# Supplementary material for: Structural characterization of quaternary selenites of tungsten(VI), A 2W3SeO12 (A = NH4, Cs, Rb, K or Tl)
Source: Acta Crystallogr E Crystallogr Commun. 2021 Mar 19;77(Pt 4):406–11. doi: 10.1107/S2056989021002735 (PMC8025859; doi:10.1107/S2056989021002735)
Supplement: Supplementary file 1 [file e-77-00406-sup1.cif]

##############################################################################
#                                                                            #
# This CIF contains the data in a paper accepted for publication in          #
# Acta Crystallographica Section E. It conforms to the requirements of       #
# Notes for Authors for Acta Crystallographica Section E, and has been       #
# peer reviewed under the auspices of the IUCr Commission on Journals.       #
#                                                                            #
# Full details of the Crystallographic Information File format               #
# are given in the paper "The Crystallographic Information File (CIF):       #
# a New Standard Archive File for Crystallography" by S. R. Hall, F. H.      #
# Allen and I. D. Brown [Acta Cryst. (1991), A47, 655-685].                  #
#                                                                            #
# The current version of the core CIF dictionary is obtainable from          #
# ftp://ftp.iucr.org/pub/cif_core.dic.                                       #
#                                                                            #
# Software is freely available for graphical display of the structure(s)     #
# in this CIF. For information consult the CIF software page                 #
# http://www.iucr.org/resources/cif/software.                                #
#                                                                            #
# This file may be used for bona fide research purposes within the           #
# scientific community so long as proper attribution is given to the journal # 
# article from which it was obtained.                                        #
#                                                                            #
##############################################################################
data_global
_audit_creation_method     'form.cif (version 2.0)'
_journal_data_validation_number     ?
_journal_date_recd_electronic     2021-02-22
_journal_date_accepted     2021-03-13
_journal_name_full     'Acta Crystallographica, Section E'
_journal_year     2021
_journal_volume     77
_journal_issue      4
_journal_page_first     406
_journal_page_last     411
_journal_paper_category     GI
_journal_paper_doi     10.1107/S2056989021002735
_journal_coeditor_code     RU2074
_publ_contact_author_name     'K. Vidyasagar'
_publ_contact_author_address
;
'Department of Chemistry,Indian Institute
 of Technology Madras,Chennai 600 036,India.'
;
_publ_contact_author_email     'kvsagar@iitm.ac.in'
_publ_contact_author_fax     '91(44)22570509 '
_publ_contact_author_phone     '91(44)22574221'
_publ_section_title
;
Structural characterization of quaternary selenites of tungsten(VI),
<i>A</i>~2~W~3~SeO~12~ (<i>A</i> = NH~4~, Cs, Rb, K or Tl)
;
_publ_section_title_footnote     .
loop_
    _publ_author_name
    _publ_author_footnote
    _publ_author_address
    'Vineela Balisetty' .
;
Department of Chemistry
Indian Institute of Technology Madras
Chennai 600 036
India
;
    'Kanamaluru Vidyasagar' .
;
Department of Chemistry
Indian Institute of Technology Madras
Chennai 600 036
India
;
_publ_section_synopsis
;
The quaternary <i>A</i>~2~W~3~SeO~12~ (<i>A</i> = NH~4~, Cs, Rb, K or Tl)
selenites have been prepared in the form of single crystals by hydrothermal
and novel solid-state reactions. They were characterized by X-ray diffraction,
thermal and spectroscopic studies. All of them have a hexagonal tungsten oxide
(HTO) related [W~3~SeO~12~]^2-^ anionic framework with pyramidally coordinated
Se^4+^ ions.
;
data_NH42W3SeO121
_audit_creation_method     'SHELXL-2018/3'
_chemical_name_systematic
;
Diammonium tritungsten selenite
;
_chemical_name_common     ?
_chemical_formula_moiety     'H8 N2 O12 Se W3'
_chemical_formula_sum     'H8 N2 O12 Se W3'
_chemical_formula_iupac     '(N H4)2 W3 Se O12'
_chemical_formula_weight     858.59
_chemical_melting_point     ?
_chemical_absolute_configuration     ?
_space_group_crystal_system     hexagonal
_space_group_name_H-M_alt     'P 63'
_space_group_name_Hall     'P 6c'
loop_
    _space_group_symop_operation_xyz
    'x, y, z'
    '-x, -y, z+1/2'
    '-y, x-y, z'
    'y, -x+y, z+1/2'
    '-x+y, -x, z'
    'x-y, x, z+1/2'
_cell_length_a     7.2303(3)
_cell_length_b     7.2303(3)
_cell_length_c     12.1491(5)
_cell_angle_alpha     90
_cell_angle_beta     90
_cell_angle_gamma     120
_cell_volume     550.03(5)
_cell_formula_units_Z     2
_cell_measurement_reflns_used     7856
_cell_measurement_theta_min     3.26
_cell_measurement_theta_max     30.40
_cell_measurement_temperature     297(2)
_exptl_crystal_description     Block
_exptl_crystal_colour     colourless
_exptl_crystal_size_max     0.100
_exptl_crystal_size_mid     0.100
_exptl_crystal_size_min     0.050
_exptl_crystal_density_diffrn     5.184
_exptl_crystal_density_meas     ?
_exptl_crystal_density_method     ?
_exptl_crystal_F_000     748
_exptl_absorpt_coefficient_mu     34.669
_exptl_absorpt_correction_type     multi-scan
_exptl_absorpt_process_details
;
(SADABS; Krause <i>et al.</i>,  2015)
;
_exptl_absorpt_correction_T_min     0.129
_exptl_absorpt_correction_T_max     0.276
_exptl_special_details
;
Single crystals of compounds <b>1</b>--<b>5</b> were obtained along with the
polycrystalline sample and the crystals were hand-picked for XRD study and
mounted on thin glass fibres with epoxy glue and optically aligned on a Bruker
APEXII charge-coupled device X-ray diffractometer using a digital camera.
Intensity data were measured at 25 ^\%^C using Mo K\a (\l = 0.7103 \%A)
radiation. APEX II software (Bruker AXS) was used for preliminary
determination of the cell constants and data collection control. The
determination of integral intensities and global refinement were performed
using SAINT-plus (Bruker AXS). A semi-empirical absorption correction was
subsequently applied using SADABS. Space group determination, structure
solution and least-squares refinement were carried out using SHELXTL
(Sheldrick 2008) program. DIAMOND 3.0 (PENNINGTON 1999) and ORTEP-3 (Farrugia
1997) for windows were the graphic programs employed to draw the structures.
The structures were solved by direct methods and refined by full matrix least
squares on F^2^.
;
_diffrn_ambient_temperature     297(2)
_diffrn_source     'fine-focus sealed tube'
_diffrn_radiation_type     MoK\a
_diffrn_radiation_wavelength     0.71073
_diffrn_measurement_device_type     'Bruker APEXII CCD'
_diffrn_measurement_method     '\f and \w scans'
_diffrn_detector_area_resol_mean     ?
_diffrn_reflns_number     14419
_diffrn_reflns_av_R_equivalents     0.0494
_diffrn_reflns_av_unetI/netI     0.0193
_diffrn_reflns_theta_min     3.354
_diffrn_reflns_theta_max     29.951
_diffrn_reflns_theta_full     25.242
_diffrn_measured_fraction_theta_max     0.998
_diffrn_measured_fraction_theta_full     0.997
_diffrn_reflns_limit_h_min     -10
_diffrn_reflns_limit_h_max     10
_diffrn_reflns_limit_k_min     -10
_diffrn_reflns_limit_k_max     10
_diffrn_reflns_limit_l_min     -17
_diffrn_reflns_limit_l_max     17
_refine_special_details
;
 Refined as a two-component twin
;
_reflns_number_total     1079
_reflns_number_gt     1069
_reflns_threshold_expression     'I > 2\s(I)'
_refine_ls_structure_factor_coef     Fsqd
_refine_ls_matrix_type     full
_refine_ls_R_factor_all     0.0230
_refine_ls_R_factor_gt     0.0225
_refine_ls_wR_factor_gt     0.0513
_refine_ls_wR_factor_ref     0.0516
_refine_ls_goodness_of_fit_ref     1.269
_refine_ls_restrained_S_all     1.268
_refine_ls_number_reflns     1079
_refine_ls_number_parameters     57
_refine_ls_number_restraints     1
_refine_ls_hydrogen_treatment     undef
_refine_ls_weighting_scheme     calc
_refine_ls_weighting_details
              'w=1/[\s^2^(Fo^2^)+(0.0097P)^2^+8.3615P] where P=(Fo^2^+2Fc^2^)/3'
_atom_sites_solution_hydrogens     .
_atom_sites_solution_primary     ?
_atom_sites_solution_secondary     ?
_refine_ls_shift/su_max     0.000
_refine_ls_shift/su_mean     0.000
_refine_diff_density_max     2.629
_refine_diff_density_min     -2.370
_refine_ls_extinction_method
;
SHELXL-2018/3 (Sheldrick 2015b)
;
_refine_ls_extinction_coef     0.0100(5)
_refine_ls_extinction_expression
                                  'Fc^*^=kFc[1+0.001xFc^2^\l^3^/sin(2\q)]^-1/4^'
_refine_ls_abs_structure_details
;
Flack <i>x</i> determined using 492 quotients
[(<i>I</i>^+^)-(<i>I</i>^-^)]/[(<i>I</i>^+^)+(<i>I</i>^-^)]
(Parsons <i>et al.</i>,  2013)
;
_refine_ls_abs_structure_Flack     0.015(13)
loop_
    _atom_type_symbol
    _atom_type_description
    _atom_type_scat_dispersion_real
    _atom_type_scat_dispersion_imag
    _atom_type_scat_source
    'N' 'N' 0.0061 0.0033
                         'International Tables Vol C Tables 4.2.6.8 and 6.1.1.4'
    'H' 'H' 0.0000 0.0000
                         'International Tables Vol C Tables 4.2.6.8 and 6.1.1.4'
    'O' 'O' 0.0106 0.0060
                         'International Tables Vol C Tables 4.2.6.8 and 6.1.1.4'
    'Se' 'Se' -0.0929 2.2259
                         'International Tables Vol C Tables 4.2.6.8 and 6.1.1.4'
    'W' 'W' -0.8490 6.8722
                         'International Tables Vol C Tables 4.2.6.8 and 6.1.1.4'
_computing_data_collection
;
APEX2 (Bruker, 2004)
;
_computing_cell_refinement
;
SAINT (Bruker, 2004)
;
_computing_data_reduction
;
SAINT (Bruker, 2004)
;
_computing_structure_solution
;
<i>SHELXT2013</i> (Sheldrick, 2015a)
;
_computing_structure_refinement
;
<i>SHELXL2013</i> (Sheldrick, 2015b)
;
_computing_molecular_graphics
;
ORTEP-3 for Windows (Farrugia, 2012) and
DIAMOND (Pennington, 1999)
;
_computing_publication_material
;
SHELXL97 (Sheldrick, 2008)
;
loop_
    _atom_site_type_symbol
    _atom_site_label
    _atom_site_fract_x
    _atom_site_fract_y
    _atom_site_fract_z
    _atom_site_U_iso_or_equiv
    _atom_site_adp_type
    _atom_site_calc_flag
    _atom_site_occupancy
    _atom_site_disorder_assembly
    _atom_site_disorder_group
    N N1 0.333333 0.666667 0.115(3) 0.042(8) Uani d 1 . .
    N N2 0.666667 0.333333 0.237(2) 0.025(5) Uani d 1 . .
    W W 0.19142(6) 0.33979(5) 0.40000(10) 0.00766(15) Uani d 1 . .
    Se Se 0.000000 0.000000 0.16680(15) 0.0102(5) Uani d 1 . .
    O O1 0.1264(15) 0.2465(16) 0.2271(7) 0.0134(17) Uani d 1 . .
    O O2 0.4083(16) 0.1964(16) 0.0370(8) 0.0137(18) Uani d 1 . .
    O O3 0.2494(12) 0.1188(12) 0.4103(12) 0.0101(19) Uani d 1 . .
    O O4 0.0850(15) 0.5365(14) 0.3526(8) 0.0111(16) Uani d 1 . .
loop_
    _atom_site_aniso_label
    _atom_site_aniso_U_11
    _atom_site_aniso_U_22
    _atom_site_aniso_U_33
    _atom_site_aniso_U_12
    _atom_site_aniso_U_13
    _atom_site_aniso_U_23
    N1 0.052(13) 0.052(13) 0.023(14) 0.026(7) 0.000 0.000
    N2 0.025(8) 0.025(8) 0.024(12) 0.012(4) 0.000 0.000
    W 0.0069(2) 0.00476(19) 0.0108(2) 0.00250(14) -0.0007(3) -0.0006(3)
    Se 0.0091(5) 0.0091(5) 0.0124(12) 0.0045(2) 0.000 0.000
    O1 0.013(4) 0.010(4) 0.015(4) 0.005(4) -0.004(3) 0.001(3)
    O2 0.010(4) 0.013(5) 0.016(4) 0.004(4) -0.001(3) 0.002(3)
    O3 0.006(3) 0.006(3) 0.019(5) 0.003(2) -0.002(5) 0.005(5)
    O4 0.011(4) 0.004(4) 0.018(4) 0.004(3) -0.003(3) -0.002(3)
_geom_special_details
;
 All esds (except the esd in the dihedral angle between two l.s. planes)
 are estimated using the full covariance matrix.  The cell esds are taken
 into account individually in the estimation of esds in distances, angles
 and torsion angles; correlations between esds in cell parameters are only
 used when they are defined by crystal symmetry.  An approximate (isotropic)
 treatment of cell esds is used for estimating esds involving l.s. planes.
;
loop_
    _geom_bond_atom_site_label_1
    _geom_bond_atom_site_label_2
    _geom_bond_site_symmetry_2
    _geom_bond_distance
    _geom_bond_publ_flag
    W O2 6 1.722(10) ?
    W O3 . 1.848(8) ?
    W O4 3_665 1.874(9) ?
    W O3 3 1.985(8) ?
    W O4 . 2.010(9) ?
    W O1 . 2.184(9) ?
    Se O1 3 1.709(10) ?
    Se O1 . 1.709(10) ?
    Se O1 5 1.709(10) ?
loop_
    _geom_angle_atom_site_label_1
    _geom_angle_atom_site_label_2
    _geom_angle_atom_site_label_3
    _geom_angle_site_symmetry_1
    _geom_angle_site_symmetry_3
    _geom_angle
    _geom_angle_publ_flag
    O2 W O3 6 . 99.2(6) ?
    O2 W O4 6 3_665 99.3(5) ?
    O3 W O4 . 3_665 96.7(4) ?
    O2 W O3 6 3 93.4(6) ?
    O3 W O3 . 3 89.7(4) ?
    O4 W O3 3_665 3 164.6(5) ?
    O2 W O4 6 . 94.7(4) ?
    O3 W O4 . . 164.5(5) ?
    O4 W O4 3_665 . 87.8(6) ?
    O3 W O4 3 . 82.6(4) ?
    O2 W O1 6 . 173.1(4) ?
    O3 W O1 . . 84.5(5) ?
    O4 W O1 3_665 . 86.0(4) ?
    O3 W O1 3 . 80.7(5) ?
    O4 W O1 . . 81.0(4) ?
    O1 Se O1 3 . 102.9(4) ?
    O1 Se O1 3 5 102.9(4) ?
    O1 Se O1 . 5 102.9(4) ?
    Se O1 W . . 130.9(5) ?
    W O3 W . 5 149.1(5) ?
    W O4 W 5_565 . 132.5(5) ?
_shelx_space_group_comment
;
The symmetry employed for this shelxl refinement is uniquely defined
by the following loop, which should always be used as a source of
symmetry information in preference to the above space-group names.
They are only intended as comments.
;
_shelx_estimated_absorpt_T_min     0.129
_shelx_estimated_absorpt_T_max     0.276
_shelx_hkl_file
;
   1   1   0  457.85   27.90
   1   1   0  458.05   27.60
   1  -2   0  459.35   27.20
   1   1   0  412.16   27.80
   1  -2   0  487.55   27.50
   1  -2   0  438.66   26.80
  -2   1   0  447.86   26.40
  -2   1   0  466.25   27.80
  -2   1   0  490.55   28.60
  -2   1   0  481.25   27.70
  -1   2   0  441.76   27.60
  -1  -1   0  451.35   27.10
  -1   2   0  468.55   27.00
  -1  -1   0  469.65   27.40
   2  -1   0  471.85   28.20
   2  -1   0  482.75   26.80
  -1   2   0  501.55   27.10
  -1   2   0  432.76   24.90
   2  -1   0  471.15   28.70
   2  -1   0  463.35   27.90
   2   0   0 1706.73   90.89
   2   0   0 1606.64   90.59
   2   0   0 1766.82   90.09
   0  -2   0 1823.22   91.19
   0  -2   0 1821.92   90.49
   0  -2   0 1542.05   85.59
   0  -2   0 1734.03   88.19
  -2   2   0 1876.31   90.49
  -2   2   0 1586.94   87.79
  -2   2   0 1844.32   91.59
   0   2   0 1918.11   90.89
   2  -2   0 1872.61   91.09
   2  -2   0 1760.62   90.39
   2  -2   0 1797.62   88.09
  -2   0   0 1626.64   90.69
  -2   0   0 1849.21   89.29
  -2   0   0 1691.93   90.29
   0   2   0 1657.73   90.49
   0   2   0 1845.92   90.49
   0   2   0 1812.22   87.99
  -2   0   0 1791.12   90.49
   1   2   0  220.68   13.50
   2  -3   0  259.47   19.70
   2  -3   0  219.18   18.90
   2  -3   0  244.68   14.90
  -3   1   0  231.28   19.10
  -3   1   0  244.78   19.00
   1   2   0  230.38   19.10
   1   2   0  245.48   18.50
  -3   1   0  241.58   19.10
  -3   1   0  202.48   16.60
   1   2   0  209.48   18.90
  -2   3   0  222.58   18.80
  -1  -2   0  237.38   19.00
  -1  -2   0  223.48   14.30
  -2   3   0  233.18   15.00
   3  -1   0  233.98   17.90
   3  -1   0  238.78   18.00
   3  -1   0  212.58   15.90
   3  -1   0  215.08   19.60
   3  -1   0  243.68   19.00
  -2   3   0  229.08   18.60
  -2   3   0  251.67   19.00
  -1  -2   0  241.58   19.40
  -3   2   0 2064.69  101.69
  -3   2   0 1824.72  100.29
   1  -3   0 1791.32   98.59
  -3   2   0 1981.50   99.49
   1  -3   0 1961.60   99.39
  -3   2   0 1814.32   97.99
   1  -3   0 2062.49  100.29
   2   1   0 1682.43   99.69
   2   1   0 1886.21  100.09
   2   1   0 1963.10  100.09
   3  -2   0 1861.61   99.79
   3  -2   0 2135.19   98.59
  -1   3   0 1930.21   97.99
   3  -2   0 1919.41  100.59
  -2  -1   0 1743.93   93.59
   3  -2   0 2020.10  100.29
  -2  -1   0 1966.90   99.89
  -2  -1   0 1855.71   99.89
  -2  -1   0 2078.59   95.99
  -1   3   0 1865.91   96.39
  -1   3   0 1745.73   99.19
  -1   3   0 1980.90   99.29
   3  -2   0 1873.81   98.59
  -3   3   0  585.74   39.80
   0  -3   0  619.14   36.40
   0  -3   0  663.53   40.90
   0  -3   0  635.54   39.80
  -3   3   0  668.03   39.40
   3   0   0  670.13   39.70
   0  -3   0  666.73   32.70
   3   0   0  686.43   41.50
   3   0   0  600.64   33.90
  -3   3   0  700.83   41.70
   3   0   0  583.74   40.60
  -3   3   0  674.63   39.80
   0   3   0  567.64   40.10
   3  -3   0  692.53   40.40
   0   3   0  683.33   40.20
   0   3   0  690.93   36.50
   0   3   0  673.63   40.00
   3  -3   0  621.24   40.10
  -3   0   0  688.33   40.40
  -3   0   0  603.74   40.30
   3  -3   0  672.23   36.70
  -3   0   0  575.14   39.20
  -3   0   0  746.73   38.50
  -4   1   0   91.79   14.10
  -4   1   0  112.09   13.20
   3  -4   0  119.59   15.00
   3  -4   0   92.39   15.00
   3  -4   0  117.49    9.90
   3  -4   0   85.19   13.10
   1   3   0  112.89   15.10
   1   3   0  113.99    7.90
  -4   1   0   91.69   13.00
  -4   1   0   98.39   12.40
   1   3   0  110.69   13.60
   1   3   0  102.79   12.40
  -1  -3   0   97.79   12.70
  -3   4   0   98.09    9.50
   4  -1   0  105.19   14.30
  -3   4   0  104.39   13.90
   4  -1   0  106.49   10.10
   4  -1   0  104.39   13.40
  -1  -3   0   83.19    8.70
   4  -1   0   91.59   11.40
  -3   4   0   98.19   14.30
  -1  -3   0  103.19   13.50
   4  -1   0   84.09   13.00
  -4   2   0 7376.76  388.36
  -4   2   0 8398.46  391.26
   2   2   0 7187.38  390.26
  -4   2   0 8382.56  392.76
   2  -4   0 7159.48  390.46
  -4   2   0 6579.74  390.36
   2  -4   0 8024.20  390.66
   2  -4   0 8449.35  391.96
   2   2   0 8709.83  392.56
  -2   4   0 7873.01  390.06
  -2   4   0 8683.93  390.96
   4  -2   0 8525.65  392.36
   4  -2   0 8029.80  391.86
   4  -2   0 7634.14  389.66
  -2  -2   0 7758.22  390.86
  -2  -2   0 7937.11  390.96
   3   1   0 2792.02  136.29
   1  -4   0 2723.53  128.69
   3   1   0 2209.48  134.99
   3   1   0 2574.14  136.49
   1  -4   0 2659.43  134.29
  -4   3   0 2480.65  136.69
   1  -4   0 2476.95  134.69
   1  -4   0 2668.03  136.19
  -4   3   0 2888.41  138.69
  -4   3   0 2487.05  133.29
  -4   3   0 2757.52  135.69
  -3  -1   0 2952.30  131.59
   4  -3   0 2737.73  136.49
  -1   4   0 2867.81  133.29
  -1   4   0 2274.37  134.59
   4  -3   0 2247.38  137.09
   4  -3   0 2399.06  135.99
   4  -3   0 2857.01  133.29
  -1   4   0 2653.23  135.09
  -1   4   0 2513.95  131.49
  -3  -1   0 2370.86  135.69
  -3  -1   0 2635.74  135.59
   0  -4   0 1045.50   63.99
   4   0   0 1052.39   55.49
   4   0   0 1164.18   63.99
  -4   4   0 1140.79   65.19
  -4   4   0 1144.79   66.69
   0  -4   0 1051.89   64.99
   0  -4   0 1136.19   60.59
  -4   4   0 1110.99   63.69
  -4   4   0 1087.09   62.99
   4   0   0 1122.79   66.19
   4   0   0 1007.90   63.79
   4  -4   0 1209.18   60.59
   0   4   0 1052.29   63.89
   4  -4   0 1137.89   65.19
   0   4   0 1152.48   64.99
   4  -4   0 1075.29   65.39
   0   4   0 1087.09   64.39
  -4   0   0 1283.37   62.89
  -4   0   0 1049.89   63.09
  -4   0   0  967.20   64.49
  -4   0   0 1090.79   64.69
   4  -4   0 1041.00   63.19
  -5   1   0   75.09    9.00
   4  -5   0   74.79    9.40
  -5   1   0   84.79   12.80
   1   4   0   90.19   10.20
   4  -5   0   79.39    9.30
   1   4   0   79.69   13.90
  -5   1   0   77.49   11.60
   5  -1   0   73.29    8.40
   5  -1   0   71.89    9.00
   5  -1   0   86.59   16.60
   5  -1   0   79.09   15.90
  -1  -4   0   74.09    9.10
  -1  -4   0   78.89   10.70
   3  -5   0   65.59    9.30
  -5   2   0   48.90    9.50
  -5   2   0   66.19   13.60
   2   3   0   62.19    7.40
   3  -5   0   65.09    8.30
  -5   2   0   58.19   12.20
   2   3   0   57.39    8.90
   2   3   0   84.29   16.50
   5  -2   0   59.59    8.90
  -3   5   0   57.59   14.20
  -2  -3   0   55.99   14.90
  -2  -3   0   61.09    7.30
   5  -2   0   65.09   13.80
  -3   5   0   68.99    8.50
   5  -2   0   68.39    9.30
   5  -2   0   60.69   11.40
   5  -2   0   72.69   17.50
  -3   5   0   79.29    9.60
  -3   5   0   60.09   15.80
   3   2   0  829.22   54.59
   2  -5   0  906.91   52.69
   2  -5   0  849.91   52.09
   3   2   0  754.82   52.49
  -5   3   0  829.62   53.59
  -5   3   0  828.92   50.39
   2  -5   0  911.81   47.10
  -2   5   0  934.21   52.09
   5  -3   0  898.81   51.59
  -3  -2   0  814.32   53.39
  -3  -2   0  865.11   43.10
   5  -3   0  861.41   54.59
  -2   5   0  877.61   53.99
  -2   5   0  835.32   48.60
   5  -3   0  791.02   52.19
  -3  -2   0  950.90   47.20
  -2   5   0  853.31   52.49
  -3  -2   0  801.32   53.49
   5  -3   0  908.61   53.39
   5  -3   0  806.52   52.69
   1  -5   0  257.37   21.50
  -5   4   0  239.68   21.80
   1  -5   0  247.88   22.40
   4   1   0  257.97   25.70
   1  -5   0  267.07   15.60
  -5   4   0  258.77   22.50
   4   1   0  228.38   21.20
  -1   5   0  224.98   20.60
  -4  -1   0  243.18   25.60
  -4  -1   0  288.67   20.20
  -1   5   0  261.07   20.70
   5  -4   0  233.88   20.90
   5  -4   0  278.17   21.20
   5  -4   0  265.77   22.70
  -4  -1   0  275.67   22.00
  -1   5   0  251.87   26.70
  -1   5   0  251.67   21.80
   0  -5   0  569.24   38.20
  -5   5   0  560.84   39.00
   5   0   0  533.85   39.10
   5   0   0  540.85   43.70
  -5   5   0  550.34   37.90
   0  -5   0  563.74   36.80
   5  -5   0  601.94   39.30
   0   5   0  623.94   60.69
  -5   0   0  540.25   39.40
   0   5   0  558.54   39.50
   5  -5   0  609.74   36.70
  -5   0   0  570.64   39.50
  -5   0   0  682.63   39.20
   5  -6   0 3032.40  161.28
   1   5   0 2784.12  161.18
  -6   1   0 3005.60  162.48
   5  -6   0 3274.77  152.98
  -6   1   0 3162.48  160.48
   5  -6   0 3033.50  164.18
  -5   6   0 3118.39  160.18
   6  -1   0 2922.11  150.88
  -1  -5   0 3028.80  153.38
  -5   6   0 2932.21  161.78
  -1  -5   0 3061.69  160.48
   6  -1   0 2837.12  161.58
   2   4   0  395.36   31.60
   4  -6   0  394.86   31.40
  -6   2   0  399.56   31.00
   4  -6   0  387.66   29.40
  -6   2   0  403.36   28.30
   2   4   0  392.06   22.50
  -2  -4   0  441.66   29.90
  -4   6   0  394.66   30.40
  -2  -4   0  392.26   25.00
   6  -2   0  388.06   29.70
   6  -2   0  373.46   27.40
   6  -2   0  399.16   29.20
  -4   6   0  400.46   25.20
   3  -6   0   24.90    6.00
   3   3   0   26.50    7.60
   3   3   0   11.90   23.60
   3  -6   0   37.90    7.20
  -6   3   0   44.60    8.50
  -6   3   0   24.50    5.00
   3   3   0   32.90    8.90
  -3   6   0   42.80    7.40
  -3   6   0   28.50    8.50
   6  -3   0   37.90    6.50
   6  -3   0   41.90    7.80
  -3  -3   0   30.40    6.40
  -3  -3   0   38.10    5.80
  -3  -3   0   33.70    6.70
   6  -3   0   33.10   11.60
   2  -6   0  425.86   32.20
  -6   4   0  452.95   33.70
   4   2   0  390.86   32.30
   2  -6   0  480.65   32.30
  -6   4   0  458.05   30.50
   2  -6   0  503.15   27.70
   6  -4   0  471.45   33.70
  -4  -2   0  423.06   33.30
  -2   6   0  409.86   32.40
   6  -4   0  444.96   34.30
   6  -4   0  426.46   33.10
  -2   6   0  398.96   30.30
  -4  -2   0  447.36   32.80
  -4  -2   0  508.25   29.20
  -6   5   0  180.08   15.40
   5   1   0  149.69   16.00
  -6   5   0  146.49   14.00
   1  -6   0  173.68   14.40
   1  -6   0  143.09   12.80
  -5  -1   0  153.08   15.50
  -5  -1   0  156.18   15.70
  -5  -1   0  153.78   16.20
   6  -5   0  142.89   14.70
   6  -5   0  195.18   17.30
  -1   6   0  165.48   17.40
   6  -5   0  144.59   16.30
  -1   6   0  161.08   14.90
  -1   6   0  188.68   17.20
   0  -6   0 3112.79  183.08
  -6   6   0 3502.85  180.98
   6   0   0 3181.88  184.48
   0  -6   0 3534.65  183.08
  -6   6   0 3512.05  185.58
  -6   0   0 3513.75  185.38
   0   6   0 3259.77  184.08
   6  -6   0 3412.86  184.48
  -6   0   0 3740.13  181.88
  -6   0   0 3703.73  184.88
   6  -6   0 3348.26  186.38
   6  -6   0 3759.62  177.78
   6  -7   0 1166.68   70.99
  -7   1   0 1210.68   71.09
  -7   1   0 1092.99   69.69
   6  -7   0 1132.69   74.89
   6  -7   0 1183.18   62.89
   1   6   0 1086.79   71.79
  -1  -6   0 1155.08   64.49
  -1  -6   0 1094.49   69.29
  -6   7   0 1144.09   69.19
  -6   7   0 1134.09   71.29
   7  -1   0 1065.29   72.09
   2   5   0   48.70    8.10
  -7   2   0   39.70   11.30
   5  -7   0   39.80    9.00
   5  -7   0   57.69   10.00
  -2  -5   0   43.00    9.80
   7  -2   0   56.09    8.30
   7  -2   0   44.70    9.60
  -2  -5   0   50.09   10.10
   4  -7   0   68.89    9.40
   3   4   0   70.99   11.40
   3   4   0   81.19    8.60
  -7   3   0   57.99    8.70
   4  -7   0   77.89   10.40
  -3  -4   0   81.79    9.10
  -3  -4   0   82.39    8.30
  -3  -4   0   53.59   10.30
   7  -3   0   95.89   10.90
   7  -3   0   94.09   11.90
  -3  -4   0   72.39    8.60
   7  -3   0   66.19    7.20
  -4   7   0   78.29   10.30
  -4   7   0   65.99    8.80
  -7   4   0 2114.39  107.19
   4   3   0 1772.22  111.59
   3  -7   0 2210.18  102.59
   3  -7   0 1982.00  110.19
   4   3   0 1936.11  102.09
   3  -7   0 1926.01  109.89
  -7   4   0 1928.81  112.59
  -3   7   0 1824.22  110.59
   7  -4   0 1896.81  107.99
  -4  -3   0 2100.59  100.69
  -3   7   0 1899.61  103.09
   7  -4   0 1855.91  110.49
   7  -4   0 1841.92  110.49
  -4  -3   0 1913.81  110.19
  -4  -3   0 1970.60  100.29
   2  -7   0    2.40    7.80
   2  -7   0    4.30    6.40
   5   2   0   18.10    8.10
  -7   5   0    2.40    6.30
  -7   5   0    3.80    4.90
  -5  -2   0    3.80    7.30
  -2   7   0    0.80    5.40
  -5  -2   0   -0.80    6.00
  -5  -2   0   -3.10    4.60
   7  -5   0   -2.80    5.60
  -7   6   0  212.88   21.20
   1  -7   0  221.48   20.20
   6   1   0  208.78   23.60
  -7   6   0  178.38   16.30
   1  -7   0  210.48   16.90
  -6  -1   0  215.78   26.80
   7  -6   0  238.98   23.60
   7  -6   0  229.78   27.30
  -6  -1   0  239.98   21.30
  -1   7   0  230.78   18.40
  -6  -1   0  210.98   19.50
   7  -6   0  207.48   21.80
  -1   7   0  255.17   23.00
   0  -7   0    4.40    9.50
   7   0   0    7.90    9.60
  -7   7   0    0.70    6.70
   0  -7   0   11.10    6.00
  -7   7   0   16.30   10.30
   0   7   0   16.60    9.20
   7  -7   0    6.10    9.40
   7  -7   0    8.30    8.80
  -7   0   0    7.50    7.70
  -7   0   0    8.10    7.50
   1   7   0  162.18   17.40
   7  -8   0  156.18   16.10
   7  -8   0  200.48   20.90
  -8   1   0  184.58   16.10
  -8   1   0  149.79   19.00
   8  -1   0  162.78   18.10
  -1  -7   0  132.69   17.20
  -7   8   0  175.18   16.60
   6  -8   0  331.27   29.70
  -8   2   0  312.27   25.80
   6  -8   0  368.96   31.10
   2   6   0  360.16   31.50
  -8   2   0  303.87   28.40
   8  -2   0  379.46   31.80
  -2  -6   0  337.07   24.40
  -6   8   0  310.67   26.80
  -6   8   0  382.76   30.80
  -2  -6   0  328.87   26.00
   5  -8   0  355.36   30.20
   5  -8   0  337.17   29.30
  -8   3   0  283.97   23.10
   3   5   0  318.37   28.00
  -8   3   0  268.77   24.60
   8  -3   0  321.07   23.70
  -3  -5   0  339.17   24.20
  -3  -5   0  303.57   26.10
   8  -3   0  332.27   29.00
  -3  -5   0  306.67   20.10
  -5   8   0  342.27   29.40
   4  -8   0 2491.85  137.39
   4   4   0 2252.57  139.29
  -8   4   0 2443.16  139.59
  -8   4   0 2503.65  132.09
   4   4   0 2558.84  125.39
   4  -8   0 2489.35  137.19
   8  -4   0 2510.75  132.19
   8  -4   0 2362.46  136.39
  -4   8   0 2359.16  138.19
  -4  -4   0 2187.78  121.59
  -4  -4   0 2534.45  136.99
  -4   8   0 2472.95  125.19
   8  -4   0 2485.05  139.69
  -8   5   0 2547.05  140.99
   3  -8   0 2513.35  136.49
   5   3   0 2301.37  139.79
   3  -8   0 2456.15  137.99
  -8   5   0 2699.43  133.49
   5   3   0 2538.55  129.19
  -3   8   0 2189.28  130.59
  -3   8   0 2414.06  140.09
   8  -5   0 2408.86  136.49
  -5  -3   0 2366.76  125.29
   8  -5   0 2484.55  139.69
   8  -5   0 2602.04  140.89
  -5  -3   0 2530.45  138.59
   6   2   0  291.97   20.40
  -8   6   0  313.37   24.90
   2  -8   0  244.08   20.60
   2  -8   0  227.58   21.00
  -8   6   0  205.78   19.20
   6   2   0  297.97   27.00
  -6  -2   0  267.97   24.30
  -2   8   0  218.48   19.40
   8  -6   0  239.58   25.30
   8  -6   0  271.77   25.20
   8  -6   0  259.37   23.20
  -6  -2   0  237.58   23.30
  -2   8   0  306.67   25.40
   1  -8   0   48.20   14.10
   1  -8   0   12.10    8.20
   7   1   0   16.10   11.60
  -8   7   0   52.69   12.50
  -1   8   0   25.40    7.80
  -7  -1   0   28.90   12.70
  -1   8   0   44.90   13.40
  -7  -1   0   24.80    9.20
   8  -7   0   39.70   11.30
   8  -7   0   30.80   11.40
  -8   8   0   24.20   13.90
   0  -8   0   29.40    9.60
   8   0   0   37.80   20.60
   0  -8   0   39.00   11.10
   8  -8   0   27.10   17.90
   0   8   0   51.59   14.90
   0   8   0   29.50    9.60
  -8   0   0   39.10   14.90
   8  -8   0   29.30   12.90
  -8   0   0   41.00   12.30
   1   8   0  107.49   18.10
  -9   1   0   81.29   11.30
   8  -9   0   61.69   15.60
   8  -9   0   69.49   16.40
  -9   1   0   81.99   15.70
  -1  -8   0   98.49   13.80
   9  -1   0   86.59   18.60
  -8   9   0   73.09   16.50
  -1  -8   0   96.69   16.40
  -8   9   0   57.89   14.00
  -9   2   0  436.86   31.80
   2   7   0  427.36   36.50
  -9   2   0  438.16   36.30
   7  -9   0  402.36   33.50
  -7   9   0  443.96   37.20
  -7   9   0  492.55   35.30
   9  -2   0  401.36   34.40
  -2  -7   0  462.15   29.70
  -2  -7   0  450.75   35.10
  -9   3   0   -0.70   15.60
  -9   3   0    6.80    9.20
   6  -9   0   11.90   13.10
   6  -9   0   17.70   11.80
   3   6   0   12.40   13.30
  -3  -6   0    6.30   13.40
  -6   9   0    3.60    9.40
   9  -3   0    6.80   12.90
   5  -9   0  108.79   17.00
  -9   4   0   95.49   14.30
   5  -9   0  114.49   14.90
   4   5   0  124.49   17.20
  -4  -5   0  104.79   17.80
  -5   9   0  142.19   18.00
   9  -4   0  117.89   16.90
   4  -9   0  118.09   14.90
   5   4   0  102.39   11.50
  -9   5   0  111.39   19.40
   4  -9   0  126.19   13.10
   5   4   0  144.09   17.40
  -5  -4   0   91.39   17.70
   9  -5   0  106.09   12.50
  -4   9   0  119.99   13.70
   6   3   0  117.59   12.30
   6   3   0  128.09   18.90
   3  -9   0  133.49   18.00
   3  -9   0  128.89   14.70
  -9   6   0  153.28   16.00
  -3   9   0  166.48   14.90
   9  -6   0  144.59   15.60
   9  -6   0  158.88   15.70
  -6  -3   0  144.59   19.20
   9  -6   0  140.79   15.40
  -3   9   0  144.19   19.00
   7   2   0   31.70   14.40
   2  -9   0   38.10   14.10
  -9   7   0   38.60   15.60
   2  -9   0    8.10   10.70
   7   2   0   26.60    8.80
  -7  -2   0   17.70   11.20
   9  -7   0   29.40   11.70
   9  -7   0   26.00    8.50
   9  -7   0   22.90   15.90
  -7  -2   0   44.20   13.70
  -2   9   0   25.00    9.60
  -9   8   0 1997.00  112.29
   1  -9   0 2003.20  110.59
   1  -9   0 2096.09  120.79
   8   1   0 1939.81  122.19
   9  -8   0 1999.00  123.99
  -8  -1   0 2053.89  119.89
   9  -8   0 2143.69  128.09
  -1   9   0 1996.00  122.39
  -1   9   0 2100.99  115.39
  -8  -1   0 1954.80  127.49
   9  -8   0 2078.89  121.99
   9   0   0  136.89   17.30
   0  -9   0  144.89   23.80
  -9   9   0  109.99   24.10
   0  -9   0  173.38   18.80
   9  -9   0  162.58   21.50
  -9   0   0  134.79   26.00
   9  -9   0  138.59   19.50
   9  -9   0  112.39   22.90
   0   9   0  149.69   16.30
   0   9   0  179.18   18.20
 -10   1   0  182.88   31.80
   9 -10   0  134.69   27.70
   9 -10   0  149.69   23.30
 -10   1   0  127.59   21.50
   9 -10   0  166.78   24.50
   1   9   0  184.08   16.50
   1   9   0  160.68   25.00
  -1  -9   0  152.58   29.40
  10  -1   0  158.18   20.00
   8 -10   0  740.53   52.79
   8 -10   0  646.24   51.59
 -10   2   0  694.03   51.49
   8 -10   0  738.63   55.89
   2   8   0  683.53   50.59
  10  -2   0  754.92   52.99
  -8  10   0  673.63   50.19
  -8  10   0  759.62   47.70
   7 -10   0 2193.18  132.29
   3   7   0 2129.59  131.39
 -10   3   0 2295.27  125.39
 -10   3   0 2272.37  131.99
   7 -10   0 2197.68  129.79
  10  -3   0 2134.09  132.49
  -3  -7   0 2321.97  128.29
  -7  10   0 2105.09  127.09
  -7  10   0 2206.48  132.49
   6 -10   0   16.70   12.00
   4   6   0    3.60   16.00
 -10   4   0   12.50   20.40
 -10   4   0   12.50   11.90
   6 -10   0    3.90   10.30
  10  -4   0    5.90   11.60
  -4  -6   0   22.10   17.90
 -10   5   0   83.49   13.80
   5   5   0   82.39   20.90
 -10   5   0   57.99   20.50
  10  -5   0   88.49   20.00
  10  -5   0   92.39   14.00
  -5  10   0   86.39   19.80
  -5  -5   0   72.89   18.10
   4 -10   0   58.79   16.30
 -10   6   0   80.79   13.30
   4 -10   0   36.40   17.30
  -4  10   0   80.39   19.90
  10  -6   0   68.59   14.30
  10  -6   0   71.29   15.70
  10  -6   0   57.29   16.50
   3 -10   0  155.88   19.20
   7   3   0  184.68   24.60
   3 -10   0  165.68   29.30
 -10   7   0  125.69   25.90
  10  -7   0  174.68   17.20
  10  -7   0  192.68   21.00
  10  -7   0  207.78   24.10
  -3  10   0  206.28   18.40
  -7  -3   0  144.29   26.10
   8   2   0  814.52   49.60
 -10   8   0  673.63   50.59
   2 -10   0  693.43   52.09
   8   2   0  711.73   54.79
  10  -8   0  700.93   52.19
  10  -8   0  717.23   54.29
  -2  10   0  766.72   54.99
  10  -8   0  766.32   55.69
  -8  -2   0  703.93   50.99
   9   1   0  869.31   62.19
   1 -10   0  712.03   52.39
   1 -10   0  743.53   55.59
   9   1   0  846.02   52.19
 -10   9   0  775.32   59.09
  -1  10   0  795.22   56.39
  10  -9   0  742.03   55.29
  10  -9   0  830.42   58.49
  10  -9   0  895.61   62.69
  -9  -1   0  913.51   59.49
   7 -11   0    5.30   23.50
   4   7   0    6.80   20.70
  11  -4   0    7.50   22.40
   6 -11   0    1.30   18.90
 -11   5   0    5.10   27.20
   6 -11   0   19.00   16.20
   5   6   0   38.40   21.00
  11  -5   0   32.50   21.50
  -5  -6   0   54.79   30.50
   5 -11   0  783.52   55.19
   5 -11   0  833.12   57.39
   6   5   0  888.01   61.59
 -11   6   0  880.81   59.59
  11  -6   0  894.91   61.79
  -5  11   0  868.41   62.79
   4 -11   0   95.39   24.00
   7   4   0   94.89   27.80
  -4  11   0   74.19   18.70
  11  -7   0   95.99   22.30
  -1   0  -1 1108.79   65.19
   0   1  -1 1220.38   65.99
   0   1  -1 1430.26   66.69
   1  -1  -1 1443.56   66.49
   0   1  -1 1257.97   65.59
   1  -1  -1 1122.69   66.79
  -1   1   1 1428.26   66.39
   1   0   1 1229.28   64.59
   1   0   1 1373.56   65.99
   1   0   1 1186.88   65.09
   1   0   1 1378.96   65.59
  -1   1   1 1269.07   66.39
   0  -1   1 1466.15   67.29
   1   0   1 1402.36   66.09
   0  -1   1 1271.77   66.19
  -1   1   1 1443.26   67.09
   1   0  -1 1433.66   70.39
   1   0  -1 1335.27   69.19
  -1   1  -1 1387.96   68.99
   1   0  -1 1470.05   70.09
  -1   1  -1 1432.26   69.79
   0   1   1 1372.26   68.99
   1  -1   1 1230.28   68.79
   0   1   1 1419.86   68.79
   1  -1   1 1506.95   69.49
   0   1   1 1386.66   67.79
  -1   0   1 1496.75   70.29
   1  -1   1 1228.68   69.49
   0   1   1 1232.48   66.99
  -1  -1  -1  391.26   20.20
  -1  -1  -1  414.26   21.50
   2  -1  -1  404.56   25.70
  -1  -1  -1  411.96   24.30
   2  -1  -1  391.96   24.80
  -1   2  -1  374.26   23.40
  -1   2  -1  401.76   25.30
   2  -1  -1  401.66   24.70
   2  -1  -1  376.66   25.20
  -1  -1  -1  404.86   24.10
  -1   2  -1  396.36   24.60
  -1   2  -1  419.66   24.30
   2  -1  -1  416.76   25.00
   1   1   1  408.36   24.60
  -2   1   1  410.26   25.00
   1  -2   1  390.06   24.90
  -2   1   1  391.56   25.00
  -2   1   1  397.76   25.10
   1   1   1  386.46   24.60
   1  -2   1  431.36   25.60
  -2   1   1  407.16   25.40
   1  -2   1  432.86   23.90
   1   1   1  418.66   24.50
   3  -2  -1  108.39   13.80
   3  -2  -1  106.99   12.90
  -1   3  -1  108.09   10.40
  -1   3  -1  114.99   11.70
  -1   3  -1  119.09   11.20
  -2  -1  -1  116.39   12.30
   3  -2  -1  112.99   14.00
  -1   3  -1  123.69   14.20
  -2  -1  -1  100.79   11.70
   3  -2  -1  101.39   14.50
  -2  -1  -1  123.19   12.80
  -3   2   1   89.39   12.10
  -3   2   1   84.69   10.60
   2   1   1   90.59   12.80
   2   1   1   90.29   13.00
   1  -3   1  101.39   12.10
   1  -3   1   81.19   11.10
   2   1   1   93.89   12.30
   1  -3   1   97.29    9.00
  -3   2   1   88.89   12.20
  -3   2   1  101.19   13.30
   2  -2  -1 5927.71  261.17
  -2   0  -1 4789.12  257.97
   0   2  -1 5828.02  260.67
   2  -2  -1 5637.44  260.47
   0   2  -1 4639.14  256.87
  -2   0  -1 4893.41  259.87
   0   2  -1 4768.22  260.57
   2  -2  -1 5467.25  261.57
   0   2  -1 5513.45  260.47
  -2   0  -1 5776.02  259.87
  -2   0  -1 5506.65  259.77
  -2   2   1 5623.64  261.67
   2   0   1 5352.66  260.17
   0  -2   1 5244.58  259.17
   0  -2   1 4808.22  259.87
   2   0   1 5097.19  257.97
   2   0   1 5003.70  259.87
   0  -2   1 5462.15  260.37
  -2   2   1 4806.02  260.07
   0  -2   1 5506.35  261.37
   0  -2   1 4834.92  256.97
   2   0   1 5561.14  259.47
  -2   2   1 5584.94  260.17
  -2   1  -1  419.36   24.90
   1   1  -1  387.56   25.40
  -2   1  -1  420.56   24.00
   1   1  -1  407.26   25.50
   1   1  -1  363.16   25.50
   1  -2  -1  368.66   23.90
   1  -2  -1  425.26   24.90
   1  -2  -1  396.46   24.80
   1   1  -1  374.66   22.40
  -2   1  -1  411.96   25.20
  -2   1  -1  402.36   22.40
   2  -1   1  403.96   25.20
  -1   2   1  406.56   20.80
   2  -1   1  423.76   25.10
  -1  -1   1  421.66   25.30
  -1  -1   1  391.26   24.90
  -1   2   1  397.36   24.70
   2  -1   1  426.96   22.80
  -1   2   1  408.86   25.20
   2  -1   1  392.26   24.70
   2  -1   1  395.56   24.50
  -1   2   1  432.56   24.70
  -2   2  -1 4771.82  260.87
   0  -2  -1 5609.74  258.87
  -2   2  -1 5502.75  262.47
   0  -2  -1 5545.95  261.37
   2   0  -1 5225.98  262.17
  -2   2  -1 5284.27  260.67
   2   0  -1 5837.02  262.27
  -2   2  -1 4592.64  259.57
   2   0  -1 4964.60  258.97
   2   0  -1 5471.95  262.57
   0  -2  -1 5493.05  260.47
  -2   0   1 5650.13  260.37
   0   2   1 5449.75  260.67
  -2   0   1 5051.49  262.27
   2  -2   1 5901.41  261.97
  -2   0   1 5260.37  258.47
  -2   0   1 5637.04  262.37
   2  -2   1 5263.07  261.17
   0   2   1 4894.11  260.77
  -2   0   1 4963.70  261.37
   2  -2   1 5111.29  260.17
   0   2   1 5338.47  258.07
   3  -1  -1  654.03   36.40
   3  -1  -1  578.14   36.80
  -1  -2  -1  623.84   30.00
  -2   3  -1  614.54   35.90
  -1  -2  -1  603.94   35.00
   3  -1  -1  609.44   33.70
  -2   3  -1  548.95   33.20
  -2   3  -1  560.34   36.30
  -2   3  -1  601.04   34.70
   3  -1  -1  636.74   36.90
  -1  -2  -1  640.44   36.00
   2  -3   1  535.15   34.80
  -3   1   1  522.75   34.50
   2  -3   1  584.34   33.30
   2  -3   1  490.85   35.40
   1   2   1  554.64   34.60
   1   2   1  543.25   35.10
  -3   1   1  589.14   35.30
   2  -3   1  595.74   36.10
  -3   1   1  534.65   37.00
  -3   1   1  626.44   36.80
   1   2   1  504.65   35.40
  -2   4  -1    2.80    9.80
  -2  -2  -1   13.90    7.40
  -2  -2  -1   13.60    3.20
   4  -2  -1   14.60    9.80
  -2   4  -1   11.50    6.20
   4  -2  -1    0.70    6.90
   4  -2  -1   15.50   10.90
  -2  -2  -1    2.20    5.40
  -2  -2  -1    7.90    3.20
   4  -2  -1   11.00    6.10
  -2   4  -1   14.00    8.40
  -2   4  -1    8.70    5.60
   4  -2  -1   17.70   10.10
  -4   2   1    2.20    5.70
   2  -4   1   15.60    9.90
  -4   2   1    4.50    7.30
   2  -4   1    7.10    9.10
   2   2   1   20.90    7.10
   2   2   1    8.70    8.70
   2  -4   1   10.50    7.00
  -4   2   1    0.20    8.00
   2   2   1    5.70    5.40
   5  -3  -1  333.67   27.00
  -3  -2  -1  339.27   27.90
   5  -3  -1  301.27   30.10
  -2   5  -1  316.27   25.70
   5  -3  -1  354.76   28.20
  -2   5  -1  334.47   28.10
  -2   5  -1  377.86   27.50
   5  -3  -1  321.47   30.40
  -2   5  -1  410.16   28.10
  -3  -2  -1  332.17   23.20
  -2   5  -1  336.07   27.10
   5  -3  -1  370.86   30.30
  -3  -2  -1  368.36   29.60
  -5   3   1  342.07   29.80
   2  -5   1  373.46   27.40
   2  -5   1  378.66   27.20
   2  -5   1  413.36   24.20
   3   2   1  401.86   31.10
   3   2   1  378.96   28.30
  -5   3   1  353.26   27.80
  -3  -1  -1  260.27   21.00
  -3  -1  -1  217.98   21.80
  -1   4  -1  223.18   19.30
   4  -3  -1  204.28   22.20
   4  -3  -1  210.28   20.70
  -1   4  -1  203.68   20.90
   4  -3  -1  251.87   18.10
   4  -3  -1  220.08   22.50
  -3  -1  -1  228.38   20.90
  -1   4  -1  248.28   21.90
  -1   4  -1  257.87   21.30
  -1   4  -1  239.98   19.20
  -3  -1  -1  249.58   16.50
   1  -4   1  222.48   20.10
   1  -4   1  266.97   22.60
  -4   3   1  217.28   19.80
  -4   3   1  252.57   23.00
   1  -4   1  281.07   16.70
   3   1   1  263.97   21.10
   3   1   1  253.27   21.50
   1  -4   1  234.88   22.30
   3   1   1  242.18   20.80
  -4   3   1  262.87   22.00
   3  -3  -1  239.08   15.80
   0   3  -1  233.78   20.00
  -3   0  -1  213.88   20.10
  -3   0  -1  231.68   18.80
   3  -3  -1  232.98   19.60
  -3   0  -1  202.78   19.00
   3  -3  -1  200.48   19.00
   0   3  -1  198.28   20.20
  -3   0  -1  232.18   17.30
   0   3  -1  207.08   14.70
   0   3  -1  234.38   20.50
   3  -3  -1  215.38   20.70
  -3   3   1  261.17   21.80
   3   0   1  273.17   19.80
  -3   3   1  299.07   22.10
   3   0   1  260.97   13.10
   0  -3   1  279.37   15.40
   3   0   1  258.57   17.00
  -3   3   1  290.87   20.60
   0  -3   1  284.87   21.60
  -3   3   1  257.87   22.40
   3   0   1  252.87   21.80
   3   0   1  285.57   21.70
   0  -3   1  252.77   20.60
   0  -3   1  263.27   18.20
   1   2  -1  539.65   36.10
   1   2  -1  565.74   31.10
  -3   1  -1  640.34   35.20
   2  -3  -1  626.54   35.80
   1   2  -1  619.64   35.80
   2  -3  -1  553.34   34.50
  -3   1  -1  662.83   35.80
   2  -3  -1  595.54   36.80
   1   2  -1  592.64   35.70
  -3   1  -1  595.34   33.20
  -3   1  -1  595.94   35.80
  -2   3   1  497.75   34.70
   3  -1   1  581.24   35.60
   3  -1   1  563.54   33.20
  -2   3   1  519.55   29.30
  -2   3   1  575.14   35.50
  -1  -2   1  575.64   35.80
  -1  -2   1  514.55   34.70
   3  -1   1  512.25   34.80
   3  -1   1  515.45   33.60
  -2   3   1  560.84   34.60
   1  -3  -1  113.79   11.70
  -3   2  -1  126.59   11.80
   2   1  -1  108.89   13.40
   1  -3  -1  123.59   12.20
  -3   2  -1  106.89   13.50
   2   1  -1  121.89   13.30
   1  -3  -1  109.79   11.30
  -3   2  -1  117.49   14.30
  -3   2  -1  110.49    9.50
   2   1  -1  122.29   13.40
   3  -2   1   98.19   10.50
  -1   3   1   90.39   12.60
  -1   3   1   90.89   12.00
  -2  -1   1   83.29   13.20
  -1   3   1  112.79   10.30
   3  -2   1   81.09   12.50
  -2  -1   1   93.99    8.90
  -2  -1   1   89.39   12.50
  -2  -1   1   98.39   11.80
   3  -2   1   78.69   13.10
   3  -2   1   90.29   10.40
  -3   3  -1  235.48   20.50
  -3   3  -1  219.98   17.30
   0  -3  -1  222.38   16.20
  -3   3  -1  220.88   21.10
   0  -3  -1  225.28   18.40
   3   0  -1  201.88   20.20
  -3   3  -1  230.68   18.50
   0  -3  -1  241.38   20.40
  -3   3  -1  208.18   17.40
   3   0  -1  238.18   21.80
   3   0  -1  220.78   19.20
   3  -3   1  246.18   21.00
   3  -3   1  290.57   22.00
   0   3   1  278.77   20.70
  -3   0   1  282.17   21.90
  -3   0   1  245.28   21.00
   0   3   1  280.87   16.30
  -3   0   1  292.27   19.50
  -3   0   1  254.37   21.90
   0   3   1  254.67   20.30
  -3   4  -1 2372.86  113.89
  -1  -3  -1 2042.50  104.89
  -1  -3  -1 2045.80  110.49
  -1  -3  -1 2242.38  112.39
  -3   4  -1 1943.81  111.89
  -3   4  -1 2161.48  111.19
  -3   4  -1 1977.10  107.69
   4  -1  -1 2199.28  113.99
   4  -1  -1 1941.11  111.89
   4  -1  -1 2225.38  112.59
   4  -1  -1 2056.99  107.69
   3  -4   1 2333.47  113.19
  -4   1   1 2353.66  113.49
   3  -4   1 1860.71  112.79
  -4   1   1 2412.16  112.49
   1   3   1 1945.11  111.39
  -4   1   1 1856.01  112.79
  -4   1   1 1961.30  111.29
   1   3   1 2137.09  111.39
   1   3   1 2168.18  112.49
   3  -4   1 1895.71  112.69
   3  -4   1 2286.37  108.89
  -3   5  -1 1436.66   93.09
  -3   5  -1 1451.15   81.89
  -3   5  -1 1263.17   71.99
  -2  -3  -1 1297.97   75.99
  -2  -3  -1 1374.16   67.49
   5  -2  -1 1482.35   77.99
   5  -2  -1 1202.58   74.79
   5  -2  -1 1248.98   75.99
   5  -2  -1 1365.56   78.79
  -3   5  -1 1306.67   76.39
   5  -2  -1 1252.87   73.29
   2   3   1 1300.87   76.59
  -5   2   1 1485.95   79.29
  -5   2   1 1302.07   75.09
   3  -5   1 1513.15   89.19
   3  -5   1 1319.97   76.09
   2   3   1 1356.56   67.69
   2   3   1 1385.16   77.49
  -5   2   1 1305.17   77.49
   3  -5   1 1177.38   75.89
   6  -3  -1 1443.46   85.29
  -3  -3  -1 1593.04   74.99
   6  -3  -1 1479.85   83.39
  -3  -3  -1 1485.45   84.49
   6  -3  -1 1463.55   85.39
  -3   6  -1 1446.26   85.89
  -3  -3  -1 1526.75   74.59
  -3  -3  -1 1491.25   73.79
  -3   6  -1 1395.56   80.69
  -3  -3  -1 1527.45   74.39
   3   3   1 1511.35   87.69
   3   3   1 1338.87   85.39
   3  -6   1 1413.76   85.19
   3   3   1 1405.06   76.59
  -6   3   1 1549.64   83.79
  -6   3   1 1438.36   86.79
   3  -6   1 1485.95   85.09
   3  -6   1 1661.83   80.99
   7  -4  -1    3.90    5.70
  -4  -3  -1   10.80    5.60
  -3   7  -1   18.50    7.70
  -3   7  -1   13.70    5.20
   7  -4  -1   14.80    7.60
   7  -4  -1   16.30    5.00
  -4  -3  -1   10.00    5.20
  -4  -3  -1   13.80    3.40
   4   3   1    9.60    5.50
  -7   4   1   10.00    6.20
  -7   4   1    6.80    3.80
   4   3   1   29.30    8.90
   3  -7   1   14.90    6.80
   3  -7   1   10.70    5.30
   3  -7   1    9.70    7.70
   6  -4  -1 2772.92  150.08
  -2   6  -1 2386.86  146.39
  -4  -2  -1 2680.73  148.69
  -4  -2  -1 2930.01  139.39
   6  -4  -1 2854.21  148.99
   6  -4  -1 2803.92  149.39
  -2   6  -1 2560.04  148.19
   6  -4  -1 3047.99  145.39
  -4  -2  -1 2919.71  148.19
   4   2   1 2438.66  147.89
  -6   4   1 2905.11  146.29
   2  -6   1 3059.59  140.79
   2  -6   1 2645.84  146.49
   4   2   1 2783.32  149.99
   2  -6   1 2697.73  147.89
  -6   4   1 2767.02  150.28
   5  -4  -1 1134.79   71.39
  -1   5  -1 1271.37   79.19
  -4  -1  -1 1106.59   69.89
   5  -4  -1 1245.68   65.89
  -4  -1  -1 1299.17   65.39
  -1   5  -1 1247.78   67.49
  -1   5  -1 1124.59   69.89
  -1   5  -1 1064.49   67.19
  -4  -1  -1 1154.18   69.49
   5  -4  -1 1114.99   69.19
   4   1   1 1278.77   72.09
  -5   4   1 1222.78   68.89
   1  -5   1 1239.28   62.59
  -5   4   1 1265.37   71.49
   1  -5   1 1199.58   69.39
   1  -5   1 1211.68   69.89
   4   1   1 1165.78   70.29
   4  -4  -1 4775.42  219.38
   4  -4  -1 4639.24  226.28
  -4   0  -1 4563.54  224.68
   4  -4  -1 3914.31  225.28
  -4   0  -1 4256.67  227.18
   0   4  -1 4689.73  225.68
   0   4  -1 4649.43  225.48
  -4   0  -1 4638.44  222.08
   0   4  -1 4009.80  225.18
   4  -4  -1 4156.08  224.18
  -4   0  -1 4367.46  225.88
  -4   4   1 4793.32  225.48
   0  -4   1 4069.69  230.68
  -4   4   1 4099.59  224.78
   4   0   1 4018.20  224.48
   4   0   1 4650.83  225.98
   0  -4   1 4478.65  216.38
   0  -4   1 4337.87  221.38
  -4   4   1 4187.28  225.08
  -4   4   1 4721.53  227.78
   0  -4   1 4503.55  226.88
   4   0   1 5009.80  225.18
  -4   1  -1 2233.28  111.89
   1   3  -1 1891.11  112.19
  -4   1  -1 1956.30  112.49
   3  -4  -1 1824.32  123.59
   1   3  -1 1977.60  105.69
  -4   1  -1 2130.39  110.19
   3  -4  -1 1990.30  111.39
   1   3  -1 2161.78  112.99
   3  -4  -1 2135.19  104.79
  -4   1  -1 2256.17  111.89
   3  -4  -1 2206.68  112.59
   1   3  -1 2217.58  113.29
  -1  -3   1 2070.89  112.49
  -1  -3   1 2206.88  113.59
  -3   4   1 2465.15  114.49
  -1  -3   1 1840.22  111.69
  -3   4   1 1975.90  111.29
  -3   4   1 2289.07  112.49
   4  -1   1 2243.38  113.19
   4  -1   1 2310.57  110.89
   4  -1   1 2123.49  110.59
   4  -1   1 1943.41  111.79
  -1  -3   1 2159.68  108.09
  -4   2  -1    3.00    8.00
  -4   2  -1    3.40   10.40
  -4   2  -1    5.30    5.10
   2  -4  -1   13.80    7.00
   2   2  -1    3.50    4.00
  -4   2  -1   10.30    6.80
   2   2  -1    2.80    6.50
   2  -4  -1   -2.20    8.30
   2   2  -1    8.30    9.50
   2  -4  -1   11.60    8.10
  -2  -2   1    4.20    7.30
  -2  -2   1    4.20    4.30
  -2  -2   1    7.80    5.40
   4  -2   1   23.00   10.50
   4  -2   1   -1.00    5.60
  -2  -2   1    8.30   10.30
  -2   4   1    8.10    7.60
  -2   4   1   -3.40    7.10
   4  -2   1   20.50    6.80
   4  -2   1    9.70    5.80
   4  -2   1    7.20    6.60
  -2   4   1    6.70    3.50
   1  -4  -1  244.58   14.10
   3   1  -1  240.18   21.30
   1  -4  -1  249.28   21.20
  -4   3  -1  244.18   20.00
  -4   3  -1  233.58   21.20
   1  -4  -1  200.48   18.60
  -4   3  -1  224.08   17.60
  -4   3  -1  238.28   23.30
   3   1  -1  206.58   23.10
   1  -4  -1  225.28   21.20
   3   1  -1  214.18   20.50
  -3  -1   1  255.47   14.90
  -3  -1   1  230.58   21.90
  -1   4   1  263.67   18.80
  -1   4   1  229.28   19.70
  -3  -1   1  287.57   18.60
  -3  -1   1  270.77   21.20
   4  -3   1  255.77   19.80
   4  -3   1  267.97   21.50
  -3  -1   1  216.78   20.20
   4  -3   1  210.08   20.20
  -1   4   1  266.17   21.70
   0  -4  -1 4464.45  225.38
   0  -4  -1 4464.05  221.58
   4   0  -1 4666.03  228.58
  -4   4  -1 4488.85  225.78
   4   0  -1 4769.72  227.58
   4   0  -1 4309.77  227.58
  -4   4  -1 3928.81  229.28
  -4   4  -1 4383.36  223.68
   0  -4  -1 4315.17  226.68
   4   0  -1 4030.30  219.58
  -4   4  -1 4688.23  229.28
  -4   0   1 4593.44  227.88
  -4   0   1 5084.29  225.08
   4  -4   1 4962.00  228.18
  -4   0   1 4157.08  225.88
   0   4   1 4489.55  225.98
   4  -4   1 4978.80  224.58
   0   4   1 4023.10  225.88
   4  -4   1 4299.57  226.08
   4  -4   1 4211.38  228.08
   0   4   1 4379.06  226.78
   0   4   1 4579.94  220.58
  -1  -4  -1  428.76   33.40
   5  -1  -1  438.26   28.70
   5  -1  -1  452.15   36.10
   5  -1  -1  461.25   32.50
  -1  -4  -1  492.25   27.10
  -4   5  -1  435.66   29.30
  -4   5  -1  461.35   32.70
   5  -1  -1  451.95   39.50
   4  -5   1  480.55   29.90
   4  -5   1  427.46   33.10
  -5   1   1  420.86   32.70
  -5   1   1  454.45   33.90
  -5   1   1  462.25   32.20
   1   4   1  453.35   33.60
   4  -5   1  417.76   31.20
   1   4   1  415.86   31.90
   6  -2  -1 2691.83  147.59
  -4   6  -1 2764.02  140.19
   6  -2  -1 2717.33  141.39
  -4   6  -1 2694.63  146.99
  -2  -4  -1 2876.51  145.79
  -2  -4  -1 2703.13  135.29
  -6   2   1 2800.22  148.99
  -6   2   1 2754.22  145.59
   4  -6   1 2821.12  146.99
   2   4   1 2569.04  146.49
   4  -6   1 2633.74  147.99
   2   4   1 2775.92  147.49
  -4   7  -1  197.68   17.00
   7  -3  -1  188.28   16.60
  -4   7  -1  159.58   17.50
   7  -3  -1  205.28   17.10
  -3  -4  -1  178.28   16.70
  -3  -4  -1  200.08   13.30
   7  -3  -1  189.48   16.10
  -3  -4  -1  177.78   14.60
   4  -7   1  156.58   16.30
   3   4   1  172.28   12.50
   3   4   1  185.78   17.00
  -7   3   1  159.08   16.20
   4  -7   1  183.88   16.90
  -7   3   1  165.88   15.80
  -4  -4  -1   10.50   10.00
  -4   8  -1   19.30   10.00
  -4   8  -1   16.70    6.40
   4  -8   1   26.50    6.60
   4  -8   1   24.30    7.00
   4   4   1   24.80    7.30
   4   4   1   31.00    9.40
  -8   4   1   22.60   11.50
   9  -5  -1   24.90    9.10
  -4   9  -1   49.60   15.30
  -4   9  -1   24.90    8.20
   9  -5  -1   35.20   12.90
  -5  -4  -1   10.90   13.40
   4  -9   1   18.50   11.00
   4  -9   1   38.10   10.60
  -9   5   1   17.70    6.30
  -9   5   1   38.20   10.50
   5   4   1   30.90    8.70
  -3   8  -1   49.30    7.80
  -5  -3  -1   55.49    5.90
   8  -5  -1   71.09    9.80
   5   3   1   54.19    6.60
  -8   5   1   54.49   10.30
  -8   5   1   33.80    8.20
   3  -8   1   36.60   10.10
   7  -5  -1   12.60   16.50
  -5  -2  -1   25.50    7.60
  -2   7  -1   32.60    6.10
  -5  -2  -1   16.10    4.70
   7  -5  -1   24.70    6.60
  -5  -2  -1   15.30    8.30
   7  -5  -1   20.50    7.60
  -7   5   1   28.90    8.90
   2  -7   1   12.40    6.70
   2  -7   1   26.70    6.70
   2  -7   1   23.20    8.00
  -1   6  -1 1148.39   74.29
  -5  -1  -1 1270.77   73.99
   6  -5  -1 1322.97   69.49
  -5  -1  -1 1408.76   69.39
   6  -5  -1 1188.88   73.89
   6  -5  -1 1175.18   75.99
  -1   6  -1 1296.07   71.29
  -5  -1  -1 1243.18   73.69
   1  -6   1 1210.68   72.99
   1  -6   1 1249.68   70.89
  -6   5   1 1187.58   71.69
   5   1   1 1090.79   73.59
  -6   5   1 1218.28   75.19
   0   5  -1   18.00    5.90
  -5   0  -1   16.60    4.00
  -5   0  -1   17.90    8.40
  -5   0  -1    6.00    6.20
   5  -5  -1   20.40    5.30
   5  -5  -1   10.90    6.60
   0  -5   1   16.90    5.60
  -5   5   1   11.70    5.70
   5   0   1   13.00    4.70
   5   0   1    0.50   12.70
  -5   5   1    8.20    4.60
   0  -5   1    8.90    7.30
   1   4  -1  456.15   37.30
   4  -5  -1  479.15   32.40
   4  -5  -1  452.25   34.00
  -5   1  -1  517.65   33.40
  -5   1  -1  425.66   35.70
  -5   1  -1  474.75   31.30
   1   4  -1  442.26   33.10
   1   4  -1  468.95   25.30
  -1  -4   1  425.76   31.30
   5  -1   1  461.75   32.00
  -4   5   1  444.46   43.40
   5  -1   1  383.46   31.40
   5  -1   1  462.45   35.20
   5  -1   1  412.46   25.90
  -1  -4   1  408.46   29.00
  -5   2  -1 1237.28   77.59
   3  -5  -1 1390.06   77.29
  -5   2  -1 1348.37   73.79
   2   3  -1 1388.96   78.89
   3  -5  -1 1254.37   75.19
  -5   2  -1 1438.26   78.19
   2   3  -1 1197.68   76.79
   2   3  -1 1267.07   69.69
   5  -2   1 1529.05   79.19
  -3   5   1 1471.45   77.89
  -3   5   1 1304.27   75.99
   5  -2   1 1317.77   76.49
  -2  -3   1 1160.28   76.59
  -3   5   1 1321.47   68.09
  -2  -3   1 1288.87   76.39
  -2  -3   1 1399.36   71.39
   5  -2   1 1494.25   75.89
   5  -2   1 1200.18   74.29
  -3   5   1 1432.06   77.39
   2  -5  -1  310.87   35.10
   2  -5  -1  305.17   34.20
   3   2  -1  354.56   24.70
   3   2  -1  349.17   28.40
  -5   3  -1  358.96   30.30
  -5   3  -1  334.47   24.90
   3   2  -1  378.76   32.00
  -5   3  -1  366.86   38.00
  -2   5   1  376.36   27.10
  -3  -2   1  374.76   28.20
  -3  -2   1  378.36   22.20
  -2   5   1  383.66   29.30
  -2   5   1  361.86   23.20
   5  -3   1  398.66   27.90
   5  -3   1  341.67   26.90
   5  -3   1  337.17   27.00
  -2   5   1  387.26   26.80
  -5   4  -1 1099.39   63.99
   1  -5  -1  994.90   76.59
   4   1  -1 1087.69   68.89
   1  -5  -1 1116.29   56.89
  -5   4  -1 1137.49   69.09
   1  -5  -1 1115.79   65.99
   4   1  -1 1147.29   72.09
   5  -4   1 1189.88   70.59
   5  -4   1 1153.08   68.29
  -4  -1   1 1157.78   69.49
  -1   5   1 1332.47   65.09
   5  -4   1 1265.47   70.79
  -4  -1   1 1073.89   68.29
  -1   5   1 1138.49   67.89
   5  -4   1 1293.37   66.99
  -1   5   1 1269.67   69.29
   5   0  -1   14.30    4.50
   5   0  -1   21.60    6.00
   0  -5  -1   10.10    7.10
  -5   5  -1   19.20    8.00
   0  -5  -1   11.60    6.40
  -5   5  -1   10.70    4.20
   0   5   1    9.10    5.10
   5  -5   1    7.20    8.10
  -5   0   1   24.60    7.50
  -5   0   1   10.60    6.80
  -5   0   1   13.00    4.40
   0   5   1    6.60   12.60
  -1  -5  -1   61.39    9.30
   6  -1  -1   79.39   10.80
   6  -1  -1   90.09   10.80
  -1  -5  -1   76.99    9.70
  -5   6  -1   75.89   10.50
   5  -6   1   85.49   11.20
   5  -6   1   81.29    9.70
  -6   1   1   74.89   10.60
   1   5   1   85.79   10.80
  -6   1   1   67.19    8.50
   5  -6   1   98.99   10.70
  -5   7  -1  394.96   27.50
  -2  -5  -1  406.26   29.50
  -2  -5  -1  404.46   22.90
   7  -2  -1  392.06   32.40
   7  -2  -1  393.26   29.10
  -2  -5  -1  349.27   27.50
  -7   2   1  425.16   32.40
   2   5   1  396.96   32.20
   5  -7   1  400.66   30.30
  -7   2   1  403.86   30.70
   5  -7   1  439.76   34.70
  -3  -5  -1 1831.52  103.39
  -5   8  -1 1780.62   95.49
  -5   8  -1 1733.63  106.69
  -3  -5  -1 1834.82   93.39
   8  -3  -1 1789.72   98.69
   8  -3  -1 1750.52  107.39
  -8   3   1 1838.62  102.99
   5  -8   1 1822.92  106.89
   5  -8   1 1839.92  108.69
   3   5   1 1734.53  105.89
  -8   3   1 1816.12  108.99
  -4  -5  -1  326.37   28.70
  -5   9  -1  422.96   33.30
   9  -4  -1  378.56   31.80
   9  -4  -1  329.57   25.30
  -9   4   1  385.76   33.10
  -9   4   1  336.57   28.20
   4   5   1  347.37   29.20
   5  -9   1  367.76   30.40
   5  -9   1  374.26   31.50
  -5  -5  -1 1288.67   77.79
  10  -5  -1 1222.98   83.09
  -5  10  -1 1331.97   85.39
  10  -5  -1 1421.06   78.29
 -10   5   1 1300.77   78.09
   5 -10   1 1231.38   88.19
   5   5   1 1172.78   83.19
 -10   5   1 1221.38   94.29
  11  -6  -1    8.20   15.50
  -5  11  -1   10.20   21.40
   5 -11   1   -2.00   22.90
   6   5   1   -1.90   20.40
 -11   6   1    2.30   26.70
   5 -11   1    1.90   18.70
  -6  -4  -1  482.95   36.80
  10  -6  -1  513.15   37.00
  10  -6  -1  460.25   35.80
  -4  10  -1  416.36   36.20
 -10   6   1  409.86   38.40
   4 -10   1  449.86   35.10
   4 -10   1  365.66   41.80
 -10   6   1  392.96   32.20
   6   4   1  445.26   37.80
   9  -6  -1  954.30   63.29
   9  -6  -1  906.51   62.79
  -3   9  -1  979.80   55.79
   9  -6  -1  986.70   65.69
  -3   9  -1  913.21   64.29
  -6  -3  -1  853.61   59.89
  -9   6   1  976.60   58.69
   6   3   1  947.71   54.79
   3  -9   1  918.81   63.09
   6   3   1  820.62   66.29
   3  -9   1  928.51   61.49
  -9   6   1  855.11   63.39
   8  -6  -1 1582.44   96.19
  -2   8  -1 1485.65   94.69
  -2   8  -1 1543.25   88.99
   8  -6  -1 1524.75   95.69
   8  -6  -1 1570.84   95.79
  -6  -2  -1 1523.55   90.99
   2  -8   1 1533.35   89.99
  -8   6   1 1574.24   97.29
  -8   6   1 1606.04   89.39
   6   2   1 1518.85   96.69
   2  -8   1 1657.13   94.29
  -6  -1  -1 1446.76   86.29
  -1   7  -1 1429.36   88.09
   7  -6  -1 1470.05   83.19
   7  -6  -1 1414.66   87.39
  -6  -1  -1 1504.65   87.79
  -1   7  -1 1383.96   82.69
   7  -6  -1 1348.86   90.29
   7  -6  -1 1380.56   89.79
  -6  -1  -1 1508.75   82.29
   1  -7   1 1462.45   87.39
  -7   6   1 1541.85   84.79
  -7   6   1 1566.64   90.29
   6   1   1 1378.36   89.19
   1  -7   1 1485.45   82.89
   6  -6  -1   18.70    7.20
   0   6  -1   21.20    7.50
   6  -6  -1   34.80    8.60
  -6   0  -1   15.30    5.70
  -6   0  -1   34.30   12.00
   6  -6  -1   34.40    7.60
  -6   0  -1   21.20    8.10
  -6   6   1   21.10    7.90
   0  -6   1   11.30    7.30
   0  -6   1   20.10    5.00
   6   0   1   24.40    7.40
   1   5  -1   94.09   11.30
  -6   1  -1   58.79   20.00
   5  -6  -1   63.29    8.90
   5  -6  -1   68.79    9.10
  -6   1  -1   59.59    8.10
   5  -6  -1   80.99    7.90
  -6   1  -1   64.49   10.20
   6  -1   1   66.39    7.60
  -1  -5   1   64.19    9.50
   6  -1   1   76.19    9.70
  -1  -5   1   87.09   11.90
  -5   6   1   91.09   10.10
  -5   6   1   74.99    9.20
  -6   2  -1 2703.23  149.99
   4  -6  -1 2848.01  150.48
   2   4  -1 2515.15  149.69
   4  -6  -1 2909.21  149.19
   2   4  -1 2613.84  138.99
  -6   2  -1 2924.61  145.99
   6  -2   1 2773.62  142.39
   6  -2   1 2707.73  146.39
  -2  -4   1 2924.11  142.19
  -4   6   1 2678.23  148.69
   6  -2   1 2866.61  147.79
  -2  -4   1 2960.90  150.08
   6  -2   1 2747.63  149.99
   3  -6  -1 1498.35   84.09
   3   3  -1 1495.15   78.09
  -6   3  -1 1523.65   85.79
  -6   3  -1 1383.76   85.09
   3   3  -1 1397.66   85.69
   3  -6  -1 1374.76   83.69
   6  -3   1 1368.76   83.49
  -3   6   1 1328.27   83.29
  -3  -3   1 1413.16   86.29
  -3   6   1 1496.35   75.89
  -3  -3   1 1642.14   78.19
  -3  -3   1 1519.45   85.49
   6  -3   1 1609.74   84.09
   6  -3   1 1431.56   84.89
  -6   4  -1 2766.72  144.39
   2  -6  -1 2836.92  148.89
   2  -6  -1 3057.59  139.59
   2  -6  -1 2927.71  148.19
   4   2  -1 2780.92  143.79
  -6   4  -1 2689.73  150.78
   4   2  -1 2497.25  150.58
  -2   6   1 2739.83  149.79
  -4  -2   1 2643.54  150.48
   6  -4   1 3031.30  152.58
  -4  -2   1 2779.32  150.48
  -2   6   1 2840.02  146.39
   6  -4   1 2767.92  150.18
  -2   6   1 2512.85  141.99
   6  -4   1 2672.33  149.99
  -4  -2   1 3192.38  144.29
   1  -6  -1 1256.17   72.79
   1  -6  -1 1249.68   69.79
   5   1  -1 1098.39   74.39
  -6   5  -1 1192.38   74.39
  -5  -1   1 1359.46   70.79
  -5  -1   1 1231.98   74.89
  -1   6   1 1154.58   72.79
   6  -5   1 1288.97   72.09
   6  -5   1 1228.98   75.39
   6  -5   1 1208.08   74.29
  -1   6   1 1279.57   68.99
  -5  -1   1 1212.68   74.09
  -6   6  -1   20.40    5.50
   6  -6   1   25.80    7.10
  -6   0   1   19.30    4.90
   6  -6   1   29.70   10.70
  -6   0   1   34.20    9.80
   6  -6   1   19.40    6.80
   7  -1  -1   55.09    7.00
   7  -1  -1   65.29   10.10
  -1  -6  -1   35.70    9.90
  -6   7  -1   50.09    8.30
   6  -7   1   49.60   15.30
  -7   1   1   65.79   12.50
   1   6   1   58.89   10.00
   6  -7   1   54.69    8.70
  -2  -6  -1 1343.17   82.79
  -6   8  -1 1379.76   88.09
  -6   8  -1 1396.66   83.09
   8  -2  -1 1360.96   88.69
  -2  -6  -1 1466.85   78.49
   6  -8   1 1389.76   89.19
  -8   2   1 1398.36   84.79
  -8   2   1 1463.55   89.89
   2   6   1 1373.66   86.69
   6  -8   1 1413.96   87.59
   9  -3  -1  202.58   23.80
  -6   9  -1  193.58   21.80
   9  -3  -1  229.58   18.40
  -3  -6  -1  180.78   21.10
   6  -9   1  271.17   23.90
  -9   3   1  247.78   25.30
  -9   3   1  221.48   18.10
   6  -9   1  268.37   24.40
  -4  -6  -1  570.24   41.50
  10  -4  -1  611.24   44.90
   6 -10   1  575.14   43.70
   6 -10   1  576.24   45.50
 -10   4   1  572.34   48.30
 -10   4   1  649.83   43.50
   4   6   1  580.54   46.50
  11  -5  -1    1.10   21.90
   5   6   1    2.60   14.10
 -11   5   1    6.30   16.40
 -11   5   1    2.40   27.00
   6 -11   1    1.90   22.80
   6 -11   1   -1.90   19.00
  -7  -3  -1  979.30   61.19
  10  -7  -1  886.21   59.89
  10  -7  -1  789.92   67.99
  -3  10  -1  834.22   60.19
  10  -7  -1  848.72   59.69
   3 -10   1  873.71   61.09
 -10   7   1  798.02   58.89
   7   3   1  889.01   62.99
   3 -10   1  853.71   55.89
 -10   7   1  944.81   54.89
   9  -7  -1   17.70    8.50
   9  -7  -1   24.70   11.80
  -2   9  -1   51.59   16.10
  -7  -2  -1   12.60   15.50
   9  -7  -1   24.30   13.90
  -2   9  -1    4.90   10.40
   7   2   1   23.60   13.80
   2  -9   1   30.90   14.20
  -9   7   1   20.70    9.60
  -9   7   1   22.00   10.90
   2  -9   1   28.80   11.20
  -7  -1  -1  880.01   59.39
  -7  -1  -1  984.20   62.89
   8  -7  -1  909.71   65.29
  -1   8  -1  913.01   62.89
  -1   8  -1  879.91   56.99
   8  -7  -1  932.51   62.09
   8  -7  -1  832.92   63.69
  -8   7   1  969.50   63.89
  -8   7   1  911.31   57.99
   7   1   1  899.01   62.49
   1  -8   1  974.20   61.29
   1  -8   1  894.61   56.99
   7  -7  -1  103.69   14.00
   0   7  -1   69.99   13.60
  -7   0  -1   80.79   11.40
   0   7  -1  109.99   11.30
   7  -7  -1  101.09   11.90
  -7   7   1   87.39   11.40
   7   0   1  115.69   13.70
   0  -7   1   86.49   13.20
  -7   7   1   79.09   10.70
   6  -7  -1   15.80    8.40
  -7   1  -1   17.60   10.00
  -7   1  -1   27.80    7.70
   6  -7  -1   39.00   10.40
  -6   7   1   30.60    6.20
  -1  -6   1   51.59   10.70
  -7   2  -1  379.06   31.00
  -7   2  -1  390.36   28.60
   2   5  -1  388.26   31.80
   5  -7  -1  370.06   29.90
   5  -7  -1  356.66   29.30
  -2  -5   1  426.16   28.00
   7  -2   1  406.46   32.70
   7  -2   1  403.56   28.60
   7  -2   1  423.36   27.00
  -2  -5   1  400.66   30.40
  -7   3  -1  183.28   15.60
   4  -7  -1  170.78   17.20
  -7   3  -1  146.39   14.40
   4  -7  -1  169.58   16.60
   3   4  -1  176.28   17.40
   3   4  -1  202.88   15.40
  -3  -4   1  196.88   15.90
  -3  -4   1  143.19   14.50
  -4   7   1  167.18   12.30
   7  -3   1  175.08   15.50
  -4   7   1  159.48   17.30
   7  -3   1  181.58   16.70
  -3  -4   1  175.58   15.60
   7  -3   1  181.08   18.30
  -7   4  -1    7.10    4.40
  -7   4  -1    6.20    8.80
   4   3  -1   12.30    8.20
   4   3  -1   19.50    4.50
   3  -7  -1   14.30    5.30
   3  -7  -1    5.30    4.60
   3  -7  -1    1.30    7.30
   7  -4   1    9.50    7.60
  -3   7   1   15.70    5.50
  -4  -3   1    8.20    4.50
  -4  -3   1   15.30    7.80
  -4  -3   1   12.40    8.20
  -7   5  -1   35.70    9.10
   5   2  -1   13.00    8.70
   5   2  -1   29.90    6.10
   7  -5   1   30.30    7.50
  -2   7   1   32.90    8.20
  -5  -2   1   20.60    8.80
   7  -5   1   23.40    6.00
  -5  -2   1   20.60   12.40
  -7   6  -1 1577.54   91.39
   1  -7  -1 1520.25   83.69
  -7   6  -1 1552.24   83.09
   6   1  -1 1455.05   91.29
   1  -7  -1 1491.75   87.59
  -6  -1   1 1529.55   90.69
  -1   7   1 1415.46   89.29
   7  -6   1 1459.15   90.49
   7  -6   1 1462.65   91.19
  -1   7   1 1460.75   82.79
  -6  -1   1 1447.16   89.69
   7   0  -1  105.19   12.70
   0  -7  -1   88.79   12.60
  -7   7  -1   92.79   12.50
   7  -7   1  110.29   14.60
  -7   0   1   78.29   14.30
   7  -7   1  104.89   12.30
   0   7   1   94.39   13.70
  -7   0   1  107.89   12.80
  -1  -7  -1 1535.55   91.49
   8  -1  -1 1537.65   97.19
  -7   8  -1 1608.14   90.09
  -7   8  -1 1633.84   96.49
  -1  -7  -1 1587.34   90.59
  -1  -7  -1 1792.42   91.39
  -8   1   1 1555.74   95.19
   7  -8   1 1555.84   96.89
  -8   1   1 1594.64   97.29
   1   7   1 1454.15   95.29
   7  -8   1 1532.15   98.79
   9  -2  -1   70.29   17.30
  -2  -7  -1   47.90   14.10
  -2  -7  -1   42.50    9.50
  -7   9  -1   34.80   14.70
   2   7   1   38.80   12.50
   7  -9   1   44.90   13.90
  -9   2   1   25.50   10.70
   7  -9   1   61.59   17.50
  -9   2   1   35.90   16.50
  10  -3  -1   15.70   17.50
  -7  10  -1    7.10   14.10
  -7  10  -1   10.00   18.30
  -3  -7  -1   12.80   18.30
   7 -10   1    8.60   15.30
   3   7   1   38.50   15.50
   7 -10   1   22.80   17.70
 -10   3   1   11.10   13.10
  -8  -2  -1    4.90   15.40
  -2  10  -1   -8.00   18.20
  10  -8  -1    7.60   15.90
  10  -8  -1    3.40   13.40
  10  -8  -1    1.40   15.90
 -10   8   1    4.00   20.90
   2 -10   1   -3.80   19.50
   8   2   1   21.70   18.40
  -8  -1  -1   11.30   17.20
   9  -8  -1    4.30   15.30
   9  -8  -1    0.40    9.40
   9  -8  -1   10.70   13.60
  -1   9  -1   -5.00   14.50
  -1   9  -1   15.80   11.80
   8   1   1   17.70   14.70
  -9   8   1   14.20   16.50
  -9   8   1    9.30   10.80
   1  -9   1   14.00   15.90
   1  -9   1    5.20   11.60
   8  -8  -1  817.32   57.59
   8  -8  -1  774.62   59.09
   0   8  -1  867.91   53.19
  -8   0  -1  833.62   54.59
   0   8  -1  645.64   61.29
  -8   0  -1  848.72   55.99
   0  -8   1  780.42   47.60
  -8   8   1  807.82   56.79
  -8   8   1  762.82   52.69
   0  -8   1  808.22   54.39
   7  -8  -1 1546.35   95.19
  -8   1  -1 1651.33   93.29
  -8   1  -1 1489.95   92.39
   7  -8  -1 1536.75   97.59
   1   7  -1 1544.55   97.29
  -7   8   1 1615.74   96.49
  -7   8   1 1559.64   91.99
   8  -1   1 1515.85   97.29
  -1  -7   1 1663.63   94.29
  -1  -7   1 1569.44   85.79
  -8   2  -1 1412.16   82.19
   6  -8  -1 1409.36   86.79
  -8   2  -1 1395.76   86.79
   2   6  -1 1302.87   87.29
   6  -8  -1 1454.25   88.19
  -6   8   1 1417.46   87.79
  -6   8   1 1406.76   86.09
   8  -2   1 1348.97   87.89
  -2  -6   1 1442.26   86.19
   3   5  -1 1738.83  108.59
   5  -8  -1 1813.12  104.89
  -8   3  -1 1764.42  106.99
  -8   3  -1 1866.91  101.09
   5  -8  -1 1866.51  108.39
   8  -3   1 1796.52  103.99
  -3  -5   1 1886.21  106.79
   8  -3   1 1744.53  107.99
   8  -3   1 1911.41   98.09
  -5   8   1 1733.83  106.19
  -3  -5   1 1735.93   94.79
   4   4  -1   12.40    5.70
  -8   4  -1    2.50    6.00
   4  -8  -1   11.50    8.50
  -8   4  -1   12.70    8.10
   4  -8  -1   17.40    9.50
   8  -4   1   16.70    6.70
  -4   8   1   27.90    9.30
   8  -4   1   16.00    5.80
  -4   8   1   19.70    4.70
  -4  -4   1   10.80    7.40
   8  -4   1   13.70    6.40
  -4  -4   1   21.00    7.90
   3  -8  -1   36.40    9.70
   5   3  -1   50.99   13.40
   3  -8  -1   40.10    9.90
   5   3  -1   36.30    6.90
  -8   5  -1   51.89   14.00
  -5  -3   1   57.69    9.80
   8  -5   1   63.19   12.70
  -5  -3   1   55.69   13.80
   8  -5   1   59.79    9.00
   2  -8  -1 1549.54   92.09
   2  -8  -1 1460.75   87.79
  -8   6  -1 1647.44   86.69
   6   2  -1 1535.25   96.69
  -8   6  -1 1585.44   96.49
   6   2  -1 1491.45   86.99
  -2   8   1 1591.54   86.39
   8  -6   1 1534.45   95.29
  -6  -2   1 1578.54   93.69
  -6  -2   1 1507.75   95.79
  -2   8   1 1615.04   94.69
   8  -6   1 1528.45   95.09
   1  -8  -1  880.51   57.09
   7   1  -1  876.61   63.29
   1  -8  -1  860.51   54.19
  -8   7  -1  885.51   61.89
  -8   7  -1  884.31   53.49
  -1   8   1  913.31   62.09
   8  -7   1  928.11   63.19
  -7  -1   1  923.81   62.29
  -7  -1   1  928.61   62.49
   8  -7   1  921.01   62.49
  -1   8   1  871.51   54.89
  -8   8  -1  796.52   49.90
   8   0  -1  725.53   64.69
   0  -8  -1  943.91   57.49
  -8   8  -1  850.11   58.29
   0  -8  -1  865.21   55.69
   8  -8   1  817.52   55.79
  -8   0   1  812.52   57.39
   0   8   1  784.72   52.49
  -8   0   1  830.72   56.49
  -1  -8  -1  286.27   22.70
  -8   9  -1  277.07   27.20
   9  -1  -1  298.27   25.30
  -1  -8  -1  293.77   23.80
  -8   9  -1  276.27   23.90
   8  -9   1  276.57   27.40
  -9   1   1  254.87   22.90
  -9   1   1  324.07   30.80
   1   8   1  262.07   26.10
   8  -9   1  327.07   29.30
  -8  10  -1   15.00   20.00
  10  -2  -1   25.70   18.60
   8 -10   1    9.30   11.80
 -10   2   1    8.20   22.20
   2   8   1   21.80   16.60
   8 -10   1    4.10   18.80
 -10   2   1    5.00   14.50
  10  -9  -1   30.00   18.60
  10  -9  -1    9.20   18.00
  -1  10  -1   17.40   19.80
  10  -9  -1   23.40   15.20
 -10   9   1   12.00   16.40
   1 -10   1   14.40   22.70
   9   1   1    1.50   14.80
   9   1   1   32.70   20.40
   0   9  -1   55.39   16.60
   9  -9  -1   29.70   11.40
  -9   0  -1   54.09   20.50
   9  -9  -1   39.30   15.80
   0   9  -1   31.70   13.90
   9  -9  -1   24.90   18.10
  -9   0  -1   11.10   14.10
  -9   9   1   48.00   13.10
  -9   9   1   15.60   13.30
   9   0   1   47.70   17.00
   0  -9   1   26.10   31.80
   1   8  -1  305.47   28.70
   1   8  -1  335.17   26.20
   8  -9  -1  270.77   26.30
  -9   1  -1  315.47   26.60
   8  -9  -1  305.77   34.20
  -9   1  -1  252.67   28.30
   8  -9  -1  284.87   26.40
  -8   9   1  267.37   24.70
   9  -1   1  288.17   27.50
  -8   9   1  268.07   24.10
  -1  -8   1  312.67   25.50
  -9   2  -1   61.59   16.60
   2   7  -1   18.10    9.80
  -9   2  -1   38.60   10.40
   7  -9  -1   58.39   13.90
   9  -2   1   59.49   16.40
  -2  -7   1   34.40   14.60
  -7   9   1   21.00   11.90
   6  -9  -1  250.57   21.60
   3   6  -1  203.08   21.90
  -9   3  -1  218.88   23.50
   6  -9  -1  232.38   23.30
  -3  -6   1  236.98   22.50
   9  -3   1  214.98   25.00
  -6   9   1  241.48   22.70
   4   5  -1  368.56   31.20
   5  -9  -1  371.16   31.00
   5  -9  -1  404.46   31.90
  -9   4  -1  388.76   30.30
  -9   4  -1  308.97   26.20
  -5   9   1  405.86   30.70
   9  -4   1  372.66   30.00
   9  -4   1  374.86   31.30
   9  -4   1  328.27   25.20
  -4  -5   1  406.66   30.20
   5   4  -1   19.20   13.30
   5   4  -1   26.20    8.20
   4  -9  -1   27.60    8.40
  -9   5  -1   45.80   15.20
   4  -9  -1   26.60   12.60
  -9   5  -1   11.90    9.50
   9  -5   1   35.90   10.30
  -4   9   1   46.40   12.00
  -5  -4   1   32.90    9.90
   9  -5   1   16.30    8.90
   9  -5   1   39.70    9.10
   6   3  -1  911.01   55.49
  -9   6  -1  940.81   55.59
  -9   6  -1  923.81   64.99
   3  -9  -1  954.50   62.89
   3  -9  -1 1062.39   61.29
   6   3  -1  871.21   64.79
   9  -6   1  919.81   65.29
  -6  -3   1  957.30   63.09
  -3   9   1  892.31   63.69
   9  -6   1  939.91   64.99
   9  -6   1  925.01   61.59
   2  -9  -1   20.30   14.10
  -9   7  -1   31.10   16.00
  -9   7  -1   19.60    8.20
   7   2  -1   22.80   14.80
   7   2  -1   21.20    9.10
   2  -9  -1    2.10   10.10
   9  -7   1   14.60   11.70
  -2   9   1    9.70    8.70
   9  -7   1   10.40   12.20
  -2   9   1   13.90   12.60
  -7  -2   1   22.20   15.60
  -7  -2   1   15.60    8.50
   9  -7   1   39.40   15.20
  -9   8  -1    1.20   17.40
   1  -9  -1   14.00   15.90
   1  -9  -1    8.10    9.10
   8   1  -1    9.80   15.90
  -9   8  -1   16.30   11.30
   8   1  -1   25.60   10.80
   9  -8   1    6.20   13.30
  -1   9   1   12.70   13.70
  -8  -1   1   22.10   17.50
  -8  -1   1    2.10   12.30
  -1   9   1   16.50   10.60
   9  -8   1   22.20   15.00
   9   0  -1   30.80   18.00
  -9   9  -1   18.20   19.50
   0  -9  -1   22.00   18.60
   0   9   1   55.29   15.40
   9  -9   1   18.60   17.70
   0   9   1   28.20   15.80
  -9   0   1   11.60   21.90
  -9   0   1    9.00   14.10
   9  -9   1   28.70   11.00
  10  -1  -1 1100.19   74.39
  -9  10  -1  916.71   68.09
 -10   1   1  959.50   70.99
   9 -10   1 1208.08   79.29
   9 -10   1  986.50   71.29
   1   9   1 1055.19   71.79
   1   9   1 1173.68   70.29
   9 -10   1 1068.49   73.09
 -10   1   1 1025.80   68.49
   9 -10  -1 1029.60   68.59
   1   9  -1 1021.80   71.69
   1   9  -1 1038.40   68.49
 -10   1  -1  930.11   66.29
   9 -10  -1 1113.49   76.29
   9 -10  -1 1047.30   71.39
  -9  10   1 1007.50   71.39
  -1  -9   1 1007.00   69.29
  10  -1   1 1109.59   72.09
   2   8  -1   32.10   18.10
   8 -10  -1   29.50   17.00
   8 -10  -1    7.80   16.90
 -10   2  -1   31.00   22.40
   8 -10  -1   22.60   19.10
   2   8  -1   66.69   17.30
  -8  10   1    9.00   10.90
  10  -2   1   37.90   18.00
  -8  10   1    5.80   19.10
  -2  -8   1   37.30   25.70
 -10   3  -1   42.20   21.50
   7 -10  -1    4.20   17.70
   7 -10  -1    9.50   15.60
   7 -10  -1   29.30   11.00
 -10   3  -1    9.10   12.60
  10  -3   1   53.09   16.90
  -7  10   1   43.60   17.30
  -7  10   1   18.10   15.30
  -3  -7   1    3.80   18.70
 -10   4  -1  722.83   52.19
   6 -10  -1  556.04   50.79
   6 -10  -1  598.44   45.50
   4   6  -1  597.94   47.70
 -10   4  -1  684.73   42.40
  10  -4   1  624.74   47.20
  -4  -6   1  672.93   49.30
  -6  10   1  677.33   50.19
   5   5  -1 1339.67   88.29
 -10   5  -1 1387.46   87.19
   5 -10  -1 1249.18   82.79
 -10   5  -1 1316.97   77.79
   5 -10  -1 1241.68   81.89
  10  -5   1 1314.67   87.29
  -5  -5   1 1356.06   83.69
  -5  10   1 1291.77   85.39
  10  -5   1 1296.97   77.19
  10  -5   1 1317.37   81.79
   4 -10  -1  470.35   34.30
   6   4  -1  426.36   35.40
   4 -10  -1  444.06   35.90
 -10   6  -1  433.96   35.00
  -4  10   1  494.55   39.10
  10  -6   1  470.85   35.40
  -6  -4   1  444.56   38.90
  10  -6   1  426.56   34.60
  10  -6   1  516.35   40.50
   7   3  -1  840.32   62.49
   3 -10  -1  874.81   54.79
   3 -10  -1  823.12   58.99
   3 -10  -1  937.81   62.99
  10  -7   1  839.22   61.79
  10  -7   1  890.91   59.19
  -7  -3   1  919.41   60.09
  -3  10   1  835.02   59.69
  10  -7   1  786.82   59.49
   2 -10  -1    0.40   24.30
   2 -10  -1    8.00   16.40
   8   2  -1   16.20   13.00
 -10   8  -1   13.80   21.90
   8   2  -1    7.40   19.50
  -2  10   1   33.70   18.40
  10  -8   1    7.70   15.70
  10  -8   1   -6.30   15.90
  -8  -2   1    9.70   25.10
  10  -8   1   -3.50   18.40
   1 -10  -1    0.70   17.90
   1 -10  -1   26.30   22.80
   9   1  -1   19.90   21.60
   9   1  -1   13.50   15.30
 -10   9  -1    2.40   24.10
  -9  -1   1    5.30   24.50
  10  -9   1   21.60   21.00
  10  -9   1   18.10   13.00
  -9  -1   1    2.30   17.00
  10  -9   1    3.60   18.20
  -1  10   1   17.10   18.60
   6 -11  -1    5.30   19.30
   5   6  -1   27.70   22.00
   6 -11  -1   -1.90   19.00
 -11   5  -1    3.30   27.80
   6 -11  -1   -2.10   16.30
  -6  11   1    7.70   21.30
  11  -5   1    2.80   21.10
  -5  -6   1   15.70   25.20
 -11   6  -1    1.00   19.50
   5 -11  -1    1.30   18.60
   6   5  -1    2.40   15.60
   5 -11  -1    5.00   16.40
   5 -11  -1   21.00   20.70
  11  -6   1    7.10   14.80
  -5  11   1   10.10   20.10
  -6  -5   1    5.80   24.70
   0   0   2 5302.47  261.77
   0   0   2 5277.97  261.77
   0   0   2 5548.94  262.97
   0   1  -2   37.50    7.40
  -1   0  -2   39.20    4.40
   1  -1  -2   35.50    5.40
  -1   0  -2   43.40    6.10
   0   1  -2   33.40    7.70
   0   1  -2   28.30    7.10
   1  -1  -2   34.10    6.50
   1  -1  -2   37.70    4.40
   0   1  -2   48.00    6.30
   1  -1  -2   38.50    5.00
  -1   0  -2   43.00    4.50
   0   1  -2   39.50    7.40
   1   0   2   33.90    5.10
   1   0   2   44.90    5.50
  -1   1   2   29.70    8.40
   1   0   2   29.50    5.70
   1   0   2   26.80    8.40
  -1   1   2   29.30    5.10
   0  -1   2   31.40    6.80
  -1   1   2   29.30    8.70
   1   0   2   45.70    5.00
   0  -1   2   35.00    7.70
   1   0   2   29.70    4.40
   0  -1   2   32.60    6.20
   0  -1   2   33.70    5.70
  -1   1   2   25.30    6.10
   0  -1  -2   40.00    4.90
   1   0  -2   33.40    5.50
   1   0  -2   34.50    9.40
   0  -1  -2   35.50    4.90
  -1   1  -2   41.90    6.10
   0  -1  -2   38.00    6.80
   1   0  -2   46.60    7.80
  -1   1  -2   42.00    5.40
  -1   1  -2   36.30    6.50
   1   0  -2   31.30    6.50
  -1   1  -2   39.40    2.70
   1  -1   2   31.60    5.80
  -1   0   2   47.10    6.70
  -1   0   2   32.00    6.10
   1  -1   2   25.90    7.20
   1  -1   2   33.30    5.50
   1  -1   2   31.90    5.70
   0   1   2   30.70    4.70
   0   1   2   28.50    5.00
  -1   0   2   27.10    7.60
   0   1   2   32.40    5.50
   0   1   2   36.30    4.80
  -1   0   2   30.40    7.40
   0   1   2   28.20    4.50
  -1  -1  -2 3291.17  148.19
   2  -1  -2 2900.61  149.59
   2  -1  -2 3212.58  150.38
  -1   2  -2 2618.04  149.29
  -1   2  -2 2985.50  147.49
   2  -1  -2 3188.28  151.18
   2  -1  -2 2864.41  149.79
  -1  -1  -2 2919.31  147.49
  -1   2  -2 3088.19  149.88
  -1   2  -2 3070.39  148.99
  -1  -1  -2 2818.92  146.99
  -1   2  -2 2902.11  149.29
  -2   1   2 3366.36  150.68
   1   1   2 2704.13  147.89
  -2   1   2 3275.17  150.58
  -2   1   2 2956.20  150.18
   1   1   2 2905.11  146.89
  -2   1   2 2906.21  149.59
   1  -2   2 2780.62  148.89
   1   1   2 2874.71  146.59
   1  -2   2 3041.10  149.69
   1  -2   2 2945.51  149.88
   1  -2   2 3178.58  148.79
   1   1   2 3052.19  148.09
  -2   1   2 2735.93  150.18
   1  -2   2 3264.67  149.99
   3  -2  -2  368.66   26.90
   3  -2  -2  365.46   27.60
  -1   3  -2  411.86   27.20
  -1   3  -2  367.06   27.50
  -2  -1  -2  418.06   26.20
   3  -2  -2  419.26   29.20
  -2  -1  -2  376.16   25.50
  -1   3  -2  364.56   25.90
  -2  -1  -2  374.66   21.20
  -1   3  -2  399.76   26.20
   3  -2  -2  358.26   27.80
  -2  -1  -2  373.86   21.30
  -1   3  -2  398.46   26.00
   3  -2  -2  385.06   27.10
   2   1   2  476.95   29.00
   2   1   2  435.86   27.60
   1  -3   2  441.96   27.90
  -3   2   2  438.96   29.20
  -3   2   2  431.56   29.10
   1  -3   2  464.25   28.40
  -3   2   2  485.05   29.70
  -2   0  -2 3287.17  154.18
   0   2  -2 3343.37  155.78
   0   2  -2 2770.72  153.38
   0   2  -2 2950.50  156.28
   2  -2  -2 2983.00  154.98
   0   2  -2 3222.28  155.88
   2  -2  -2 3080.79  156.28
  -2   0  -2 3065.39  152.88
  -2   0  -2 2859.11  153.68
  -2   0  -2 3049.89  154.48
   2  -2  -2 3217.48  155.78
  -2   2   2 3011.40  155.48
   0  -2   2 2949.51  155.08
   2   0   2 2869.21  152.68
   0  -2   2 2946.61  153.48
   0  -2   2 3065.79  156.08
  -2   2   2 3290.77  155.58
   0  -2   2 3584.74  157.68
   0  -2   2 2903.51  154.88
   2   0   2 3333.47  154.18
  -2   2   2 3058.99  157.38
   2   0   2 3043.90  154.58
   2   0   2 3335.37  154.88
  -2   2   2 3417.96  156.88
   2   0   2 2974.00  152.08
   1  -2  -2 2896.21  148.69
  -2   1  -2 2604.74  147.19
   1  -2  -2 2872.11  145.59
   1   1  -2 2981.00  148.19
  -2   1  -2 3155.78  145.89
   1   1  -2 2679.33  145.69
  -2   1  -2 3093.09  146.99
  -2   1  -2 2841.02  146.09
   1  -2  -2 3087.59  146.29
   1   1  -2 3064.99  147.89
   1  -2  -2 3041.00  146.79
  -2   1  -2 2743.43  143.39
   1   1  -2 3259.47  148.09
   2  -1   2 2878.11  145.99
  -1   2   2 3036.50  146.09
  -1  -1   2 2978.50  145.59
  -1  -1   2 3048.20  150.98
  -1  -1   2 2757.32  147.49
   2  -1   2 2859.91  143.49
   2  -1   2 2599.74  146.29
   2  -1   2 3056.19  147.89
  -1   2   2 2800.42  146.09
  -1  -1   2 2877.91  147.59
  -1  -1   2 3208.58  148.29
  -1   2   2 2937.01  146.39
   2  -1   2 3125.89  146.29
   2   0  -2 3235.38  155.08
  -2   2  -2 3233.28  154.98
  -2   2  -2 2873.61  153.48
   2   0  -2 3049.99  154.88
   0  -2  -2 3317.27  153.28
   2   0  -2 2799.02  153.18
   2   0  -2 3255.77  155.58
  -2   2  -2 3119.19  152.88
   0  -2  -2 2956.10  151.78
   0  -2  -2 2723.13  150.18
   0  -2  -2 2868.91  153.88
  -2   2  -2 3057.19  153.58
   0  -2  -2 2762.92  148.99
   0   2   2 2959.60  152.68
   0   2   2 2993.20  150.28
  -2   0   2 3480.25  155.88
   2  -2   2 3066.99  153.38
   2  -2   2 3491.45  154.38
   0   2   2 3156.08  152.48
  -2   0   2 3090.39  154.68
   2  -2   2 3214.98  154.38
   2  -2   2 2766.42  153.98
  -2   0   2 3172.08  155.68
  -1  -2  -2  161.28   12.60
  -2   3  -2  182.18   14.60
   3  -1  -2  176.98   16.80
  -1  -2  -2  195.48   14.70
  -2   3  -2  183.48   15.50
  -2   3  -2  159.38   15.20
   3  -1  -2  172.88   17.10
   3  -1  -2  166.98   17.50
   3  -1  -2  159.68   14.70
  -1  -2  -2  182.98   14.50
  -2   3  -2  175.68   16.70
  -3   1   2  152.28   14.30
  -3   1   2  194.68   15.90
   2  -3   2  139.09   15.50
  -3   1   2  150.58   16.60
   1   2   2  157.28    9.90
   1   2   2  144.29   15.00
   2  -3   2  165.08   15.40
  -3   1   2  148.39   16.40
   1   2   2  154.78   14.70
   2  -3   2  149.79   16.40
   2  -3   2  165.28   14.80
   1   2   2  134.69   18.90
  -3   1   2  155.48   16.20
  -2  -2  -2 4369.26  225.18
  -2   4  -2 4139.79  232.08
   4  -2  -2 4523.05  233.68
  -2  -2  -2 4978.90  231.48
  -2   4  -2 5109.09  233.08
   4  -2  -2 5086.99  235.08
   4  -2  -2 5146.98  234.88
  -2   4  -2 5034.20  230.48
  -2  -2  -2 4669.93  230.58
  -2   4  -2 4891.51  232.18
   4  -2  -2 4367.56  232.68
  -2   4  -2 4059.79  229.98
   4  -2  -2 4383.06  231.48
  -4   2   2 4208.08  231.98
  -4   2   2 5061.09  234.38
  -4   2   2 5166.88  234.38
   2   2   2 4002.80  230.78
   2  -4   2 4033.60  232.08
   2  -4   2 5014.40  233.98
  -4   2   2 3911.11  242.38
   2   2   2 4698.73  231.58
   2   2   2 4977.20  233.28
   2  -4   2 5094.29  229.88
   2  -4   2 3895.71  237.48
   5  -3  -2   79.49   10.30
  -3  -2  -2   70.69   14.10
   5  -3  -2   79.89   10.30
   5  -3  -2   77.29   18.40
  -2   5  -2   70.29   13.70
  -2   5  -2   71.99    9.50
  -3  -2  -2   67.69    5.00
  -2   5  -2   80.39   11.60
   5  -3  -2   80.89   11.20
  -2   5  -2   81.49   12.70
   2  -5   2   49.60    7.50
  -5   3   2   60.19   18.70
   3   2   2   57.59   12.00
   2  -5   2   64.89    8.60
   3   2   2   74.09    9.30
   2  -5   2   54.99    9.60
  -5   3   2   66.19    8.70
  -5   3   2   52.79    7.20
  -3  -1  -2 1004.00   58.79
  -3  -1  -2 1116.29   58.29
  -1   4  -2 1103.89   59.59
  -1   4  -2 1131.99   58.89
  -1   4  -2 1098.49   58.19
   4  -3  -2  906.01   59.49
  -3  -1  -2 1039.70   58.19
   4  -3  -2  943.91   58.89
   4  -3  -2  960.30   64.69
  -1   4  -2  997.30   58.19
  -3  -1  -2 1048.10   52.69
   1  -4   2  959.80   57.89
  -4   3   2 1029.60   59.49
   1  -4   2 1079.09   55.09
   3   1   2  894.41   57.59
   1  -4   2  946.41   58.39
   3   1   2 1020.30   59.09
  -4   3   2  954.60   59.29
  -4   3   2  868.21   58.89
   3   1   2 1054.29   58.69
   1  -4   2 1086.09   60.99
  -4   3   2 1020.30   60.89
   3  -3  -2 2306.27  112.79
  -3   0  -2 2293.17  110.89
   0   3  -2 2316.37  112.49
   3  -3  -2 1921.51  112.79
   0   3  -2 2280.67  112.49
   0   3  -2 2016.80  112.99
  -3   0  -2 2179.28  110.69
  -3   0  -2 2205.88  108.69
  -3   0  -2 2224.78  111.79
   3  -3  -2 2142.09  105.89
   3  -3  -2 2077.19  111.39
   0   3  -2 2012.30  107.69
   3   0   2 2316.17  111.89
   0  -3   2 2097.29  110.49
   3   0   2 2327.97  110.79
   0  -3   2 2347.67  114.39
  -3   3   2 2412.96  114.49
  -3   3   2 2277.17  112.09
   3   0   2 1932.31  107.59
   0  -3   2 2179.78  107.89
   0  -3   2 2047.90  112.49
   3   0   2 1861.51  104.99
  -3   3   2 2057.69  113.79
   3   0   2 1856.41  110.59
  -3   3   2 1874.21  111.49
   1   2  -2  162.28   16.80
  -3   1  -2  177.38   15.80
  -3   1  -2  187.18   14.80
  -3   1  -2  180.08   12.80
   1   2  -2  179.48   17.40
   1   2  -2  161.28   12.90
  -3   1  -2  180.58   15.00
   2  -3  -2  184.98   16.10
   2  -3  -2  162.88   15.00
   1   2  -2  181.38   15.80
   2  -3  -2  161.98   16.70
  -1  -2   2  140.39   14.70
   3  -1   2  158.18   15.30
   3  -1   2  136.39   14.50
  -1  -2   2  164.98   16.20
  -1  -2   2  139.89   15.50
  -1  -2   2  157.88   12.30
  -2   3   2  171.58   15.30
  -2   3   2  135.09   15.00
   3  -1   2  157.68   12.60
   3  -1   2  151.98   15.40
  -2   3   2  156.98   15.50
   3  -1   2  155.48   15.00
  -3   2  -2  381.46   27.10
   2   1  -2  394.56   29.10
   1  -3  -2  367.96   25.80
  -3   2  -2  383.66   26.30
   1  -3  -2  407.76   27.30
   2   1  -2  398.66   28.70
  -3   2  -2  367.06   22.70
   2   1  -2  345.57   28.00
   1  -3  -2  378.56   26.00
   2   1  -2  360.36   25.30
  -3   2  -2  426.56   28.80
   3  -2   2  445.46   28.30
   3  -2   2  485.25   28.20
  -1   3   2  455.95   27.70
  -2  -1   2  460.95   26.40
  -1   3   2  485.85   27.50
  -1   3   2  485.95   26.60
  -2  -1   2  455.35   30.90
   0  -3  -2 1981.60  107.39
  -3   3  -2 2343.07  114.39
   3   0  -2 2197.48  113.29
   3   0  -2 2318.37  114.89
  -3   3  -2 2221.18  111.49
   3   0  -2 1969.30  113.39
   0  -3  -2 2150.78  110.29
   3   0  -2 1964.70  109.79
  -3   3  -2 2099.09  108.19
   0  -3  -2 2382.16  112.59
  -3   3  -2 1942.21  110.59
  -3   0   2 2000.40  114.09
  -3   0   2 2282.67  113.99
   3  -3   2 2339.87  112.39
   0   3   2 2225.38  107.19
   3  -3   2 2402.16  113.39
   3  -3   2 1954.70  111.89
   0   3   2 1934.91  111.09
  -3   0   2 2238.18  108.99
  -3   0   2 1900.41  112.49
   0   3   2 2225.18  111.29
  -3   0   2 2260.67  111.29
  -1  -3  -2  578.64   36.40
  -3   4  -2  503.85   37.30
  -1  -3  -2  566.94   35.40
  -3   4  -2  551.24   37.60
   4  -1  -2  483.25   38.30
   4  -1  -2  531.45   34.30
  -1  -3  -2  555.04   28.60
  -1  -3  -2  531.25   33.80
   4  -1  -2  559.74   38.10
   4  -1  -2  581.94   37.80
  -3   4  -2  503.85   34.80
  -3   4  -2  520.75   35.50
   1   3   2  610.44   37.60
   3  -4   2  617.84   38.40
  -4   1   2  617.54   37.00
  -4   1   2  505.25   39.10
   3  -4   2  617.24   36.10
   3  -4   2  556.44   36.30
  -4   1   2  601.24   38.70
   1   3   2  561.74   36.70
  -4   1   2  557.74   38.80
   1   3   2  527.75   35.60
   5  -2  -2  343.77   27.60
   5  -2  -2  359.86   30.30
   5  -2  -2  325.87   27.00
  -2  -3  -2  367.66   22.60
  -3   5  -2  330.77   26.90
  -3   5  -2  330.67   26.20
  -2  -3  -2  331.07   27.80
   2   3   2  379.76   20.40
   3  -5   2  374.56   32.20
  -5   2   2  379.66   28.70
   3  -5   2  364.26   26.90
  -5   2   2  352.56   27.20
   3  -5   2  396.26   26.80
   2   3   2  375.96   27.30
   3  -5   2  358.96   28.00
   2   3   2  402.76   30.20
   6  -3  -2 1350.16   76.69
  -3   6  -2 1303.37   77.99
  -3  -3  -2 1261.27   77.49
  -3   6  -2 1353.06   77.29
  -3  -3  -2 1385.56   66.59
  -3  -3  -2 1313.67   65.79
   6  -3  -2 1244.98   78.19
   6  -3  -2 1263.37   78.39
   3   3   2 1415.56   79.49
  -6   3   2 1299.77   77.09
   3   3   2 1282.97   78.09
   3  -6   2 1318.47   78.49
   3  -6   2 1476.55   74.69
   3  -6   2 1370.86   79.09
  -6   3   2 1416.56   81.19
  -3   7  -2  620.94   45.60
  -3   7  -2  609.14   40.20
   7  -4  -2  608.84   44.10
   7  -4  -2  603.54   42.10
   7  -4  -2  637.54   44.70
  -4  -3  -2  620.94   42.30
   3  -7   2  685.03   46.00
   3  -7   2  733.33   41.90
   3  -7   2  655.73   45.40
  -7   4   2  632.24   42.80
   4   3   2  590.74   45.10
  -7   4   2  640.34   46.60
   6  -4  -2 1638.54   96.29
  -2   6  -2 1562.84   96.09
   6  -4  -2 1860.81   92.49
  -4  -2  -2 1705.33   84.59
   6  -4  -2 1633.44   97.29
  -4  -2  -2 1672.03   95.49
  -2   6  -2 1569.74   92.89
   6  -4  -2 1649.83   95.89
   4   2   2 1603.34   95.69
  -6   4   2 1654.93   95.59
   2  -6   2 1742.23   96.79
   4   2   2 1718.03   96.89
   2  -6   2 1789.12   95.49
   2  -6   2 1880.71   90.49
  -6   4   2 1649.44   97.69
   5  -4  -2 1536.55   88.59
   5  -4  -2 1726.53   84.09
  -4  -1  -2 1619.74   81.99
  -1   5  -2 1688.03   93.89
  -1   5  -2 1582.54   90.39
   5  -4  -2 1470.95   90.39
  -4  -1  -2 1563.44   88.49
   5  -4  -2 1534.45   90.69
  -1   5  -2 1492.15   86.59
  -4  -1  -2 1498.85   88.59
  -5   4   2 1458.15   88.19
   1  -5   2 1672.73   83.09
   4   1   2 1740.93   90.49
   4   1   2 1507.75   88.59
   1  -5   2 1638.34   89.69
   1  -5   2 1520.05   87.29
  -5   4   2 1572.14   89.89
   4   1   2 1653.33   90.79
   4  -4  -2 2515.75  133.59
  -4   0  -2 2570.34  132.79
   0   4  -2 2299.97  132.79
   0   4  -2 2605.94  133.19
   4  -4  -2 2592.84  125.09
  -4   0  -2 2540.85  131.29
   0   4  -2 2452.55  125.59
  -4   0  -2 2519.85  128.29
   0   4  -2 2721.53  133.69
   4  -4  -2 2245.38  140.89
  -4   0  -2 2449.75  130.89
   4  -4  -2 2479.45  134.09
   4   0   2 2347.36  131.59
   0  -4   2 2485.35  130.09
   4   0   2 2235.08  126.69
   4   0   2 2678.63  132.89
   0  -4   2 2648.24  135.59
  -4   4   2 2535.35  135.09
  -4   4   2 2681.83  132.79
   0  -4   2 2308.57  131.89
   4   0   2 2671.73  131.49
   0  -4   2 2713.03  125.99
  -4   4   2 2422.76  132.49
  -4   4   2 2489.65  133.59
   3  -4  -2  598.64   37.60
  -4   1  -2  553.74   34.30
  -4   1  -2  512.05   36.40
   3  -4  -2  478.45   38.60
   1   3  -2  522.65   32.60
  -4   1  -2  574.24   35.90
   3  -4  -2  518.75   36.80
   1   3  -2  485.55   36.70
   1   3  -2  590.94   38.20
  -4   1  -2  589.94   36.20
   1   3  -2  567.34   38.10
   4  -1   2  534.65   35.80
  -3   4   2  593.24   37.00
  -3   4   2  628.14   38.90
  -1  -3   2  576.04   34.90
   4  -1   2  536.55   35.20
   4  -1   2  625.14   35.50
   4  -1   2  618.64   38.10
  -1  -3   2  631.74   39.10
  -3   4   2  526.15   36.00
  -1  -3   2  520.05   37.10
  -4   2  -2 4885.81  232.28
   2   2  -2 4921.01  233.18
   2   2  -2 4271.37  226.78
  -4   2  -2 4491.95  231.48
   2  -4  -2 5088.89  231.98
  -4   2  -2 4730.83  226.78
   2   2  -2 4954.70  233.38
   2  -4  -2 4124.69  229.98
   2  -4  -2 4532.95  229.88
  -4   2  -2 4878.21  230.38
   4  -2   2 4189.98  230.28
   4  -2   2 5009.90  231.68
  -2  -2   2 3916.11  231.28
  -2   4   2 5022.30  230.88
   4  -2   2 4672.03  227.48
   4  -2   2 4144.99  230.38
  -2  -2   2 4871.81  233.18
  -2   4   2 3942.21  222.68
  -2  -2   2 5099.49  229.08
  -2   4   2 4115.69  229.68
  -2  -2   2 4163.98  231.38
  -2   4   2 4735.73  230.28
   4  -2   2 4921.31  232.08
   3   1  -2 1083.29   60.39
   1  -4  -2 1062.69   58.99
   1  -4  -2  952.70   56.29
   1  -4  -2 1039.00   50.59
  -4   3  -2 1052.79   58.09
  -4   3  -2  973.80   52.99
  -4   3  -2  990.70   59.99
   3   1  -2 1099.89   61.09
   3   1  -2  940.91   59.59
   1  -4  -2  980.30   57.09
  -4   3  -2 1125.29   61.39
  -3  -1   2  933.81   58.89
  -3  -1   2 1042.40   60.29
  -3  -1   2 1004.00   53.99
  -1   4   2 1042.60   55.39
   4  -3   2 1013.50   58.89
  -1   4   2  872.71   56.69
   4  -3   2  938.01   57.69
   4  -3   2  929.11   58.89
  -1   4   2 1049.20   58.39
   4  -3   2 1023.60   57.69
   4   0  -2 2495.05  132.29
   4   0  -2 2417.06  132.39
  -4   4  -2 2561.54  137.29
  -4   4  -2 2298.37  131.59
  -4   4  -2 2295.47  128.59
   0  -4  -2 2451.45  131.09
   0  -4  -2 2171.68  124.59
   0  -4  -2 2474.25  129.29
   4   0  -2 2610.94  133.79
  -4   4  -2 2586.34  126.79
  -4   4  -2 2600.84  133.49
   4   0  -2 2335.97  126.59
   0   4   2 2676.43  130.59
  -4   0   2 2743.83  130.09
   0   4   2 2596.14  124.49
   0   4   2 2329.27  129.69
   4  -4   2 2192.78  131.79
  -4   0   2 2573.54  133.29
   4  -4   2 2407.66  130.59
   4  -4   2 2641.34  130.39
   4  -4   2 2692.63  132.39
  -4   0   2 2771.32  125.99
  -4   0   2 2265.77  131.19
  -4   0   2 2418.06  132.99
  -1  -4  -2 1131.19   64.99
  -4   5  -2 1114.59   66.99
  -1  -4  -2 1151.48   66.49
   5  -1  -2 1098.49   67.99
  -1  -4  -2 1113.09   58.19
   5  -1  -2 1123.49   64.19
  -4   5  -2 1092.59   64.59
  -5   1   2 1152.88   67.69
  -5   1   2 1126.89   69.19
  -5   1   2 1148.59   67.59
   4  -5   2 1248.28   78.49
   1   4   2 1091.69   66.79
   4  -5   2 1281.27   66.29
   1   4   2 1160.38   67.19
   4  -5   2 1141.79   67.09
  -2  -4  -2 1446.56   83.69
  -4   6  -2 1417.66   84.19
   6  -2  -2 1494.65   85.79
   6  -2  -2 1431.46   81.19
  -4   6  -2 1396.06   80.39
  -2  -4  -2 1420.66   77.99
  -6   2   2 1565.04   87.89
  -6   2   2 1505.05   85.19
   2   4   2 1572.24   86.29
   2   4   2 1479.55   84.69
   4  -6   2 1443.76   86.09
   4  -6   2 1357.36   83.99
  -3  -4  -2  238.68   19.50
  -4   7  -2  255.97   20.30
  -4   7  -2  248.18   22.10
   7  -3  -2  240.18   20.70
   7  -3  -2  258.57   20.60
  -3  -4  -2  272.17   15.90
  -7   3   2  252.47   22.40
   4  -7   2  245.48   21.00
  -7   3   2  243.08   20.70
   3   4   2  242.28   21.90
   3   4   2  238.18   14.60
   3   4   2  234.88   14.20
   4  -7   2  218.98   22.10
   8  -4  -2 1276.77   74.19
  -4   8  -2 1266.67   70.09
  -4   8  -2 1104.49   76.89
  -4  -4  -2 1231.48   73.99
   8  -4  -2 1278.17   78.79
   4  -8   2 1222.48   78.09
  -8   4   2 1221.88   74.59
   4   4   2 1220.28   78.09
  -8   4   2 1286.17   80.89
   4  -8   2 1211.88   77.49
   4   4   2 1125.29   63.69
  -4   9  -2   25.80    9.30
   9  -5  -2    6.70    9.20
  -4   9  -2   22.60    8.00
   9  -5  -2   34.80   10.30
  -5  -4  -2    1.00   13.30
   4  -9   2    3.80   11.30
   4  -9   2   16.60   12.90
  -9   5   2   14.50    9.30
   5   4   2   19.10   11.90
  -9   5   2    7.60   14.80
  -3   8  -2 1359.36   82.49
   8  -5  -2 1488.55   87.49
  -3   8  -2 1443.76   91.19
   8  -5  -2 1488.95   90.69
   8  -5  -2 1464.85   90.09
  -5  -3  -2 1472.15   86.39
  -8   5   2 1537.95   91.99
   3  -8   2 1467.95   88.79
   3  -8   2 1475.65   90.59
  -8   5   2 1458.35   86.39
   5   3   2 1400.66   90.09
  -5  -2  -2  278.17   22.90
   7  -5  -2  272.57   24.70
   7  -5  -2  305.97   27.50
  -2   7  -2  267.07   24.80
   7  -5  -2  274.77   26.30
   7  -5  -2  279.87   24.80
  -2   7  -2  279.07   21.60
   5   2   2  276.07   26.60
  -7   5   2  320.17   25.80
  -7   5   2  274.57   22.80
   2  -7   2  318.27   22.00
   2  -7   2  302.57   23.80
   2  -7   2  262.87   23.10
  -5  -1  -2  526.05   39.20
   6  -5  -2  555.34   40.10
   6  -5  -2  532.25   41.90
  -1   6  -2  529.15   40.60
  -5  -1  -2  604.64   35.50
  -5  -1  -2  598.84   39.60
   6  -5  -2  648.04   36.70
  -1   6  -2  543.75   37.80
   1  -6   2  611.64   40.60
   1  -6   2  575.84   38.80
  -6   5   2  580.84   41.50
   5   1   2  599.94   44.10
   5   1   2  555.54   40.90
   1  -6   2  648.54   34.20
  -6   5   2  572.34   40.10
   0   5  -2   18.20    5.60
  -5   0  -2   20.40    8.10
  -5   0  -2   26.00    5.30
   5  -5  -2   34.30    6.60
  -5   0  -2   16.30   11.60
   5  -5  -2   16.10    6.00
   5  -5  -2   20.50    5.90
   5  -5  -2   21.20    4.50
  -5   5   2   36.10    6.90
   5   0   2   36.60    9.60
   0  -5   2   33.60    6.30
   5   0   2   51.29   18.80
   4  -5  -2 1126.69   67.89
  -5   1  -2 1191.18   65.19
   4  -5  -2 1111.89   65.39
  -5   1  -2 1050.29   64.99
  -5   1  -2 1078.59   67.09
   1   4  -2 1064.69   59.29
   1   4  -2 1043.80   67.39
   5  -1   2 1240.48   67.79
   5  -1   2 1122.29   58.59
  -4   5   2 1138.09   67.09
  -1  -4   2 1174.68   63.69
   5  -1   2 1044.10   63.69
   5  -1   2 1220.98   65.19
  -1  -4   2 1155.88   66.99
  -4   5   2 1106.89   66.19
   5  -1   2 1030.80   65.49
   2   3  -2  322.17   29.70
   2   3  -2  347.67   28.50
   2   3  -2  331.67   24.40
  -5   2  -2  349.87   31.30
  -5   2  -2  363.16   29.60
  -5   2  -2  334.27   25.40
   3  -5  -2  342.87   27.20
  -3   5   2  419.96   29.20
  -2  -3   2  380.26   28.10
  -2  -3   2  364.86   28.70
  -2  -3   2  417.66   27.00
   5  -2   2  340.27   27.10
  -3   5   2  349.37   26.80
   5  -2   2  397.96   29.50
  -3   5   2  403.26   31.00
   5  -2   2  421.16   27.50
   5  -2   2  357.06   27.10
   2  -5  -2   54.99   12.60
  -5   3  -2   61.29   28.20
  -5   3  -2   66.29    9.20
   3   2  -2   69.29   10.20
  -5   3  -2   79.99   16.90
   3   2  -2   72.69   10.20
   3   2  -2   58.29   15.10
   2  -5  -2   70.49   14.00
  -2   5   2   59.39   14.30
  -2   5   2   54.19   11.10
  -2   5   2   61.89    7.10
   5  -3   2   50.69    7.80
   5  -3   2   62.59    8.80
  -3  -2   2   64.49    8.80
   5  -3   2   66.69   13.90
  -3  -2   2   61.39    8.60
  -2   5   2   51.19    7.20
  -3  -2   2   66.29    8.40
   4   1  -2 1470.05   91.59
   1  -5  -2 1465.95   86.39
  -5   4  -2 1580.84   91.49
   1  -5  -2 1524.55   89.09
  -5   4  -2 1553.94   84.29
  -4  -1   2 1755.12   87.79
  -1   5   2 1454.85   88.79
   5  -4   2 1526.95   91.19
   5  -4   2 1613.24   90.49
  -1   5   2 1753.72   86.09
  -1   5   2 1709.33   90.19
  -4  -1   2 1642.04   92.59
   5  -4   2 1709.53   89.49
  -4  -1   2 1571.14   91.99
   5  -4   2 1730.33   92.29
  -4  -1   2 1744.43   82.89
  -5   5  -2   24.10    7.40
   5   0  -2   24.10    5.40
   5   0  -2   21.70    6.10
   0  -5  -2   17.70    7.10
   0  -5  -2   22.00    8.40
  -5   0   2   37.90    5.30
   5  -5   2   35.10    9.90
   0   5   2   43.80   12.90
   5  -5   2   41.20    5.50
   5  -5   2   32.40    5.70
  -1  -5  -2 1646.14   81.19
  -5   6  -2 1593.84   87.39
   6  -1  -2 1537.45   86.49
   6  -1  -2 1603.04   94.49
  -5   6  -2 1546.75   92.59
  -1  -5  -2 1649.83   90.39
  -5   6  -2 1524.45  101.69
  -1  -5  -2 1691.93   89.19
   1   5   2 1536.85   91.69
  -6   1   2 1608.84   94.49
   5  -6   2 1587.34   92.59
   1   5   2 1586.04   92.29
   5  -6   2 1807.72   89.69
   5  -6   2 1456.35   93.29
  -6   1   2 1642.54   92.69
  -5   7  -2  483.15   32.60
  -5   7  -2  527.15   37.90
   7  -2  -2  506.75   37.10
  -2  -5  -2  493.95   34.80
  -2  -5  -2  513.65   34.40
   5  -7   2  482.35   39.00
   5  -7   2  507.35   37.20
   2   5   2  478.25   37.90
  -7   2   2  523.45   37.90
  -7   2   2  500.65   38.90
   8  -3  -2  734.53   54.89
  -5   8  -2  764.72   54.89
  -5   8  -2  795.12   46.40
  -3  -5  -2  705.93   48.90
   8  -3  -2  750.42   48.00
  -3  -5  -2  705.93   42.90
   5  -8   2  810.42   55.89
  -8   3   2  798.82   51.49
   5  -8   2  856.51   54.99
  -8   3   2  868.41   56.39
   3   5   2  798.12   54.69
   9  -4  -2  433.06   32.40
   9  -4  -2  446.36   36.80
  -5   9  -2  410.36   35.20
  -4  -5  -2  420.36   33.20
  -5   9  -2  460.15   30.30
  -9   4   2  456.75   35.50
   5  -9   2  452.65   36.50
  -9   4   2  483.45   33.00
   5  -9   2  463.95   36.20
   4   5   2  401.16   34.20
  -5  10  -2  635.14   48.80
  10  -5  -2  599.24   46.30
  10  -5  -2  703.53   43.80
   5 -10   2  605.54   45.80
   5   5   2  628.04   46.80
   5 -10   2  605.34   45.20
 -10   5   2  575.44   48.90
 -10   5   2  679.83   46.40
  11  -6  -2  262.87   32.50
  -5  11  -2  304.17   27.30
 -11   6   2  292.67   25.10
 -11   6   2  243.18   35.90
   6   5   2  298.07   31.20
   5 -11   2  285.67   28.50
  10  -6  -2  460.55   34.90
  -4  10  -2  414.06   35.90
  10  -6  -2  469.65   37.70
 -10   6   2  371.86   36.40
   6   4   2  448.96   36.50
   4 -10   2  374.66   32.70
 -10   6   2  428.36   30.70
   4 -10   2  392.86   35.00
   9  -6  -2  619.14   46.00
   9  -6  -2  599.34   44.70
  -3   9  -2  588.44   44.50
  -6  -3  -2  566.54   41.80
   9  -6  -2  523.85   48.10
  -3   9  -2  508.75   38.60
   3  -9   2  593.04   43.40
  -9   6   2  605.34   41.90
  -9   6   2  625.04   47.20
   3  -9   2  581.14   42.10
   6   3   2  591.84   35.90
   8  -6  -2  860.21   61.19
   8  -6  -2  858.71   60.79
   8  -6  -2  938.21   61.29
  -2   8  -2  886.51   60.29
  -2   8  -2  866.31   54.39
  -6  -2  -2  822.62   55.69
   6   2   2  879.71   59.39
  -8   6   2  817.92   55.29
   2  -8   2  901.11   58.89
   2  -8   2  799.92   53.99
  -8   6   2  884.51   59.59
   7  -6  -2  800.62   52.59
  -6  -1  -2  861.31   47.90
  -6  -1  -2  785.32   53.29
   7  -6  -2  777.52   56.39
  -1   7  -2  776.42   50.49
  -6  -1  -2  799.22   51.49
   7  -6  -2  803.02   48.80
  -1   7  -2  785.92   55.59
   7  -6  -2  792.72   56.79
   1  -7   2  772.42   52.89
   6   1   2  755.92   54.59
   1  -7   2  778.02   50.39
   1  -7   2  780.32   42.00
  -7   6   2  785.72   51.89
  -7   6   2  733.33   54.79
   6  -6  -2 1856.31  106.79
   0   6  -2 1780.12  108.09
  -6   0  -2 1916.91  105.79
  -6   0  -2 1889.91  106.29
   6  -6  -2 1964.10   96.39
  -6   0  -2 2035.40  102.39
   6  -6  -2 1878.71  110.09
   6  -6  -2 1754.72  110.09
   0   6  -2 1854.31  104.49
   6   0   2 1793.52  107.29
   0  -6   2 1857.91  102.59
  -6   6   2 2011.60  108.19
   0  -6   2 1877.71  107.39
  -6   6   2 1847.32  108.39
   5  -6  -2 1597.74   95.69
  -6   1  -2 1760.32   91.49
   1   5  -2 1590.64   82.89
  -6   1  -2 1703.43   92.29
   1   5  -2 1581.64   95.29
  -6   1  -2 1673.33   94.19
   5  -6  -2 1621.24   92.89
  -5   6   2 1655.63   94.99
  -1  -5   2 1628.74   88.29
   6  -1   2 1498.35   92.79
  -5   6   2 1560.14   93.39
   6  -1   2 1719.53   97.79
  -1  -5   2 1602.94   93.79
   6  -1   2 1621.84   81.49
   6  -1   2 1607.54   88.79
  -6   2  -2 1516.35   81.99
   4  -6  -2 1452.05   86.69
  -6   2  -2 1454.45   86.49
   4  -6  -2 1535.75   85.09
   2   4  -2 1369.66   87.19
   2   4  -2 1458.95   78.79
  -2  -4   2 1490.75   81.19
   6  -2   2 1537.25   87.29
   6  -2   2 1481.55   83.49
   6  -2   2 1507.25   79.99
   6  -2   2 1465.05   86.49
  -4   6   2 1428.56   85.59
  -2  -4   2 1446.16   86.39
   6  -2   2 1652.93   84.79
   3   3  -2 1272.27   72.39
  -6   3  -2 1272.47   73.09
   3  -6  -2 1346.67   76.89
   3   3  -2 1230.58   79.59
  -6   3  -2 1280.07   78.19
   3  -6  -2 1274.27   76.99
  -3  -3   2 1310.87   80.29
  -3  -3   2 1465.85   73.89
  -3   6   2 1306.77   66.29
   6  -3   2 1315.07   77.59
   6  -3   2 1417.86   81.59
  -3  -3   2 1356.66   79.29
  -3   6   2 1325.77   77.99
   6  -3   2 1264.77   77.79
   6  -3   2 1516.05   76.49
   2  -6  -2 1541.25   91.49
   4   2  -2 1577.74   97.19
   4   2  -2 1636.34   89.69
   2  -6  -2 1654.03   92.69
  -6   4  -2 1658.13   88.49
   2  -6  -2 1748.03   83.99
  -6   4  -2 1746.63   96.39
  -4  -2   2 1891.31   90.89
   6  -4   2 1665.33   95.49
  -2   6   2 1595.14   94.09
  -4  -2   2 1590.74   95.49
  -4  -2   2 1744.03   85.29
   6  -4   2 1604.84   95.29
  -4  -2   2 1548.74   95.59
  -2   6   2 1756.02   91.89
  -2   6   2 1679.83   86.89
  -6   5  -2  542.75   35.80
   1  -6  -2  516.55   38.30
  -6   5  -2  595.04   41.20
   5   1  -2  539.95   41.70
   1  -6  -2  584.04   38.80
  -5  -1   2  588.64   41.50
  -1   6   2  642.74   37.20
   6  -5   2  574.64   42.40
  -1   6   2  579.74   39.70
   6  -5   2  606.44   41.60
  -5  -1   2  572.04   41.40
  -5  -1   2  613.74   40.50
   6   0  -2 1787.62  105.69
   0  -6  -2 1924.31  101.19
  -6   6  -2 1828.42  103.89
  -6   6  -2 1742.83  103.59
   0  -6  -2 1854.51   95.79
  -6   0   2 1842.52  106.09
   6  -6   2 1622.64  105.29
  -6   0   2 1785.52  104.79
   6  -6   2 1887.11  102.59
   6  -6   2 1844.72  104.69
   0   6   2 1779.22  103.69
  -1  -6  -2  415.46   22.90
  -6   7  -2  409.46   28.20
   7  -1  -2  410.26   33.30
  -1  -6  -2  398.76   29.50
  -1  -6  -2  402.26   29.30
  -6   7  -2  372.66   29.40
   7  -1  -2  364.86   27.00
  -7   1   2  419.46   32.40
   1   6   2  389.66   32.60
   6  -7   2  411.56   34.40
   6  -7   2  415.26   33.00
   6  -7   2  345.37   34.50
  -7   1   2  377.86   31.00
  -6   8  -2 1127.39   66.89
  -2  -6  -2 1145.29   63.09
   8  -2  -2 1154.88   72.69
  -6   8  -2 1158.98   71.89
  -2  -6  -2 1025.60   65.99
   2   6   2 1027.40   69.69
  -8   2   2 1119.69   72.79
  -8   2   2 1032.80   69.59
   6  -8   2 1100.79   71.89
   6  -8   2 1064.29   73.59
   9  -3  -2  148.29   15.20
   6  -9   2  121.59   16.20
  -9   3   2  110.39   15.20
   3   6   2  128.99   25.10
   6  -9   2  134.39   14.60
  -9   3   2   97.49   13.80
  10  -4  -2  196.98   24.30
   6 -10   2  175.68   17.70
   4   6   2  182.58   21.10
 -10   4   2  162.38   19.80
 -10   4   2  171.78   16.00
  11  -5  -2  126.29   20.30
   6 -11   2   77.19   22.90
   6 -11   2   69.09   23.50
 -11   5   2  113.99   20.10
 -11   5   2  107.49   27.20
   5   6   2  111.19   24.10
  10  -7  -2  492.95   47.70
  -3  10  -2  452.75   39.70
  10  -7  -2  432.76   38.40
   7   3   2  540.25   40.80
 -10   7   2  465.15   34.90
   3 -10   2  484.95   36.60
   3 -10   2  469.05   36.40
 -10   7   2  414.56   37.20
   9  -7  -2   36.90   14.30
  -7  -2  -2   20.40   15.60
   9  -7  -2   25.20   12.30
  -2   9  -2   45.20   13.30
  -2   9  -2   40.40   11.10
  -9   7   2   47.70   12.60
  -9   7   2   38.00   15.60
   2  -9   2   44.50   12.20
   7   2   2   35.30   13.50
   2  -9   2   61.19   13.70
   8  -7  -2  524.35   43.40
   8  -7  -2  559.24   42.10
  -1   8  -2  550.44   43.40
  -1   8  -2  489.65   36.30
   8  -7  -2  545.05   44.00
   7   1   2  572.54   42.80
  -8   7   2  540.25   39.70
  -8   7   2  560.24   43.80
   1  -8   2  539.15   40.30
   1  -8   2  555.34   38.30
   7  -7  -2  186.88   19.40
   0   7  -2  148.69   15.90
   7  -7  -2  170.88   17.60
   7  -7  -2  168.48   16.80
   0   7  -2  135.89   13.60
  -7   0  -2  140.09   14.80
  -7   7   2  149.69   15.50
   0  -7   2  145.69   14.40
  -7   7   2  186.08   19.70
   0  -7   2  170.38   17.00
   7   0   2  179.68   18.30
   1   6  -2  416.66   34.40
   6  -7  -2  405.86   35.00
   6  -7  -2  393.06   30.20
   6  -7  -2  427.56   37.70
  -7   1  -2  386.36   29.80
  -7   1  -2  341.37   29.80
  -1  -6   2  409.26   27.30
  -1  -6   2  395.66   30.90
  -6   7   2  432.66   33.90
  -6   7   2  408.36   31.70
   7  -1   2  434.66   34.70
   5  -7  -2  485.95   33.70
   2   5  -2  503.05   37.10
  -7   2  -2  472.05   34.60
  -7   2  -2  467.95   33.10
   5  -7  -2  452.15   36.70
   2   5  -2  490.05   28.70
   7  -2   2  476.05   38.00
   7  -2   2  485.75   34.10
  -2  -5   2  496.05   36.40
  -5   7   2  480.95   37.00
  -2  -5   2  500.35   31.30
   3   4  -2  249.58   22.80
   4  -7  -2  223.08   20.00
   3   4  -2  240.68   20.00
  -7   3  -2  225.88   20.10
  -7   3  -2  246.48   19.00
   4  -7  -2  263.97   22.80
   7  -3   2  228.28   19.20
  -3  -4   2  251.97   22.10
  -3  -4   2  260.67   19.60
  -3  -4   2  277.37   21.10
   7  -3   2  236.28   24.70
  -3  -4   2  260.17   22.30
  -4   7   2  245.58   22.40
   7  -3   2  252.07   20.20
   7  -3   2  213.08   21.60
   3  -7  -2  694.23   37.90
   4   3  -2  600.24   46.40
  -7   4  -2  605.04   40.10
   3  -7  -2  601.14   42.40
  -7   4  -2  625.84   44.50
   3  -7  -2  631.84   43.30
   4   3  -2  637.64   39.80
  -4  -3   2  668.73   36.50
  -4  -3   2  591.84   46.40
   7  -4   2  659.73   45.60
  -4  -3   2  655.03   45.60
   7  -4   2  675.53   46.80
  -3   7   2  686.13   45.40
  -4  -3   2  692.03   42.10
  -3   7   2  655.83   35.20
   5   2  -2  284.37   20.50
   5   2  -2  300.47   26.50
   2  -7  -2  259.97   20.40
   2  -7  -2  236.08   20.30
  -7   5  -2  238.98   22.70
  -5  -2   2  265.77   24.00
  -5  -2   2  263.27   25.50
  -5  -2   2  271.67   27.20
  -2   7   2  269.77   25.30
   7  -5   2  278.57   25.80
  -2   7   2  284.87   20.80
   7  -5   2  275.37   25.70
   1  -7  -2  765.72   50.89
   6   1  -2  825.62   51.09
  -7   6  -2  817.32   54.39
  -7   6  -2  848.22   47.00
   1  -7  -2  784.42   48.30
   6   1  -2  842.12   57.79
   7  -6   2  768.62   53.89
   7  -6   2  823.32   57.59
  -1   7   2  777.62   53.39
  -1   7   2  789.82   47.40
  -6  -1   2  757.42   54.39
  -6  -1   2  804.82   55.59
   0  -7  -2  156.88   15.60
  -7   7  -2  159.98   14.60
   7   0  -2  158.58   17.30
  -7   7  -2  166.78   18.90
   0  -7  -2  158.48   16.50
  -7   0   2  181.98   18.50
   7  -7   2  185.88   17.10
  -7   0   2  177.78   17.20
   0   7   2  171.88   17.00
   7  -7   2  194.58   18.60
  -7   8  -2  955.20   56.89
  -1  -7  -2  844.12   58.49
  -1  -7  -2  961.60   59.29
   8  -1  -2  885.11   64.39
  -7   8  -2  911.51   63.29
   7  -8   2  932.71   65.29
  -8   1   2  975.00   63.99
   7  -8   2  999.80   65.29
  -8   1   2 1015.90   66.09
   1   7   2  954.10   63.09
   9  -2  -2   86.49   13.90
  -7   9  -2   65.09   18.70
  -9   2   2   73.29   20.20
  -9   2   2   57.19   13.80
   7  -9   2   56.59   15.30
   2   7   2   59.79   14.80
  -7  10  -2 1369.46   89.79
  -3  -7  -2 1429.76   87.19
  10  -3  -2 1363.06   90.29
  -7  10  -2 1600.74   98.89
   3   7   2 1340.87   87.89
 -10   3   2 1396.96   90.89
 -10   3   2 1326.87   88.79
   7 -10   2 1416.06   89.99
   7 -10   2 1359.06   90.69
  -2  10  -2  259.97   28.40
  10  -8  -2  252.97   22.50
  10  -8  -2  266.27   26.70
  10  -8  -2  236.88   28.60
 -10   8   2  286.67   24.50
   2 -10   2  196.88   28.00
   2 -10   2  320.07   26.10
   8   2   2  284.17   24.20
 -10   8   2  199.88   30.30
   8   2   2  301.47   38.50
  -8  -1  -2 1115.29   71.99
   9  -8  -2 1116.79   73.09
   9  -8  -2 1085.19   76.89
   9  -8  -2 1075.39   74.49
  -1   9  -2 1201.38   70.59
  -1   9  -2 1054.69   71.69
  -9   8   2 1141.29   69.69
   1  -9   2 1032.10   70.39
   8   1   2 1141.89   73.19
   1  -9   2 1130.79   67.69
  -9   8   2 1184.78   76.89
   8  -8  -2  410.16   33.90
   0   8  -2  344.07   32.00
   0   8  -2  393.36   31.60
   8  -8  -2  366.16   33.30
  -8   0  -2  394.96   31.20
  -8   8   2  383.06   29.30
  -8   8   2  379.46   32.90
   0  -8   2  437.96   33.80
   0  -8   2  436.46   29.20
   7  -8  -2  945.01   69.39
  -8   1  -2  941.91   61.09
   1   7  -2  965.60   64.19
   7  -8  -2  949.71   62.69
   1   7  -2 1006.70   62.99
   7  -8  -2  937.41   65.89
  -8   1  -2  865.91   59.49
  -7   8   2  985.30   63.29
   8  -1   2  912.51   63.09
  -1  -7   2  911.21   62.79
  -1  -7   2  872.11   55.99
  -7   8   2 1020.00   66.29
   6  -8  -2 1117.79   71.39
   2   6  -2 1108.49   74.29
   6  -8  -2 1168.68   74.79
  -8   2  -2 1153.08   69.79
   6  -8  -2 1143.79   78.69
  -8   2  -2 1203.98   67.69
  -2  -6   2 1070.59   71.19
  -6   8   2 1048.00   71.89
   8  -2   2 1046.60   70.79
  -2  -6   2 1063.59   62.49
  -6   8   2 1048.70   71.99
   5  -8  -2  742.53   51.79
   5  -8  -2  863.91   55.79
  -8   3  -2  759.22   48.60
   3   5  -2  741.33   55.29
  -8   3  -2  724.13   52.99
   3   5  -2  762.02   44.80
   8  -3   2  801.12   52.69
  -3  -5   2  837.52   55.49
   8  -3   2  846.12   47.80
  -3  -5   2  811.82   47.10
   8  -3   2  810.32   55.89
   4  -8  -2 1273.37   76.69
   4   4  -2 1241.88   81.09
   4   4  -2 1284.77   69.69
  -8   4  -2 1225.78   77.69
   4  -8  -2 1240.98   75.39
  -8   4  -2 1231.38   70.79
  -4   8   2 1178.38   77.39
  -4  -4   2 1261.57   77.49
   8  -4   2 1175.38   71.59
  -4  -4   2 1293.67   68.99
   8  -4   2 1214.28   77.29
   8  -4   2 1250.47   78.19
   5   3  -2 1436.76   92.19
   3  -8  -2 1473.25   87.29
   3  -8  -2 1469.75   85.79
   5   3  -2 1551.44   81.89
  -8   5  -2 1459.65   90.19
  -8   5  -2 1597.84   81.59
   3  -8  -2 1438.96   73.69
   8  -5   2 1387.06   90.09
  -3   8   2 1442.16   88.89
   8  -5   2 1388.76   88.49
  -5  -3   2 1399.46   91.39
  -5  -3   2 1446.26   89.79
   6   2  -2  914.51   62.49
  -8   6  -2  909.51   59.39
   2  -8  -2  767.02   51.69
   6   2  -2  915.71   53.89
  -8   6  -2  909.31   51.49
   2  -8  -2  874.41   56.49
  -2   8   2  801.52   57.09
   8  -6   2  824.02   59.79
  -6  -2   2  843.12   58.99
  -6  -2   2  874.91   59.69
   8  -6   2  870.81   60.29
   7   1  -2  511.95   42.90
   1  -8  -2  475.95   35.90
   1  -8  -2  528.25   39.60
   7   1  -2  515.95   37.50
  -8   7  -2  581.54   40.90
  -8   7  -2  492.65   33.50
   1  -8  -2  505.95   33.80
   8  -7   2  581.74   43.40
  -1   8   2  496.15   35.10
  -1   8   2  593.94   42.50
  -7  -1   2  575.04   41.90
  -7  -1   2  550.74   42.00
   8  -7   2  507.45   40.70
  -8   8  -2  373.36   26.40
   8   0  -2  323.47   41.90
   0  -8  -2  433.76   32.80
   0  -8  -2  346.27   30.50
  -8   8  -2  416.56   34.00
  -8   0   2  393.56   33.70
   0   8   2  402.26   35.30
   8  -8   2  402.46   35.30
  -8   0   2  382.66   30.70
   0   8   2  427.26   28.70
   8  -8   2  366.36   37.40
   9  -1  -2  342.87   30.90
  -1  -8  -2  319.57   24.30
  -1  -8  -2  300.97   28.90
   8  -9   2  358.36   28.80
   8  -9   2  384.26   29.80
  -9   1   2  281.27   31.20
   1   8   2  387.26   31.50
  -9   1   2  344.17   35.20
  10  -2  -2  283.37   29.00
  -8  10  -2  199.58   29.40
   8 -10   2  256.57   25.70
   8 -10   2  246.98   28.40
 -10   2   2  210.18   19.40
 -10   2   2  199.28   29.50
  10  -9  -2  432.76   36.30
  -1  10  -2  350.56   35.20
  10  -9  -2  344.97   32.00
  10  -9  -2  353.66   36.20
   1 -10   2  363.36   35.10
   9   1   2  336.27   34.20
 -10   9   2  269.67   34.10
   9  -9  -2    5.10   13.00
   0   9  -2    2.70   17.40
   9  -9  -2   14.90   11.50
  -9   0  -2   49.70   20.50
   0   9  -2    4.40   14.30
   9  -9  -2   20.30   15.90
   0  -9   2    2.30   19.10
   9   0   2    3.10   16.60
  -9   9   2   13.70   18.50
  -9   9   2    4.80   13.90
  -9   1  -2  323.47   26.60
   8  -9  -2  315.17   30.30
   1   8  -2  354.36   29.10
   8  -9  -2  342.47   30.60
   1   8  -2  347.57   30.20
  -9   1  -2  308.57   30.90
  -8   9   2  333.57   29.40
  -8   9   2  355.86   29.20
  -1  -8   2  323.27   30.30
   9  -1   2  359.46   31.10
   7  -9  -2   49.99   15.50
   7  -9  -2   53.79   14.40
   2   7  -2   80.69   17.90
  -9   2  -2   93.39   20.00
  -9   2  -2   73.59   12.50
  -7   9   2   81.89   17.40
  -7   9   2   52.89   10.70
  -2  -7   2   47.40   15.10
   9  -2   2   51.69   16.20
  -9   3  -2  139.79   15.40
   3   6  -2  109.59   19.60
   6  -9  -2  132.09   18.10
   6  -9  -2  141.89   16.70
  -3  -6   2  142.19   14.70
  -6   9   2  114.69   19.00
  -3  -6   2  147.09   18.90
  -9   4  -2  453.65   30.80
   4   5  -2  478.55   37.90
   5  -9  -2  429.86   33.90
   5  -9  -2  442.86   34.30
  -9   4  -2  469.25   38.00
   5  -9  -2  516.15   40.90
  -4  -5   2  442.06   28.30
   9  -4   2  431.66   35.20
  -5   9   2  478.15   37.00
   9  -4   2  435.46   31.90
  -4  -5   2  432.96   34.50
   9  -4   2  479.75   36.30
   4  -9  -2   18.50   10.70
   5   4  -2   11.70    7.50
   5   4  -2   38.80   14.00
  -9   5  -2    7.90    7.20
   9  -5   2   29.60   12.30
  -4   9   2   20.10   11.40
   9  -5   2    4.00    8.90
  -5  -4   2   12.00   14.10
  -5  -4   2   11.10    6.50
   3  -9  -2  622.74   43.20
   3  -9  -2  530.65   39.70
   6   3  -2  607.94   38.70
  -9   6  -2  624.64   45.50
  -9   6  -2  516.25   36.00
   6   3  -2  544.05   46.10
   3  -9  -2  655.53   49.00
  -6  -3   2  545.15   47.10
   9  -6   2  540.75   52.89
   9  -6   2  528.75   42.60
  -3   9   2  573.14   56.79
   9  -6   2  598.64   43.90
  -6  -3   2  636.84   45.00
  -9   7  -2   23.20   16.50
   7   2  -2   38.50    9.70
   2  -9  -2   63.79   14.70
   7   2  -2   31.20   15.40
   2  -9  -2   35.10   12.10
  -2   9   2   44.90   12.50
   9  -7   2   64.39   17.50
   9  -7   2   28.30   12.30
  -7  -2   2   46.20   15.90
  -7  -2   2   56.59   15.00
   8   1  -2 1171.68   70.19
   1  -9  -2 1219.48   72.19
  -9   8  -2 1019.10   71.79
   1  -9  -2 1080.89   67.79
   8   1  -2 1085.39   75.19
   9  -8   2 1113.69   73.69
  -1   9   2  994.40   69.09
  -8  -1   2 1040.60   72.69
  -1   9   2 1201.38   70.69
  -8  -1   2 1108.79   72.79
   9  -8   2 1042.80   74.19
   0  -9  -2   22.20   19.10
   9   0  -2   12.80    9.60
   9   0  -2   18.80   18.70
   0  -9  -2    0.60   14.20
  -9   9  -2   -0.20   14.20
   9  -9   2   -2.20   15.70
   0   9   2    5.50   14.90
   0   9   2   19.20   16.70
   9  -9   2   13.90   12.90
  -9   0   2   -0.50   14.40
  -9   0   2   -0.60   10.20
  -9  10  -2  381.86   40.30
  10  -1  -2  503.75   42.60
  10  -1  -2  522.55   35.60
   9 -10   2  424.76   38.40
   9 -10   2  446.26   38.10
   1   9   2  459.25   38.50
 -10   1   2  451.35   42.10
   1   9  -2  470.55   37.80
   9 -10  -2  379.06   39.00
   9 -10  -2  432.96   39.30
   9 -10  -2  466.75   38.60
   1   9  -2  447.76   36.50
  -9  10   2  379.56   33.10
  -1  -9   2  387.96   32.60
  -9  10   2  449.66   33.50
  10  -1   2  488.95   36.90
   8 -10  -2  239.68   25.70
   2   8  -2  253.97   27.90
   8 -10  -2  281.17   29.00
   8 -10  -2  231.48   28.20
   2   8  -2  308.47   26.40
 -10   2  -2  259.77   22.80
  -2  -8   2  225.28   29.20
  -8  10   2  238.68   24.10
  10  -2   2  231.38   26.00
   3   7  -2 1322.77   88.99
 -10   3  -2 1485.85   88.29
 -10   3  -2 1443.56   83.29
   7 -10  -2 1512.35   99.79
   7 -10  -2 1420.56   90.19
   7 -10  -2 1368.46   90.09
  10  -3   2 1408.66   89.79
  -7  10   2 1314.67   89.19
   4   6  -2  145.79   22.80
   6 -10  -2  140.29   22.60
 -10   4  -2  184.08   17.40
   6 -10  -2  134.69   15.50
   6 -10  -2  122.69   19.00
 -10   4  -2  161.48   20.00
  -6  10   2  150.48   21.20
  -4  -6   2  139.19   24.20
   5 -10  -2  574.44   44.40
 -10   5  -2  716.33   50.79
   5   5  -2  630.94   50.19
   5 -10  -2  653.03   44.70
   5 -10  -2  656.63   50.59
  -5  -5   2  633.64   45.90
  10  -5   2  596.34   44.50
  10  -5   2  632.74   43.40
  -5  10   2  609.04   45.90
  10  -5   2  585.64   47.20
   4 -10  -2  398.16   34.40
   4 -10  -2  462.05   36.90
 -10   6  -2  488.25   34.80
   6   4  -2  386.26   34.70
   4 -10  -2  442.96   34.10
  10  -6   2  461.05   34.40
  -6  -4   2  395.16   36.60
  10  -6   2  438.76   33.70
  -4  10   2  434.46   34.70
  10  -6   2  453.75   38.10
   3 -10  -2  486.15   32.50
   7   3  -2  461.65   40.60
   7   3  -2  538.15   33.70
 -10   7  -2  397.76   37.40
   3 -10  -2  447.36   34.30
   3 -10  -2  426.26   37.10
  10  -7   2  449.16   35.60
  10  -7   2  525.15   42.10
  10  -7   2  499.25   37.80
  -7  -3   2  469.45   48.10
  -3  10   2  495.65   37.50
   2 -10  -2  203.58   20.80
   8   2  -2  261.97   25.70
   2 -10  -2  300.87   28.50
 -10   8  -2  208.78   30.40
  10  -8   2  234.18   25.40
  10  -8   2  281.87   23.40
  -2  10   2  262.77   26.40
  10  -8   2  250.17   21.60
  -8  -2   2  242.58   25.90
   1 -10  -2  348.07   31.60
   9   1  -2  381.76   30.10
   9   1  -2  367.96   36.00
 -10   9  -2  342.47   38.70
  -9  -1   2  281.67   37.20
  10  -9   2  441.06   33.50
  10  -9   2  369.46   30.10
  -9  -1   2  352.36   32.50
  -1  10   2  392.06   35.00
  10  -9   2  344.27   32.80
 -11   5  -2  144.39   34.90
   6 -11  -2   84.49   23.50
   5   6  -2  115.99   28.60
   6 -11  -2   60.09   24.20
   6 -11  -2   98.19   22.50
  11  -5   2  136.99   19.30
  -5  -6   2   70.29   25.50
  -6  11   2  127.09   26.00
   6   5  -2  249.18   25.70
   5 -11  -2  246.38   32.70
   5 -11  -2  282.77   31.80
 -11   6  -2  307.77   28.50
   5 -11  -2  246.08   27.40
  11  -6   2  297.27   32.40
  -5  11   2  297.87   26.20
  11  -6   2  318.67   27.90
   0   0  -3   19.00    6.90
   0   0  -3   23.60    5.90
   0   0  -3   42.00    8.20
   0   0   3   31.10    4.30
   0   0   3   27.30    4.00
   0   0   3   23.90    6.20
   0   0   3   15.00    5.70
   0   1  -3 1040.40   57.79
   0   1  -3 1153.88   56.49
  -1   0  -3 1060.79   57.99
   0   1  -3 1064.29   56.59
  -1   0  -3 1117.29   53.49
   0   1  -3 1097.09   56.89
   1  -1  -3 1057.29   55.39
   1  -1  -3  958.70   56.59
  -1   0  -3 1031.10   56.79
  -1   0  -3 1050.09   53.09
   1  -1  -3 1095.69   55.59
   1  -1  -3 1133.59   55.89
   1  -1  -3  966.90   58.39
  -1   0  -3 1019.50   57.89
   0  -1   3 1099.79   58.99
  -1   1   3 1157.28   56.69
   0  -1   3 1076.69   56.59
  -1   1   3 1066.09   55.79
  -1   1   3 1112.89   58.99
  -1   1   3 1040.20   59.19
   0  -1   3 1071.29   57.79
  -1   1   3 1167.68   55.99
   1   0   3 1112.89   53.89
   0  -1   3 1181.38   57.49
   0  -1   3 1121.69   57.89
   1   0   3 1157.68   57.19
   1   0   3 1103.69   57.89
   1   0   3 1103.19   55.89
   0  -1   3 1112.69   56.89
   1   0   3  980.90   60.19
   1   0   3 1095.69   53.79
   1   0  -3 1032.60   56.99
   0  -1  -3 1053.29   56.09
  -1   1  -3 1146.39   55.19
  -1   1  -3  986.30   57.69
   0  -1  -3 1052.09   56.49
   1   0  -3 1123.49   58.09
  -1   1  -3  980.40   58.19
   0  -1  -3 1127.69   53.99
   0  -1  -3 1010.40   58.09
  -1   1  -3 1070.19   53.99
  -1   1  -3 1094.89   57.49
   1   0  -3 1053.39   59.29
   1   0  -3 1114.49   57.29
   1   0  -3 1058.59   56.59
  -1   1  -3 1062.89   55.39
   0  -1  -3  987.10   53.89
   1  -1   3 1115.49   57.79
   1  -1   3 1164.88   59.19
  -1   0   3 1116.29   57.29
   1  -1   3 1151.88   55.49
  -1   0   3 1162.48   57.69
   1  -1   3 1107.39   55.39
   0   1   3 1045.60   53.99
  -1   0   3 1165.18   59.39
  -1   0   3 1050.59   57.19
   1  -1   3 1018.60   53.69
   0   1   3 1126.49   56.19
  -1   0   3 1120.59   58.19
   0   1   3 1184.58   58.19
   0   1   3 1080.39   53.99
   0   1   3 1081.69   56.19
   1  -1   3 1105.19   57.79
  -1   2  -3  298.17   21.80
   2  -1  -3  331.17   22.10
  -1   2  -3  299.87   21.00
  -1   2  -3  306.17   21.20
   2  -1  -3  335.87   23.30
   2  -1  -3  311.87   21.70
  -1   2  -3  328.07   19.00
   2  -1  -3  278.87   22.50
  -1  -1  -3  345.47   18.60
  -1  -1  -3  316.07   20.50
  -1   2  -3  308.27   22.90
  -1   2  -3  339.07   21.10
  -2   1   3  345.07   22.50
  -2   1   3  336.37   21.90
   1  -2   3  274.97   26.50
  -2   1   3  298.17   23.60
   1   1   3  313.87   21.10
   1  -2   3  328.67   21.70
   1  -2   3  315.37   21.40
   1   1   3  309.37   17.10
   1   1   3  327.87   19.00
   1  -2   3  296.37   22.00
   1   1   3  312.57   19.30
  -2   1   3  342.77   22.20
   1   1   3  325.97   21.70
   1  -2   3  313.37   18.90
   1  -2   3  314.97   22.70
  -2   1   3  307.67   21.70
  -1   3  -3  102.59   14.40
  -1   3  -3  118.69   13.10
   3  -2  -3  118.49   16.60
   3  -2  -3  114.39   14.70
  -1   3  -3  115.49   16.10
  -1   3  -3  131.69   12.60
   3  -2  -3  119.19   14.50
  -2  -1  -3  123.49   12.00
  -2  -1  -3  122.39   11.60
  -2  -1  -3  115.69   10.10
   3  -2  -3  112.99   13.20
  -1   3  -3  122.89   12.90
   2   1   3  158.68   14.70
   1  -3   3  160.58   16.20
   2   1   3  150.68   10.30
  -3   2   3  139.59   16.50
   2   1   3  154.38    8.60
  -3   2   3  159.78   15.10
   2   1   3  157.98   13.70
   1  -3   3  170.08   15.70
   1  -3   3  168.48   13.30
  -3   2   3  145.99   17.20
   2   1   3  157.58   14.20
  -2   0  -3 3716.53  180.78
   0   2  -3 3348.57  182.78
   2  -2  -3 3702.23  182.88
   2  -2  -3 3823.92  183.48
   0   2  -3 3621.64  184.48
   2  -2  -3 3121.29  178.88
  -2   0  -3 4000.10  181.18
   0   2  -3 4085.89  183.98
   0   2  -3 3973.90  184.18
  -2   0  -3 3637.74  181.38
   0   2  -3 3450.25  184.58
   2   0   3 3515.75  181.58
   0  -2   3 3601.94  184.18
   2   0   3 3811.92  185.48
   2   0   3 3703.93  181.88
   0  -2   3 3438.06  182.98
  -2   2   3 3921.11  184.78
   0  -2   3 4210.08  185.68
  -2   2   3 3811.82  183.28
   2   0   3 3365.66  180.48
   2   0   3 3580.44  181.28
  -2   2   3 3419.86  186.28
   0  -2   3 3421.36  183.78
   2   0   3 3977.10  181.88
  -2   2   3 3425.66  183.08
   0  -2   3 3969.20  183.38
   1  -2  -3  300.97   23.10
   1  -2  -3  310.77   19.70
   1   1  -3  340.27   23.30
  -2   1  -3  345.77   21.50
   1   1  -3  301.47   20.80
   1   1  -3  350.86   22.40
   1  -2  -3  326.37   20.20
  -2   1  -3  317.27   20.30
   1  -2  -3  315.77   19.90
  -2   1  -3  339.67   19.60
   1   1  -3  331.17   22.70
  -1   2   3  326.37   20.80
   2  -1   3  290.77   21.20
   2  -1   3  327.37   20.50
  -1   2   3  312.17   17.70
  -1  -1   3  334.97   23.20
  -1  -1   3  346.17   23.50
  -1  -1   3  296.87   21.80
   2  -1   3  314.67   17.10
  -1   2   3  303.17   23.30
  -1  -1   3  319.67   21.20
  -1   2   3  344.27   20.50
   2  -1   3  323.57   22.40
  -1   2   3  318.27   20.40
  -2   2  -3 3966.50  185.38
   2   0  -3 3726.13  184.98
   2   0  -3 3879.51  185.88
   0  -2  -3 3296.57  180.18
   2   0  -3 4099.09  186.08
   0  -2  -3 3475.75  180.98
  -2   2  -3 3259.37  184.68
  -2   2  -3 3642.94  183.38
   0  -2  -3 3603.84  184.28
   2   0  -3 3419.86  185.58
   0  -2  -3 4030.80  182.48
  -2   2  -3 3854.31  182.58
   0   2   3 3695.13  180.58
   2  -2   3 3989.50  185.18
  -2   0   3 4051.49  185.18
   2  -2   3 4115.09  186.18
   0   2   3 3679.93  182.28
   2  -2   3 3764.02  184.98
  -2   0   3 4024.00  185.88
   0   2   3 3491.25  179.98
  -2   0   3 3581.14  185.28
   0   2   3 3391.06  181.58
   2  -2   3 3222.98  184.08
   2  -2   3 3552.74  182.98
  -2   0   3 3404.26  185.28
   0   2   3 3675.83  181.68
   3  -1  -3  544.85   36.50
  -1  -2  -3  573.44   33.30
  -2   3  -3  584.14   36.50
   3  -1  -3  512.75   35.80
   3  -1  -3  521.05   35.20
  -1  -2  -3  559.54   32.60
  -1  -2  -3  529.85   32.70
   3  -1  -3  598.04   37.20
  -2   3  -3  499.35   35.80
  -2   3  -3  568.74   34.60
  -2   3  -3  551.04   35.20
  -2   3  -3  492.15   34.90
  -3   1   3  528.75   36.40
   1   2   3  597.64   33.90
   2  -3   3  638.54   36.50
   2  -3   3  611.44   35.30
   1   2   3  606.54   30.80
   2  -3   3  638.74   36.60
  -3   1   3  658.43   36.20
  -3   1   3  636.24   38.00
  -3   1   3  550.24   37.40
   2  -3   3  535.55   34.90
  -3   1   3  639.44   37.00
   2  -3   3  516.55   36.60
   1   2   3  576.34   34.30
  -2  -2  -3    6.10    4.00
   4  -2  -3   -2.50    9.70
  -2  -2  -3   15.10    6.10
  -2  -2  -3    6.50    5.60
   4  -2  -3    7.50    8.80
  -2   4  -3    7.20    8.80
  -2   4  -3   10.70   10.20
   4  -2  -3   -1.40    8.80
  -2   4  -3   14.80    8.20
  -2   4  -3   11.80    5.90
   4  -2  -3   23.30    8.80
   2   2   3    6.60    4.40
   2  -4   3    4.80    5.60
  -4   2   3   11.00    5.80
  -4   2   3    4.80    9.70
   2   2   3    7.50    3.90
  -4   2   3   12.60    7.40
   2  -4   3   16.90    5.90
   2  -4   3   16.10    6.90
   2  -4   3    6.70    6.90
   2   2   3    6.60    6.00
   2   2   3   10.30    7.70
   5  -3  -3  205.38   18.60
  -2   5  -3  211.38   19.30
  -2   5  -3  221.08   19.50
   5  -3  -3  243.78   20.80
  -2   5  -3  257.57   20.50
   5  -3  -3  205.48   19.00
  -3  -2  -3  217.98   20.00
  -5   3   3  205.78   24.30
  -5   3   3  208.58   19.50
   2  -5   3  212.08   19.00
   3   2   3  208.98   18.30
   2  -5   3  236.98   18.70
   2  -5   3  201.88   18.70
   2  -5   3  215.28   30.10
  -5   3   3  241.78   20.10
   3   2   3  228.58   21.80
  -1   4  -3  481.85   31.20
  -3  -1  -3  457.85   29.50
  -1   4  -3  450.45   32.50
   4  -3  -3  412.76   32.00
   4  -3  -3  422.16   31.90
   4  -3  -3  387.06   31.90
  -3  -1  -3  494.05   29.90
  -1   4  -3  396.86   34.00
  -1   4  -3  405.36   32.00
  -3  -1  -3  465.45   24.60
  -4   3   3  419.96   32.00
   1  -4   3  415.16   30.50
   1  -4   3  496.45   34.00
  -4   3   3  503.85   34.20
  -4   3   3  437.06   34.00
   3   1   3  488.15   31.50
   3   1   3  474.25   31.30
   1  -4   3  521.45   29.90
  -4   3   3  425.16   31.00
   3   1   3  455.45   30.40
   1  -4   3  428.86   30.40
   3  -3  -3  157.98   18.00
   0   3  -3  170.98   15.20
   0   3  -3  197.68   17.30
   0   3  -3  173.68   18.30
   3  -3  -3  190.68   17.60
   3  -3  -3  174.28   16.70
   3  -3  -3  150.68   20.30
   0   3  -3  172.08   16.70
  -3   0  -3  185.58   14.00
  -3   0  -3  187.18   15.70
  -3   0  -3  185.28   16.60
   3   0   3  228.68   17.00
  -3   3   3  206.88   18.30
   3   0   3  171.48   17.10
  -3   3   3  195.38   19.90
   3   0   3  208.48   13.70
   0  -3   3  185.48   18.30
  -3   3   3  218.68   20.10
  -3   3   3  172.88   19.40
   0  -3   3  214.88   20.90
   0  -3   3  219.78   15.60
   0  -3   3  180.28   16.90
   3   0   3  209.08   20.10
   3   0   3  201.08   14.40
   0  -3   3  202.68   20.00
   2  -3  -3  580.74   35.50
   1   2  -3  571.84   36.60
  -3   1  -3  536.75   34.40
  -3   1  -3  575.34   34.50
   1   2  -3  594.64   36.40
   2  -3  -3  497.35   38.10
   2  -3  -3  549.74   36.00
   1   2  -3  512.65   33.60
   2  -3  -3  507.25   34.00
  -3   1  -3  540.25   31.60
   1   2  -3  514.65   37.30
  -3   1  -3  590.44   33.80
  -1  -2   3  563.14   37.10
   3  -1   3  627.64   37.80
  -1  -2   3  632.54   36.60
  -1  -2   3  644.14   34.10
   3  -1   3  554.54   34.70
  -2   3   3  636.14   35.70
   3  -1   3  555.84   34.10
  -1  -2   3  547.65   37.30
   3  -1   3  587.24   34.90
   3  -1   3  602.04   36.30
  -2   3   3  665.03   36.80
  -1  -2   3  630.74   38.50
  -2   3   3  539.65   34.90
   2   1  -3  107.99   14.20
   2   1  -3  103.39   11.70
  -3   2  -3  121.49    7.90
   1  -3  -3  118.09   11.90
   1  -3  -3  115.69   12.70
   1  -3  -3  106.29   15.50
  -3   2  -3  114.59   14.20
  -3   2  -3  102.99   14.50
  -3   2  -3  126.69   13.80
   2   1  -3  121.29   15.10
   1  -3  -3  117.69    9.50
  -3   2  -3  117.09   12.60
   1  -3  -3  135.59   12.50
   2   1  -3  116.69   15.00
  -1   3   3  148.19   13.80
   3  -2   3  161.38   14.40
  -2  -1   3  163.18   17.30
  -2  -1   3  155.48   16.10
  -2  -1   3  132.59   15.00
  -1   3   3  153.98    9.50
   3  -2   3  144.79   15.50
   3  -2   3  138.69   14.40
   3  -2   3  154.08   15.30
   3   0  -3  176.08   19.10
   0  -3  -3  185.18   16.50
   3   0  -3  179.38   17.30
  -3   3  -3  174.98   15.40
   0  -3  -3  181.38   15.10
   3   0  -3  157.68   17.90
  -3   3  -3  157.08   17.30
   0  -3  -3  184.08   12.60
   0  -3  -3  175.18   17.70
  -3   3  -3  190.38   12.10
  -3   3  -3  189.28   18.30
   3   0  -3  167.88   17.10
  -3   0   3  178.88   19.20
  -3   0   3  176.78   19.30
   0   3   3  212.48   13.10
   3  -3   3  178.08   18.20
  -3   0   3  218.68   16.50
   3  -3   3  166.28   18.20
   0   3   3  195.68   17.10
   3  -3   3  203.48   18.50
  -3   0   3  215.68   20.90
   0   3   3  201.28   16.70
   4  -1  -3 2325.07  131.39
  -3   4  -3 2293.37  131.39
  -3   4  -3 2421.36  132.79
  -3   4  -3 2749.62  127.89
  -1  -3  -3 2554.84  129.69
  -1  -3  -3 2718.43  131.29
   4  -1  -3 2649.33  135.09
  -3   4  -3 2624.44  134.39
   4  -1  -3 2566.44  135.19
  -1  -3  -3 2477.15  129.39
  -3   4  -3 2502.35  131.49
  -4   1   3 2405.16  133.19
   1   3   3 2575.74  133.69
   1   3   3 2203.68  122.89
  -4   1   3 2640.24  133.09
   3  -4   3 2701.93  133.49
   3  -4   3 2656.93  132.69
  -4   1   3 2490.45  134.39
   1   3   3 2249.38  130.29
   3  -4   3 2775.42  132.59
   3  -4   3 2337.17  131.39
  -4   1   3 2731.73  135.09
  -4   1   3 2708.73  131.09
   1   3   3 2460.35  130.59
  -2  -3  -3  960.10   55.49
  -3   5  -3  887.11   56.89
  -2  -3  -3  982.80   51.69
  -3   5  -3 1075.49   55.19
   5  -2  -3  866.81   56.89
   2   3   3  981.70   57.19
   2   3   3  897.71   55.69
   2   3   3  950.10   48.70
  -5   2   3  904.81   57.59
   3  -5   3  895.31   57.39
   3  -5   3  958.20   60.69
  -5   2   3  877.51   58.19
   3  -5   3 1020.30   56.29
   3  -5   3  899.81   56.49
   3  -5   3 1023.60   56.29
  -3  -3  -3 1416.46   79.49
  -3  -3  -3 1382.36   68.89
   6  -3  -3 1373.86   81.29
  -3   6  -3 1493.25   79.19
  -3   6  -3 1313.17   78.29
  -3   6  -3 1323.37   81.09
   6  -3  -3 1357.66   79.79
   3   3   3 1299.77   79.49
   3  -6   3 1361.36   81.49
  -6   3   3 1389.26   82.19
   3   3   3 1443.06   71.89
   3   3   3 1428.56   80.69
   3  -6   3 1384.86   81.39
  -6   3   3 1285.27   80.29
   3  -6   3 1454.35   77.99
   7  -4  -3    5.10    5.80
  -3   7  -3   32.70    9.70
  -3   7  -3   13.40    6.30
   4   3   3   27.50   14.70
   3  -7   3   16.40    7.00
   3  -7   3   12.20    5.60
   4   3   3   30.80    8.80
  -7   4   3    1.30    8.70
   3  -7   3   -2.00   13.70
  -7   4   3   16.70    5.20
  -4  -2  -3 2543.15  137.39
  -2   6  -3 2502.45  139.99
   6  -4  -3 2452.75  140.99
   6  -4  -3 2570.54  140.19
   6  -4  -3 2887.61  135.39
  -2   6  -3 2624.94  138.29
   6  -4  -3 2557.04  141.09
   4   2   3 2365.16  138.49
   2  -6   3 2919.91  135.09
   2  -6   3 2446.46  139.99
  -6   4   3 2390.06  139.29
   2  -6   3 2527.05  138.99
  -6   4   3 2585.44  141.89
   4   2   3 2772.12  139.89
  -1   5  -3 1037.70   62.49
   5  -4  -3 1019.70   63.29
   5  -4  -3 1038.10   66.09
  -1   5  -3  996.10   64.39
   5  -4  -3 1112.09   58.09
  -4  -1  -3 1021.20   62.49
  -1   5  -3 1024.20   63.79
  -4  -1  -3 1135.89   55.99
   1  -5   3 1078.49   64.49
  -5   4   3 1061.99   64.59
   1  -5   3 1014.60   62.59
   1  -5   3 1177.88   59.89
   4   1   3 1142.29   63.99
   4   1   3  971.80   62.19
  -5   4   3 1094.09   65.09
   4   1   3 1094.99   64.89
   0   4  -3 4196.58  197.78
   0   4  -3 3518.25  194.88
   0   4  -3 3729.53  190.98
   0   4  -3 3621.84  197.28
   0   4  -3 4260.47  215.28
   4  -4  -3 3763.72  195.98
   4  -4  -3 3699.63  197.88
  -4   0  -3 3914.71  194.18
  -4   0  -3 4261.37  191.98
  -4   0  -3 3630.54  193.88
   4  -4  -3 3517.25  199.78
  -4   0  -3 3800.42  194.78
   4  -4  -3 3674.63  187.08
  -4   4   3 3692.23  198.38
   4   0   3 3735.43  195.18
   0  -4   3 4173.48  191.38
   4   0   3 4177.88  195.78
   0  -4   3 3724.33  196.78
   0  -4   3 4123.79  199.58
  -4   4   3 4068.29  196.98
   4   0   3 4149.98  194.78
   0  -4   3 3462.65  196.58
   4   0   3 3721.73  186.18
  -4   4   3 3678.63  196.18
   4   0   3 3460.35  190.08
  -4   1  -3 2477.05  128.39
   1   3  -3 2345.47  133.39
  -4   1  -3 2528.45  131.69
   3  -4  -3 2568.34  132.69
   3  -4  -3 2516.65  131.89
   1   3  -3 2260.37  128.59
  -4   1  -3 2721.83  130.99
   3  -4  -3 2397.96  132.79
   1   3  -3 2655.13  133.69
   1   3  -3 2569.34  133.29
  -4   1  -3 2713.43  130.69
   4  -1   3 2768.12  129.29
   4  -1   3 2590.74  134.69
  -1  -3   3 2273.37  132.19
   4  -1   3 2253.07  129.19
  -3   4   3 2697.03  132.69
   4  -1   3 2704.23  131.59
  -1  -3   3 2628.44  134.89
   4  -1   3 2201.58  129.99
  -1  -3   3 2318.87  132.79
  -1  -3   3 2811.52  128.29
  -1  -3   3 2320.57  130.29
  -3   4   3 2759.42  134.09
   2   2  -3    5.90    9.20
   2  -4  -3   -3.10    7.60
  -4   2  -3    6.80    5.10
  -4   2  -3   10.50    6.20
   2  -4  -3    1.50    4.90
   2   2  -3    9.50    6.40
  -4   2  -3    6.10    3.60
   2  -4  -3    3.10    6.50
   2   2  -3    9.40    6.60
   2  -4  -3   15.50    9.30
  -4   2  -3    4.10    8.20
   4  -2   3   10.20    9.20
  -2   4   3    2.00    3.80
  -2  -2   3    7.20    4.30
   4  -2   3    2.20    5.10
  -2   4   3    6.70    8.40
  -2  -2   3   13.60   10.00
  -2  -2   3    7.10    4.20
  -2   4   3    3.50    8.00
  -2  -2   3   10.90    7.20
   4  -2   3   13.80   10.30
   4  -2   3   12.70    4.70
   4  -2   3    6.50    3.90
  -4   3  -3  447.66   30.40
   3   1  -3  477.85   33.40
   3   1  -3  460.35   35.00
  -4   3  -3  463.65   33.80
   3   1  -3  424.96   31.00
   1  -4  -3  423.26   29.20
   1  -4  -3  470.15   24.90
   3   1  -3  427.16   32.90
   1  -4  -3  451.55   30.40
   1  -4  -3  433.16   31.40
  -4   3  -3  436.76   25.10
  -4   3  -3  440.56   32.30
  -3  -1   3  449.36   32.60
  -1   4   3  454.15   29.80
  -3  -1   3  418.56   31.90
  -1   4   3  471.45   31.80
   4  -3   3  435.56   30.60
   4  -3   3  486.15   32.80
  -3  -1   3  516.25   30.30
   4  -3   3  475.45   32.90
  -3  -1   3  465.65   33.30
   4  -3   3  492.35   32.50
  -1   4   3  475.45   29.00
  -4   4  -3 3786.52  191.18
   0  -4  -3 4108.79  199.18
  -4   4  -3 3610.64  198.08
   0  -4  -3 3855.01  195.38
   4   0  -3 4207.48  206.08
   4   0  -3 3806.42  199.88
   4   0  -3 3641.44  195.68
   0  -4  -3 3654.13  191.08
   0  -4  -3 3573.84  197.68
  -4   0   3 3997.00  194.08
  -4   0   3 3517.25  198.68
   0   4   3 3940.71  190.78
  -4   0   3 4131.79  197.58
   0   4   3 3979.20  196.78
   4  -4   3 4368.56  199.48
   4  -4   3 4192.38  198.98
  -4   0   3 3820.92  200.58
   4  -4   3 3627.84  197.68
   0   4   3 3617.94  196.08
  -4   0   3 4034.50  200.78
  -4   5  -3  414.56   28.20
   5  -1  -3  374.06   29.30
  -4   5  -3  369.56   28.50
  -1  -4  -3  388.46   28.20
  -1  -4  -3  376.16   29.20
   5  -1  -3  364.46   28.80
   4  -5   3  357.86   27.90
   4  -5   3  339.07   28.30
  -5   1   3  388.56   29.80
   4  -5   3  419.46   29.40
   4  -5   3  362.76   33.10
   1   4   3  390.76   28.80
   1   4   3  382.26   27.40
  -5   1   3  364.76   29.20
  -4   6  -3 2656.43  143.39
  -2  -4  -3 2794.82  139.89
   6  -2  -3 2638.54  143.49
  -4   6  -3 2716.33  147.39
  -2  -4  -3 2765.62  144.39
   6  -2  -3 2710.83  147.99
  -4   6  -3 3103.19  143.09
  -6   2   3 2755.32  149.49
   4  -6   3 2649.33  148.69
   4  -6   3 2631.74  146.99
   2   4   3 2808.52  146.19
  -6   2   3 2743.33  147.69
   2   4   3 2434.96  144.39
   4  -6   3 2845.62  144.09
  -3  -4  -3  166.98   17.70
   7  -3  -3  148.09   15.80
  -3  -4  -3  168.68   11.60
   7  -3  -3  156.38   15.00
  -4   7  -3  156.18   16.60
  -4   7  -3  153.08   14.20
   3   4   3  159.78    9.30
   4  -7   3  170.08   16.50
  -7   3   3  183.68   16.10
   3   4   3  147.89   16.10
   4  -7   3  193.38   18.40
  -7   3   3  147.39   13.50
   3   4   3  157.48    9.20
   3   4   3  152.28   28.40
  -4  -4  -3   11.10    9.50
  -4   8  -3    4.60    7.10
   8  -4  -3   32.00    9.10
  -8   4   3   19.20    7.90
   4  -8   3   32.90   10.60
   4   4   3   16.00    4.70
   4   4   3   15.60    8.90
   9  -5  -3   38.80   11.90
  -5  -4  -3   56.29   16.10
   9  -5  -3   46.00   11.90
   4  -9   3   25.40   11.80
   4  -9   3   58.19   16.20
   5   4   3   42.40   10.00
  -9   5   3   25.40   10.60
  -3   8  -3  174.68   18.40
   8  -5  -3  148.99   16.10
  -5  -3  -3  114.69   14.70
   8  -5  -3  140.09   14.20
  -8   5   3  166.68   15.90
   5   3   3  167.38   16.20
  -8   5   3  123.49   14.30
   3  -8   3  151.28   15.30
   3  -8   3  165.98   17.00
   7  -5  -3   26.20    8.40
  -2   7  -3   25.20    6.20
   7  -5  -3   17.00   12.20
   7  -5  -3   16.60    7.40
  -5  -2  -3   24.10    8.10
   2  -7   3   24.20   10.20
   2  -7   3   29.40    8.00
   2  -7   3   17.30    8.40
  -7   5   3   31.80    7.70
   5   2   3   31.50    9.40
   6  -5  -3 1828.82   87.79
  -1   6  -3 1621.04   93.39
   6  -5  -3 1594.04   97.99
  -5  -1  -3 1796.02   85.99
  -1   6  -3 1568.34   96.19
  -5  -1  -3 1637.74   94.09
   6  -5  -3 1620.54   94.89
   1  -6   3 1666.03   95.59
   1  -6   3 1736.23   87.49
  -6   5   3 1553.54   95.79
  -6   5   3 1695.83   95.79
   5   1   3 1452.65   93.49
   1  -6   3 1675.33   93.59
   5   1   3 1685.83   94.49
  -5   0  -3   15.90   10.30
   5  -5  -3   21.00    4.50
   0   5  -3    6.40    3.30
   5  -5  -3   11.60    5.70
   0   5  -3    5.80    6.30
   5  -5  -3    4.20    5.70
  -5   0  -3   15.80    6.90
   5  -5  -3   11.10    4.00
   5   0   3   16.40   11.80
   0  -5   3   22.60    6.60
   5   0   3   20.80    6.30
   0  -5   3   16.90    5.90
   5   0   3    0.00   10.40
  -5   5   3    7.60    5.70
  -5   5   3   14.40    5.40
   4  -5  -3  371.86   28.20
   4  -5  -3  408.16   29.70
   1   4  -3  382.86   30.00
   1   4  -3  366.26   25.70
  -5   1  -3  388.86   32.20
   4  -5  -3  358.56   31.30
  -5   1  -3  404.46   28.40
  -5   1  -3  387.06   28.30
  -4   5   3  352.66   26.80
  -1  -4   3  366.06   26.40
   5  -1   3  320.47   26.30
   5  -1   3  344.57   27.20
  -1  -4   3  360.26   28.60
  -1  -4   3  364.36   29.10
   5  -1   3  396.86   30.70
   5  -1   3  424.36   28.40
  -4   5   3  375.16   30.00
   3  -5  -3  895.21   57.29
   3  -5  -3  917.31   56.99
  -5   2  -3  952.10   58.89
   2   3  -3  951.70   59.19
  -5   2  -3  926.21   52.49
   2   3  -3  959.90   54.19
  -5   2  -3  984.70   58.09
   3  -5  -3  867.01   59.79
  -3   5   3  911.71   55.69
  -3   5   3  960.20   57.79
  -2  -3   3  883.41   57.39
   5  -2   3  908.21   55.89
  -3   5   3  954.60   56.69
   5  -2   3  878.41   55.59
  -2  -3   3 1024.70   56.29
   5  -2   3 1012.10   53.79
   5  -2   3 1003.20   57.89
  -2  -3   3  872.81   58.09
   2  -5  -3  182.78   22.90
   2  -5  -3  227.08   15.50
   2  -5  -3  204.68   21.30
   3   2  -3  203.18   24.70
  -5   3  -3  231.28   24.10
   3   2  -3  207.28   20.40
   2  -5  -3  226.78   21.70
  -5   3  -3  214.28   15.70
   5  -3   3  230.38   20.20
  -2   5   3  230.68   22.30
   5  -3   3  226.08   22.70
  -2   5   3  252.57   20.30
  -2   5   3  212.88   13.40
  -3  -2   3  249.78   19.60
   5  -3   3  210.38   27.20
   5  -3   3  224.88   19.20
  -2   5   3  229.68   18.50
  -3  -2   3  202.48   19.20
   1  -5  -3  998.30   64.39
   4   1  -3 1024.00   65.59
   1  -5  -3 1000.10   62.09
   4   1  -3  985.40   60.99
  -5   4  -3 1071.69   56.39
   1  -5  -3 1043.00   60.29
  -4  -1   3 1024.60   65.49
   5  -4   3 1070.29   64.49
  -4  -1   3 1203.88   59.39
  -4  -1   3 1178.68   63.09
   5  -4   3 1117.59   64.49
  -1   5   3 1104.89   63.99
  -1   5   3 1211.58   59.89
   5  -4   3 1072.99   63.79
  -1   5   3 1007.00   61.79
  -4  -1   3 1006.40   64.89
   5  -4   3 1067.49   65.29
  -5   5  -3    5.30    4.90
   0  -5  -3    7.40    4.00
  -5   5  -3    5.80    6.30
   5   0  -3    3.60    6.70
   0  -5  -3    9.40    9.70
   5  -5   3   29.10    6.60
   0   5   3   22.90    5.80
   0   5   3   15.50    4.60
   5  -5   3   17.10   11.50
  -5   0   3   26.90    5.70
  -5   0   3   15.40    4.30
   0   5   3    9.40    7.50
   5  -5   3   24.40    5.50
  -5   6  -3  176.88   17.90
  -1  -5  -3  166.18   19.90
  -5   6  -3  159.88   14.10
   6  -1  -3  199.28   18.70
  -5   6  -3  157.38   15.00
   6  -1  -3  189.68   18.80
  -1  -5  -3  189.98   15.30
   1   5   3  204.68   20.90
   5  -6   3  164.28   22.10
  -6   1   3  177.68   18.00
  -6   1   3  174.68   17.50
   1   5   3  173.88   16.90
   5  -6   3  160.18   17.90
   5  -6   3  181.28   17.50
  -2  -5  -3  329.57   25.70
   7  -2  -3  317.37   26.50
  -5   7  -3  315.47   26.30
  -5   7  -3  293.87   29.50
  -2  -5  -3  325.57   24.50
   7  -2  -3  331.47   24.90
  -5   7  -3  316.07   24.60
   5  -7   3  352.26   30.60
  -7   2   3  344.67   29.50
   5  -7   3  314.87   30.90
  -7   2   3  368.96   28.10
   2   5   3  363.56   29.00
  -5   8  -3 2301.77  121.49
  -5   8  -3 2236.48  128.69
  -3  -5  -3 2349.67  123.49
   8  -3  -3 2253.67  130.89
   8  -3  -3 2341.67  123.49
  -3  -5  -3 2113.79  113.69
  -8   3   3 2239.28  132.59
   5  -8   3 2220.78  130.69
   5  -8   3 2272.07  129.89
  -8   3   3 2252.37  128.59
   3   5   3 2179.68  127.59
  -4  -5  -3  300.27   25.50
   9  -4  -3  328.87   26.20
   9  -4  -3  319.27   30.00
  -5   9  -3  326.87   29.50
  -5   9  -3  284.77   23.90
   5  -9   3  291.77   26.90
  -9   4   3  316.47   25.50
   5  -9   3  324.57   29.60
   4   5   3  302.87   27.10
  -9   4   3  324.17   28.40
  10  -5  -3 1181.28   77.79
  10  -5  -3 1281.87   74.49
  -5  10  -3 1112.39   77.09
   5 -10   3 1221.38   80.19
 -10   5   3 1171.08   80.49
   5   5   3 1172.38   78.19
   5 -10   3 1228.58   78.19
 -10   5   3 1243.48   77.59
  -4  10  -3  379.66   36.30
  10  -6  -3  488.25   36.80
  10  -6  -3  424.76   37.50
 -10   6   3  460.75   35.30
 -10   6   3  458.15   39.10
   4 -10   3  423.96   34.70
   6   4   3  457.35   37.30
   4 -10   3  407.46   36.70
  -3   9  -3  754.72   52.09
  -3   9  -3  759.72   56.09
  -6  -3  -3  725.63   50.59
   9  -6  -3  901.21   58.39
   9  -6  -3  810.82   55.39
   3  -9   3  811.82   57.69
   3  -9   3  797.02   54.79
  -9   6   3  835.32   54.69
  -9   6   3  783.72   57.09
   8  -6  -3 1587.44   99.29
  -2   8  -3 1558.14   98.59
   8  -6  -3 1616.44   97.99
   8  -6  -3 1576.54  100.89
  -6  -2  -3 1623.24   92.49
  -2   8  -3 1593.64   93.39
   2  -8   3 1577.54   95.09
   2  -8   3 1623.44   98.19
  -8   6   3 1683.83   96.09
  -8   6   3 1682.13  100.19
   6   2   3 1557.24   97.89
   7  -6  -3 1465.85   88.49
  -1   7  -3 1456.45   90.79
  -6  -1  -3 1445.26   85.39
   7  -6  -3 1545.25   93.29
   7  -6  -3 1452.55   91.19
  -1   7  -3 1450.45   86.39
   6   1   3 1423.26   88.89
   1  -7   3 1537.55   85.69
  -7   6   3 1425.06   90.29
  -7   6   3 1498.65   87.99
   1  -7   3 1487.75   89.89
  -6   0  -3    9.90    8.40
   6  -6  -3   21.20    7.70
  -6   0  -3    2.40    4.10
   0   6  -3   18.40    6.00
   0   6  -3    7.50    8.10
  -6   0  -3    9.20    7.90
   6  -6  -3   19.90    6.60
   6   0   3   15.60   15.30
  -6   6   3    0.60    4.80
   0  -6   3    9.00    5.50
  -6   6   3   20.90    7.70
   0  -6   3    3.50    4.00
   6   0   3   12.60    6.90
  -6   1  -3  157.78   14.10
   5  -6  -3  164.28   17.10
   5  -6  -3  173.58   17.90
  -6   1  -3  170.68   17.90
   1   5  -3  153.18   16.20
   1   5  -3  190.48   15.10
   5  -6  -3  150.28   15.70
   6  -1   3  194.08   24.50
  -5   6   3  174.28   16.70
   6  -1   3  171.68   15.30
   6  -1   3  190.98   12.20
   6  -1   3  181.28   11.60
   6  -1   3  184.28   22.10
  -1  -5   3  177.78   16.00
   6  -1   3  165.48   14.30
  -1  -5   3  172.98   14.20
   4  -6  -3 2595.14  146.99
   2   4  -3 2599.34  149.19
   2   4  -3 2552.74  140.19
  -6   2  -3 2834.32  142.09
   4  -6  -3 2809.52  145.69
   4  -6  -3 2355.96  150.58
   6  -2   3 2624.54  143.69
   6  -2   3 2916.61  147.69
  -2  -4   3 3097.99  145.89
  -2  -4   3 2610.24  148.49
  -2  -4   3 2729.93  147.99
   6  -2   3 2675.93  146.59
  -2  -4   3 2862.61  142.89
   6  -2   3 2991.00  143.69
  -6   3  -3 1343.57   79.19
   3   3  -3 1356.46   82.39
   3  -6  -3 1328.97   78.19
  -6   3  -3 1446.46   74.19
   3  -6  -3 1129.19   81.09
   3   3  -3 1315.57   75.19
   3  -6  -3 1354.26   77.69
   6  -3   3 1340.87   79.89
  -3  -3   3 1293.17   81.59
  -3  -3   3 1565.64   77.79
  -3  -3   3 1357.76   80.19
  -3   6   3 1247.48   78.29
  -3   6   3 1374.26   81.39
   6  -3   3 1302.87   78.49
   6  -3   3 1580.14   75.89
  -6   4  -3 2630.84  138.49
   2  -6  -3 2580.34  135.19
  -6   4  -3 2714.33  129.19
   2  -6  -3 2346.17  133.19
   2  -6  -3 2556.94  125.69
   4   2  -3 2538.45  132.99
   2  -6  -3 2292.97  139.59
   4   2  -3 2542.85  140.59
   6  -4   3 2416.26  137.59
  -4  -2   3 2421.16  139.89
  -2   6   3 2687.53  133.69
  -4  -2   3 2418.76  138.69
  -4  -2   3 2883.41  130.79
  -2   6   3 2521.55  127.09
  -2   6   3 2432.56  136.19
   6  -4   3 2507.55  137.89
  -2   6   3 2599.74  137.59
   1  -6  -3 1563.34   94.79
   1  -6  -3 1569.94   88.29
  -6   5  -3 1736.83   94.69
   5   1  -3 1682.13   91.19
   1  -6  -3 1659.73   91.59
  -6   5  -3 1627.04   85.29
   5   1  -3 1665.43   96.59
   6  -5   3 1552.94   95.39
  -5  -1   3 1616.34   96.29
   6  -5   3 1526.95   93.59
  -1   6   3 1514.35   92.09
  -5  -1   3 1557.74   95.19
  -1   6   3 1605.04   93.59
  -5  -1   3 1798.52   85.69
  -1   6   3 1795.92   88.19
   0  -6  -3    2.50    6.10
   6   0  -3   22.20    8.20
  -6   6  -3   16.00    6.70
  -6   6  -3    1.30    8.30
   0  -6  -3   16.60    7.00
   0  -6  -3   26.30    6.90
   0   6   3   12.00    6.40
  -6   0   3   12.30    4.60
   6  -6   3   13.90    5.20
  -6   0   3   15.90    6.10
  -6   7  -3   56.59   11.80
   7  -1  -3   29.30    9.20
  -6   7  -3   41.10    6.30
  -1  -6  -3   28.60    7.00
   6  -7   3   52.49    8.20
   8  -2  -3 1371.56   79.99
  -6   8  -3 1363.26   79.79
  -6   8  -3 1443.86   89.09
  -6   8  -3 1524.45   81.19
  -2  -6  -3 1406.96   78.29
   8  -2  -3 1408.46   89.69
  -2  -6  -3 1440.96   81.49
   2   6   3 1282.07   85.19
   6  -8   3 1414.06   88.69
   6  -8   3 1395.56   90.59
  -8   2   3 1415.66   86.19
  -8   2   3 1429.56   89.59
  -6   9  -3  228.88   17.50
   9  -3  -3  242.88   19.10
  -3  -6  -3  214.88   21.70
   9  -3  -3  257.37   25.60
   6  -9   3  235.28   25.10
  -9   3   3  258.87   26.10
   6  -9   3  225.98   21.10
  -9   3   3  260.37   23.70
  10  -4  -3  695.13   49.10
   6 -10   3  641.14   49.30
   4   6   3  641.34   45.50
   6 -10   3  673.43   49.99
 -10   4   3  603.94   49.70
  10  -7  -3  930.01   68.79
  10  -7  -3 1041.00   70.49
  -3  10  -3 1050.29   68.79
  -3  10  -3 1049.59   70.19
 -10   7   3 1028.50   65.79
   7   3   3 1128.79   69.99
   3 -10   3  961.90   75.39
   3 -10   3  993.90   68.19
 -10   7   3  977.30   68.39
  -2   9  -3   27.00   11.70
  -7  -2  -3   -0.20   15.50
   9  -7  -3   15.80    8.80
   9  -7  -3   15.70   14.80
  -2   9  -3   10.60   13.00
   9  -7  -3   12.40   12.50
  -9   7   3    5.20   10.90
   2  -9   3   14.80   12.30
  -9   7   3    8.20   11.00
   7   2   3   13.10   13.30
   2  -9   3   12.90   14.60
  -1   8  -3  937.01   62.39
   8  -7  -3  889.71   63.09
  -7  -1  -3  854.11   57.49
  -1   8  -3  961.10   59.99
   8  -7  -3  917.31   65.19
   8  -7  -3  877.81   60.69
   7   1   3  871.21   62.09
  -8   7   3  992.50   60.39
  -8   7   3  935.01   63.89
   1  -8   3  872.91   57.59
   1  -8   3  928.31   62.39
   0   7  -3   56.89    7.40
   7  -7  -3   57.39   11.10
   0   7  -3   64.49   13.70
   7  -7  -3   75.69   10.40
  -7   0  -3   58.89   13.60
   0  -7   3   84.09   13.50
   0  -7   3   55.69    9.10
  -7   7   3   43.50   10.90
   7   0   3   58.09   11.80
   6  -7  -3   56.19   12.60
   6  -7  -3   34.00   10.80
  -7   1  -3   51.79   12.10
   1   6  -3   38.20   10.50
   6  -7  -3   62.19   11.40
   7  -1   3   64.09   12.10
  -6   7   3   49.00    9.90
  -1  -6   3   55.99   11.60
  -6   7   3   56.79    8.80
   5  -7  -3  298.77   24.40
   2   5  -3  330.07   23.40
  -7   2  -3  310.47   24.50
   2   5  -3  315.37   27.70
  -7   2  -3  319.37   24.00
   5  -7  -3  281.87   31.00
   5  -7  -3  307.47   28.20
   7  -2   3  360.36   23.40
  -2  -5   3  364.16   28.80
   7  -2   3  342.67   25.20
   7  -2   3  322.57   29.00
  -2  -5   3  345.77   24.20
  -5   7   3  364.46   30.00
  -7   3  -3  151.38   16.00
  -7   3  -3  177.58   13.30
   4  -7  -3  138.39   17.60
   4  -7  -3  163.08   15.10
   3   4  -3  169.18   18.30
   3   4  -3  162.18   12.90
  -4   7   3  178.78   17.10
   7  -3   3  163.58   19.60
  -3  -4   3  160.98   20.10
   7  -3   3  170.28   17.30
  -3  -4   3  156.58   15.50
  -3  -4   3  158.78   17.90
   7  -3   3  157.48   15.60
  -3  -4   3  159.18   13.80
   3  -7  -3    8.60    5.60
   3  -7  -3    2.70    7.50
   3  -7  -3    9.50    5.40
   3  -7  -3    9.20    6.50
   4   3  -3   18.90    9.10
  -7   4  -3   14.10    9.00
  -7   4  -3   15.70    8.20
  -3   7   3   21.20    7.60
  -4  -3   3   21.20    7.70
  -4  -3   3   11.60    6.90
   7  -4   3   20.20    5.40
  -4  -3   3    6.20    6.20
  -7   5  -3    6.70    9.40
   2  -7  -3   14.60    8.30
   2  -7  -3    6.80    5.90
   5   2  -3    9.20    9.50
   2  -7  -3    6.20    7.70
  -7   5  -3   16.30    8.20
   7  -5   3   20.00    8.50
  -5  -2   3    8.10    7.40
  -2   7   3   23.20    6.60
   7  -5   3   15.70    8.20
  -5  -2   3   21.30    5.30
  -2   7   3   20.80    6.10
  -5  -2   3   19.90    9.20
   6   1  -3 1527.25   92.09
   1  -7  -3 1449.95   89.69
   1  -7  -3 1460.85   80.39
   6   1  -3 1511.75   86.19
  -7   6  -3 1484.15   89.29
  -7   6  -3 1525.15   79.49
   1  -7  -3 1508.95   85.09
  -6  -1   3 1437.66   91.09
  -6  -1   3 1475.85   91.29
  -1   7   3 1505.55   83.19
   7  -6   3 1463.35   90.39
  -1   7   3 1441.66   87.99
   7  -6   3 1426.46   90.99
   7   0  -3   60.89   13.70
   0  -7  -3   73.29   11.00
   7   0  -3   75.39   12.00
  -7   0   3   69.59    8.90
   0   7   3   84.79    9.70
   7  -7   3   66.59   12.30
   7  -7   3   92.49   12.80
  -7   0   3   57.99   11.00
  -7   8  -3 1462.95   90.69
  -7   8  -3 1394.56   79.79
  -1  -7  -3 1614.54   85.99
   8  -1  -3 1471.35   92.19
  -1  -7  -3 1465.15   85.19
  -8   1   3 1448.85   91.49
  -8   1   3 1477.25   91.49
   7  -8   3 1484.65   92.39
   7  -8   3 1472.35   94.29
   1   7   3 1322.77   88.09
  -7   9  -3   16.10    8.80
  -2  -7  -3    7.90   14.20
   9  -2  -3   40.00   15.40
  -7   9  -3   40.70   15.70
   2   7   3   19.70   11.80
  -9   2   3   22.60   16.60
   7  -9   3   19.10   12.50
  -9   2   3   10.20    8.10
   7  -9   3   13.40   14.20
  -7  10  -3    6.30   19.70
  10  -3  -3   25.90   18.60
 -10   3   3   21.10   21.20
   7 -10   3   14.10   11.40
   7 -10   3   39.80   18.10
 -10   3   3    8.30   10.00
  10  -8  -3   23.90   17.70
  10  -8  -3    1.40   20.10
  -2  10  -3   42.90   16.60
  -2  10  -3   15.50   19.80
 -10   8   3    7.50   16.60
   8   2   3   -8.10   17.50
   2 -10   3   11.70   16.80
 -10   8   3   -5.20   20.50
   2 -10   3    2.00   14.30
   9  -8  -3    7.70   14.30
   9  -8  -3    8.80   17.60
   9  -8  -3   12.20   14.10
  -1   9  -3   23.10   15.80
  -1   9  -3    7.80   13.20
  -9   8   3   17.50   16.40
  -9   8   3    8.70   12.40
   1  -9   3    3.50   13.20
   8   1   3   15.40   14.30
   1  -9   3   12.80   11.80
  -8   0  -3  884.91   55.49
   8  -8  -3  875.41   64.09
   8  -8  -3  773.72   71.99
   8  -8  -3  830.72   56.59
   0   8  -3  816.22   61.29
   0   8  -3  891.81   59.19
   0  -8   3  842.52   53.79
  -8   8   3  902.21   59.39
   0  -8   3  914.21   60.19
   8   0   3  844.52   62.29
   7  -8  -3 1465.15   94.99
  -8   1  -3 1544.85   88.69
  -8   1  -3 1515.45   87.89
   7  -8  -3 1465.75   96.89
   1   7  -3 1428.26   92.19
   1   7  -3 1480.25   90.69
   7  -8  -3 1420.46   88.89
   8  -1   3 1461.45   91.19
  -7   8   3 1477.75   91.29
  -1  -7   3 1589.64   93.49
  -7   8   3 1561.44   94.39
  -1  -7   3 1464.65   84.49
  -8   2  -3 1344.27   80.19
   6  -8  -3 1399.66   86.69
  -8   2  -3 1401.46   83.79
   6  -8  -3 1410.56   83.29
   6  -8  -3 1298.07   91.29
   2   6  -3 1410.76   89.49
  -2  -6   3 1380.66   78.59
   8  -2   3 1363.16   86.39
  -6   8   3 1413.96   87.29
  -2  -6   3 1449.65   86.29
  -6   8   3 1340.07   86.49
   5  -8  -3 2336.27  127.89
   3   5  -3 2354.46  122.49
   5  -8  -3 2238.68  137.99
  -8   3  -3 2359.46  128.89
   3   5  -3 2240.78  133.79
   5  -8  -3 2250.37  130.29
  -8   3  -3 2397.86  122.79
   8  -3   3 2130.49  130.39
  -3  -5   3 2284.87  132.19
   8  -3   3 2356.16  120.39
  -3  -5   3 2261.57  121.99
   8  -3   3 2187.88  126.39
   4   4  -3   41.50   11.80
   4  -8  -3   18.20    9.60
  -8   4  -3   10.10   11.90
  -8   4  -3   31.50    6.40
   4  -8  -3   29.80    8.70
   4  -8  -3   24.20   10.10
   4  -8  -3   31.90    5.40
  -4  -4   3   18.60   11.30
   8  -4   3   37.70    9.70
   8  -4   3   29.60    7.60
  -4  -4   3   39.90    9.70
  -8   5  -3  128.79   18.70
   5   3  -3  129.69   12.10
   3  -8  -3  131.39   14.90
   5   3  -3  116.19   15.00
   3  -8  -3  149.99   11.90
   8  -5   3  161.98   17.00
  -3   8   3  145.79   14.80
   8  -5   3  149.29   16.00
  -5  -3   3  160.88   16.20
   2  -8  -3 1611.54   88.59
  -8   6  -3 1617.74   85.39
  -8   6  -3 1634.74   96.59
   2  -8  -3 1572.04   98.29
   6   2  -3 1662.23  101.29
   2  -8  -3 1593.24   92.79
   6   2  -3 1632.74   90.39
  -6  -2   3 1493.75   97.89
   8  -6   3 1510.05   97.29
   8  -6   3 1548.55   97.39
  -6  -2   3 1624.54   98.39
  -2   8   3 1523.55   94.29
   1  -8  -3  865.91   49.99
  -8   7  -3  866.31   58.19
   1  -8  -3  749.33   53.49
   1  -8  -3  929.91   60.99
   7   1  -3  902.31   63.79
   7   1  -3  934.01   58.69
   8  -7   3  855.21   62.69
  -7  -1   3  872.61   60.49
   8  -7   3  903.51   60.49
  -1   8   3  889.61   60.29
  -7  -1   3  898.01   62.69
  -1   8   3  925.31   53.49
   8   0  -3  935.91   60.09
   0  -8  -3  965.00   60.59
  -8   8  -3  876.21   60.89
   8   0  -3  812.32   66.49
   0  -8  -3  857.71   56.79
   0   8   3  861.71   59.49
  -8   0   3  883.51   62.29
   8  -8   3  877.81   62.39
   8  -8   3  889.71   67.59
  -8   0   3  883.91   61.29
   9  -1  -3  331.47   28.00
  -1  -8  -3  319.27   27.80
  -8   9  -3  252.57   29.10
   9  -1  -3  317.47   26.70
  -1  -8  -3  329.07   26.30
  -9   1   3  294.77   24.50
   1   8   3  302.37   27.20
   8  -9   3  285.97   28.60
  10  -2  -3    3.60   19.90
  -8  10  -3   13.10   21.60
 -10   2   3    0.70   15.70
   8 -10   3   33.10   19.30
 -10   2   3    7.60   22.30
   8 -10   3   22.90   12.20
   2   8   3   10.90   11.30
   9  -9  -3   27.30   16.80
   9  -9  -3   11.90   11.70
   9  -9  -3   13.80   19.10
   0   9  -3   39.30   25.70
   0   9  -3   41.10   13.00
   0  -9   3   19.50   13.80
  -9   9   3   50.39   18.40
   9   0   3   30.10   11.70
   8  -9  -3  283.87   26.80
   1   8  -3  315.47   26.30
   8  -9  -3  306.27   28.30
   8  -9  -3  280.67   26.60
  -9   1  -3  347.27   29.40
   1   8  -3  300.67   26.00
  -8   9   3  291.07   28.80
   9  -1   3  284.77   26.60
  -8   9   3  295.37   25.50
   7  -9  -3   20.50   13.40
   7  -9  -3   27.00   10.20
  -9   2  -3   20.70   10.20
   7  -9  -3   11.20   10.30
   2   7  -3   15.20   15.00
   9  -2   3   19.60   13.20
  -2  -7   3   26.00   15.30
  -7   9   3   11.80    9.10
  -7   9   3   43.10   17.00
  -2  -7   3   34.30   10.30
   3   6  -3  188.98   27.90
   6  -9  -3  246.48   27.90
   6  -9  -3  230.38   22.60
  -9   3  -3  231.38   20.30
   6  -9  -3  231.78   23.00
  -3  -6   3  247.48   24.80
  -3  -6   3  253.47   18.30
   9  -3   3  191.28   28.90
   9  -3   3  243.78   19.60
  -6   9   3  251.37   31.50
  -6   9   3  221.68   21.00
   5  -9  -3  327.77   25.70
   5  -9  -3  284.27   24.00
   5  -9  -3  262.87   20.90
   5  -9  -3  312.97   29.50
   4   5  -3  322.37   22.30
  -9   4  -3  278.37   21.80
   4   5  -3  285.87   26.00
   9  -4   3  303.97   22.00
   9  -4   3  263.87   37.40
  -4  -5   3  312.17   28.40
  -4  -5   3  284.57   19.50
   9  -4   3  317.57   24.50
   5   4  -3   21.80    8.40
   5   4  -3   30.10   10.40
  -9   5  -3   35.90    7.80
   4  -9  -3   48.00   11.50
   4  -9  -3   19.10   12.20
   4  -9  -3   38.50    8.80
  -9   5  -3   33.60   15.80
  -4   9   3   24.00   18.20
   9  -5   3   19.70    9.00
  -5  -4   3   31.00    8.00
   9  -5   3   18.50    9.20
  -5  -4   3   30.40   14.50
  -5  -4   3   28.40   14.20
  -9   6  -3  900.31   57.69
   6   3  -3  793.92   49.30
   3  -9  -3  682.83   46.70
   3  -9  -3  823.12   59.49
   6   3  -3  636.84   62.79
   3  -9  -3  801.62   51.69
   9  -6   3  772.42   52.69
  -6  -3   3  686.03   61.49
   9  -6   3  761.92   59.99
  -6  -3   3  775.32   53.09
  -3   9   3  697.13   56.59
   7   2  -3   13.70   10.10
  -9   7  -3   16.90   16.90
   7   2  -3    4.40   11.20
   2  -9  -3   18.80    9.20
   2  -9  -3    6.00   14.60
   2  -9  -3    7.80   12.70
   9  -7   3    5.00    9.50
  -2   9   3   25.30   12.10
  -7  -2   3    3.10    8.30
   9  -7   3    3.20    8.70
  -7  -2   3   15.40   16.10
   1  -9  -3    8.10   13.50
   8   1  -3    8.20   17.10
  -9   8  -3   13.60   18.20
   8   1  -3   20.30   11.70
  -1   9   3   11.50   13.00
  -8  -1   3   11.00   12.90
   9  -8   3   18.70   15.20
   9  -8   3   11.80   13.80
  -8  -1   3    2.70   22.20
   9   0  -3   14.30   13.70
  -9   9  -3   10.00   14.80
   0  -9  -3   50.99   16.60
   9   0  -3   24.60   13.90
   9  -9   3   19.90   11.30
  -9   0   3   23.30   14.70
  -9   0   3    8.60   14.80
   9  -9   3   30.30   17.80
   8 -10  -3   15.90   12.70
   2   8  -3   13.80   19.90
   2   8  -3   32.40   16.20
   8 -10  -3   16.50   17.60
   8 -10  -3   16.50   20.60
  -8  10   3   30.40   18.90
  -2  -8   3   15.90   20.90
  -8  10   3    2.40   17.00
  10  -2   3   36.70   17.50
   7 -10  -3   23.50   11.70
   7 -10  -3   16.80   16.00
   3   7  -3   32.70   19.20
 -10   3  -3   54.99   22.30
  10  -3   3   30.80   16.70
  -7  10   3   30.20   11.80
  -3  -7   3   10.20   19.60
  -7  10   3    7.20   16.50
   4   6  -3  712.73   51.59
 -10   4  -3  701.53   48.90
   6 -10  -3  617.44   47.80
   6 -10  -3  713.63   48.20
   6 -10  -3  620.04   51.29
  10  -4   3  639.54   48.50
  -6  10   3  678.83   49.00
   5   5  -3 1173.88   81.69
   5 -10  -3 1150.48   73.39
 -10   5  -3 1160.38   75.49
   5 -10  -3 1193.88   83.39
   5 -10  -3 1224.58   76.69
  10  -5   3 1228.88   75.69
  10  -5   3 1185.18   79.49
   4 -10  -3  405.36   32.00
   6   4  -3  460.25   39.30
 -10   6  -3  463.05   39.10
   4 -10  -3  422.46   34.80
   4 -10  -3  437.76   36.10
  -4  10   3  391.76   33.70
  10  -6   3  460.85   34.10
  10  -6   3  432.46   33.30
  10  -6   3  439.06   34.40
   3 -10  -3 1058.89   72.09
   7   3  -3 1094.19   64.39
   3 -10  -3 1048.20   66.79
 -10   7  -3 1005.70   68.79
   7   3  -3 1051.89   71.59
  10  -7   3 1022.10   66.79
  -7  -3   3  951.30   68.89
  10  -7   3  998.30   67.09
  -7  -3   3  989.40   69.39
  10  -7   3 1021.90   70.29
  -3  10   3 1051.29   69.69
 -10   8  -3    3.90   23.30
   2 -10  -3   15.50   28.50
   8   2  -3    6.60   21.20
   2 -10  -3    0.40   17.00
   8   2  -3    0.30   14.30
  -2  10   3   11.40   16.20
  -8  -2   3    6.50   11.10
  10  -8   3   -0.20   16.80
  -8  -2   3    0.80   22.20
  10  -8   3    2.80   18.50
   0   0  -4 8305.97  432.66
   0   0  -4 7673.23  432.26
   0   0  -4 8577.34  435.06
   0   0   4 8868.31  432.46
   0   0   4 9999.00  433.06
   0   0   4 9802.22  435.46
   0   0   4 8792.12  431.76
   1  -1  -4 1011.40   65.69
   0   1  -4 1199.48   63.09
   1  -1  -4 1135.59   62.89
   0   1  -4 1192.38   63.19
   0   1  -4 1278.87   62.99
   1  -1  -4 1193.08   61.89
  -1   0  -4 1071.89   63.89
   1  -1  -4 1139.09   61.69
  -1   0  -4 1103.89   65.29
  -1   0  -4 1014.50   64.79
   0  -1   4 1201.48   63.59
   0  -1   4 1204.38   63.19
   1   0   4 1233.68   65.99
  -1   1   4 1229.78   62.19
  -1   1   4 1310.47   67.49
   1   0   4 1267.37   64.59
   0  -1   4 1289.77   63.89
   1   0   4 1206.08   59.59
   1   0   4 1289.17   65.59
  -1   1   4 1252.77   64.09
   0  -1   4 1281.17   66.99
  -1   1   4 1188.08   62.59
   1   0   4 1255.37   63.49
   0  -1   4 1307.07   65.99
   0  -1   4 1328.47   65.99
  -1   1   4 1291.07   62.39
   1   0  -4 1204.08   62.79
   1   0  -4 1158.68   62.29
  -1   1  -4 1017.50   64.69
  -1   1  -4  997.80   63.69
   1   0  -4 1116.89   63.59
   0  -1  -4 1080.79   64.89
   0  -1  -4 1149.39   62.99
   1   0  -4 1191.28   64.59
  -1   1  -4 1196.38   60.39
   0  -1  -4 1113.09   58.19
   0  -1  -4 1146.99   58.19
   0  -1  -4 1101.09   62.79
   1  -1   4 1217.28   60.79
   1  -1   4 1250.27   65.89
   0   1   4 1263.37   62.99
  -1   0   4 1355.06   64.49
  -1   0   4 1258.67   66.59
   1  -1   4 1209.38   60.29
  -1   0   4 1154.88   64.89
   1  -1   4 1357.26   66.49
   0   1   4 1293.47   65.69
   1  -1   4 1297.17   64.69
  -1   0   4 1157.88   62.79
  -1   0   4 1257.47   63.09
   0   1   4 1290.37   63.29
   0   1   4 1170.98   59.09
   0   1   4 1217.48   59.09
   1  -1   4 1175.28   64.19
   1  -1   4 1246.68   60.99
  -1   2  -4  535.55   29.20
  -1   2  -4  463.35   31.60
   2  -1  -4  535.85   30.50
   2  -1  -4  512.45   32.60
  -1   2  -4  516.35   27.10
  -1   2  -4  488.85   29.20
  -1   2  -4  442.76   30.50
  -1  -1  -4  522.65   25.10
  -1  -1  -4  498.15   28.20
   2  -1  -4  504.85   30.10
   2  -1  -4  451.15   32.30
  -1  -1  -4  478.65   29.90
  -1  -1  -4  500.75   24.80
  -2   1   4  393.96   31.20
   1  -2   4  433.66   28.80
   1  -2   4  425.56   31.00
   1   1   4  483.05   25.90
  -2   1   4  451.35   31.40
   1  -2   4  485.75   31.40
  -2   1   4  486.55   31.50
   1  -2   4  451.65   32.60
   1   1   4  463.65   29.50
   1  -2   4  471.45   30.00
   1   1   4  475.95   28.50
  -2   1   4  441.86   30.10
   1  -2   4  440.16   26.70
   1   1   4  479.15   26.10
   1   1   4  471.55   30.20
  -1   3  -4 1634.24   81.49
  -2  -1  -4 1675.43   77.79
  -1   3  -4 1702.63   80.09
   3  -2  -4 1471.65   80.89
  -2  -1  -4 1488.05   78.69
  -1   3  -4 1542.75   82.29
  -1   3  -4 1478.15   80.99
   3  -2  -4 1559.34   82.09
  -1   3  -4 1354.66   82.29
   3  -2  -4 1321.47   82.79
  -2  -1  -4 1540.05   77.19
   1  -3   4 1372.56   82.49
   2   1   4 1552.04   78.89
   1  -3   4 1402.06   82.39
  -3   2   4 1324.27   81.99
   2   1   4 1387.36   78.19
   1  -3   4 1635.54   82.89
   2   1   4 1395.96   74.99
  -3   2   4 1620.84   82.39
  -3   2   4 1589.14   83.69
   1  -3   4 1577.34   81.19
  -3   2   4 1562.84   82.79
   2   1   4 1562.04   78.59
   2   1   4 1598.34   80.69
   1  -3   4 1524.55   79.39
  -3   2   4 1285.07   83.19
   2   1   4 1526.65   77.99
   2   1   4 1569.34   83.49
   0   2  -4  874.81   55.59
   2  -2  -4  948.61   54.29
   0   2  -4  919.31   55.69
   2  -2  -4  948.01   53.99
  -2   0  -4 1013.00   51.19
   0   2  -4  977.60   54.79
   2  -2  -4  866.91   54.39
   0   2  -4 1007.70   54.79
   2  -2  -4  930.71   51.39
   2   0   4 1067.69   57.59
   0  -2   4  940.61   55.39
  -2   2   4 1096.29   56.89
  -2   2   4  978.60   58.39
   2   0   4 1003.60   52.79
   2   0   4  995.60   54.89
   2   0   4 1108.39   53.49
   2   0   4 1008.40   52.09
   2   0   4  909.51   52.09
   0  -2   4 1114.69   56.39
  -2   2   4 1029.10   54.99
   0  -2   4 1160.58   57.59
   2   0   4 1063.19   55.09
  -2   2   4 1058.59   57.99
   0  -2   4  989.50   55.29
   1  -2  -4  531.25   28.00
   1   1  -4  454.35   30.80
  -2   1  -4  558.54   27.90
  -2   1  -4  529.65   30.00
   1  -2  -4  490.45   27.40
   1   1  -4  521.05   30.50
   1   1  -4  499.45   31.10
   1   1  -4  462.25   30.10
   1  -2  -4  471.55   28.60
   1   1  -4  528.95   31.30
  -2   1  -4  543.35   27.20
   1  -2  -4  468.25   26.70
   2  -1   4  442.26   29.20
   2  -1   4  486.75   30.90
  -1  -1   4  444.76   31.30
   2  -1   4  472.75   27.40
  -1  -1   4  424.56   30.20
  -1   2   4  470.15   27.80
  -1   2   4  455.35   31.60
   2  -1   4  471.15   30.50
  -1  -1   4  484.25   30.30
   2  -1   4  423.66   27.20
  -1   2   4  523.65   27.10
  -1  -1   4  485.95   32.00
  -1  -1   4  484.45   30.40
   2  -1   4  473.75   31.50
  -1   2   4  513.55   29.80
  -1   2   4  429.76   27.60
   2  -1   4  461.25   24.90
   2   0  -4  854.51   56.59
   2   0  -4  951.80   55.79
   2   0  -4  972.40   56.39
  -2   2  -4  940.21   55.19
   0  -2  -4  930.01   55.79
  -2   2  -4  975.80   52.69
   2   0  -4  926.31   55.29
   0  -2  -4 1024.90   51.89
   0  -2  -4  853.51   51.89
  -2   2  -4  918.51   53.39
   0   2   4 1062.29   53.49
   0   2   4 1076.89   56.29
  -2   0   4 1064.59   56.79
   2  -2   4 1104.59   57.89
   0   2   4 1062.99   52.39
   2  -2   4 1076.29   56.29
  -2   0   4  922.91   55.79
   0   2   4  992.10   51.79
   2  -2   4 1086.09   53.99
   2  -2   4  959.10   53.59
   2  -2   4  958.80   56.09
   0   2   4 1002.60   51.89
  -2   0   4 1100.29   57.69
   3  -1  -4  191.68   18.30
  -1  -2  -4  182.78   16.00
  -2   3  -4  163.68   16.60
  -1  -2  -4  179.88   13.00
   3  -1  -4  164.28   17.30
   3  -1  -4  180.58   19.10
  -1  -2  -4  188.28   13.80
  -2   3  -4  183.88   16.40
  -2   3  -4  154.38   18.30
  -2   3  -4  199.08   17.90
   3  -1  -4  161.28   17.70
  -2   3  -4  186.68   12.70
   3  -1  -4  162.68   18.30
  -3   1   4  198.88   18.60
   2  -3   4  180.68   17.50
   1   2   4  192.28   13.70
   1   2   4  202.28   15.00
  -3   1   4  172.48   20.00
   1   2   4  181.68   15.00
  -3   1   4  188.68   17.70
   1   2   4  188.68   10.60
   1   2   4  195.88   16.00
  -3   1   4  172.68   20.40
  -3   1   4  196.08   18.00
   2  -3   4  202.38   16.90
   2  -3   4  146.79   19.00
   2  -3   4  164.48   17.40
   1   2   4  199.08   17.90
   2  -3   4  227.68   18.90
   4  -2  -4 7114.99  346.97
   4  -2  -4 6874.51  344.47
   4  -2  -4 6394.96  342.97
  -2   4  -4 7013.10  342.17
  -2  -2  -4 6364.16  337.97
  -2   4  -4 7371.06  344.27
  -2  -2  -4 6638.14  338.37
  -2   4  -4 6227.78  342.47
  -2   4  -4 5852.81  345.17
  -2   4  -4 7493.95  339.87
  -2  -2  -4 7517.45  339.57
  -4   2   4 7790.02  345.97
   2   2   4 7691.43  344.17
   2  -4   4 6339.67  344.47
  -4   2   4 5878.41  343.97
   2  -4   4 7736.83  344.37
  -4   2   4 6998.80  344.57
   2   2   4 6772.72  337.17
   2  -4   4 6574.94  342.67
  -4   2   4 6434.96  343.47
   2  -4   4 7839.92  345.17
   2   2   4 5913.31  339.27
   2  -4   4 7758.82  342.67
   2   2   4 7051.19  340.17
   5  -3  -4  790.92   52.69
  -2   5  -4  760.02   51.49
  -2   5  -4  770.92   51.59
  -2   5  -4  817.42   50.29
  -3  -2  -4  802.52   48.70
   5  -3  -4  744.43   50.89
  -5   3   4  866.01   56.79
   2  -5   4  880.91   57.29
   3   2   4  876.11   51.19
   3   2   4  913.11   47.60
   2  -5   4  864.81   53.09
   2  -5   4  909.71   50.49
   2  -5   4  833.12   52.39
   3   2   4  838.22   50.39
  -5   3   4  854.21   53.79
  -5   3   4  835.72   53.19
  -3  -1  -4 2364.76  124.49
  -1   4  -4 2761.72  128.39
   4  -3  -4 2463.35  129.09
  -1   4  -4 2705.13  144.09
   4  -3  -4 2523.95  131.69
  -1   4  -4 2202.48  129.29
  -3  -1  -4 2699.43  125.49
  -1   4  -4 2091.19  127.69
  -4   3   4 2251.27  130.49
  -4   3   4 2546.15  138.79
   1  -4   4 2657.53  131.29
   3   1   4 2158.88  125.39
   1  -4   4 2307.97  128.39
   1  -4   4 2366.16  128.79
   3   1   4 2290.17  120.09
  -4   3   4 2296.37  128.49
   1  -4   4 2562.64  126.79
   3   1   4 2405.96  131.39
   3   1   4 2631.74  128.39
  -4   3   4 2626.84  130.39
   3   1   4 2389.16  120.89
   3  -3  -4  228.38   19.80
   0   3  -4  242.08   19.60
   0   3  -4  248.48   22.80
  -3   0  -4  264.37   16.70
   0   3  -4  201.08   21.60
   3  -3  -4  228.18   21.20
   3  -3  -4  240.08   13.90
   0   3  -4  238.98   19.30
  -3   0  -4  255.57   17.30
   0   3  -4  266.37   20.30
   3  -3  -4  269.87   20.50
  -3   3   4  245.68   21.20
   0  -3   4  249.68   23.10
   3   0   4  195.48   18.40
   3   0   4  238.58   18.20
   0  -3   4  217.18   20.50
   3   0   4  223.88   19.00
   0  -3   4  242.88   18.50
  -3   3   4  226.28   20.80
   3   0   4  218.58   16.50
  -3   3   4  204.28   18.40
   3   0   4  235.08   17.20
   0  -3   4  208.08   18.90
  -3   3   4  221.98   20.70
   3   0   4  218.88   20.90
   0  -3   4  206.18   19.70
  -3   1  -4  198.88   15.60
  -3   1  -4  189.58   15.40
   1   2  -4  184.58   16.90
   2  -3  -4  151.38   18.30
   1   2  -4  165.98   16.20
   2  -3  -4  195.38   15.90
   1   2  -4  169.08   19.00
   2  -3  -4  168.18   15.40
   1   2  -4  197.68   18.30
   2  -3  -4  172.58   15.30
  -3   1  -4  196.48   14.40
   3  -1   4  193.18   17.90
   3  -1   4  186.58   15.50
  -2   3   4  196.48   16.70
  -1  -2   4  165.88   18.60
  -1  -2   4  197.68   18.60
  -1  -2   4  215.28   20.10
  -2   3   4  178.48   16.60
   3  -1   4  159.08   15.20
   3  -1   4  160.08   15.00
   3  -1   4  192.18   12.80
  -1  -2   4  191.48   16.20
  -3   2  -4 1400.86   83.29
   1  -3  -4 1426.76   84.39
  -3   2  -4 1597.54   79.89
   2   1  -4 1485.75   83.89
   1  -3  -4 1651.83   80.49
   2   1  -4 1476.15   81.59
  -3   2  -4 1689.83   83.59
  -3   2  -4 1615.14   81.49
   1  -3  -4 1514.45   79.29
   2   1  -4 1583.54   83.89
   1  -3  -4 1496.05   78.19
   2   1  -4 1664.93   84.59
   3  -2   4 1398.76   80.59
   3  -2   4 1586.04   84.19
  -2  -1   4 1380.66   83.79
  -1   3   4 1617.44   80.49
   3  -2   4 1549.54   81.29
   3  -2   4 1367.26   81.99
  -1   3   4 1497.25   76.79
  -2  -1   4 1572.14   84.09
  -2  -1   4 1625.94   83.99
  -1   3   4 1397.26   79.69
  -1   3   4 1542.35   79.99
   0  -3  -4  255.57   15.20
  -3   3  -4  263.77   18.90
   3   0  -4  246.98   21.90
   3   0  -4  206.48   22.20
  -3   3  -4  222.78   21.10
   3   0  -4  267.47   21.50
   0  -3  -4  278.97   19.30
   0  -3  -4  229.58   21.00
   3   0  -4  256.87   23.40
  -3   3  -4  268.07   21.70
   3   0  -4  242.48   21.00
   0  -3  -4  244.28   17.50
   3  -3   4  276.57   21.60
  -3   0   4  237.78   20.30
  -3   0   4  218.28   20.20
   3  -3   4  283.67   22.50
   0   3   4  205.98   18.40
   3  -3   4  221.08   20.20
  -3   0   4  242.58   21.90
   3  -3   4  216.78   18.50
   0   3   4  242.78   18.70
   0   3   4  246.28   18.80
   3  -3   4  233.18   19.50
   4  -1  -4   91.89   16.00
  -3   4  -4   74.39   17.50
  -1  -3  -4   85.59   10.70
   4  -1  -4   74.19   16.70
   4  -1  -4   81.29   15.90
  -1  -3  -4  102.99   12.00
  -3   4  -4   89.59   15.70
  -3   4  -4   79.69   13.10
  -1  -3  -4   88.09   12.00
   4  -1  -4   79.19   25.60
  -3   4  -4  105.69   12.30
  -3   4  -4   81.69    8.90
   1   3   4  108.59   10.30
   3  -4   4  104.09   11.00
   3  -4   4  111.19   14.80
  -4   1   4  100.29   13.50
  -4   1   4   92.69   11.70
   3  -4   4   92.99   11.10
  -4   1   4  104.89   16.50
  -4   1   4   82.19   13.40
  -4   1   4   84.09   11.70
   3  -4   4  110.29   16.40
   1   3   4   99.89    7.70
  -3   5  -4  196.48   18.80
   5  -2  -4  195.28   18.30
  -2  -3  -4  189.38   16.20
   5  -2  -4  204.88   18.60
  -3   5  -4  199.88   17.90
  -2  -3  -4  186.28   17.00
  -3   5  -4  214.38   18.00
   3  -5   4  217.58   21.90
   2   3   4  219.98   19.70
   3  -5   4  181.38   17.60
   3  -5   4  184.48   20.10
   2   3   4  174.28   16.10
  -5   2   4  186.98   18.00
   3  -5   4  178.18   16.40
   3  -5   4  187.88   21.80
  -5   2   4  201.38   18.20
   2   3   4  195.48   14.60
  -3   6  -4  346.47   27.30
  -3   6  -4  379.16   28.50
  -3  -3  -4  381.06   21.80
   6  -3  -4  339.27   27.20
  -3  -3  -4  373.96   28.50
   6  -3  -4  396.66   29.50
  -3   6  -4  399.16   29.00
   3  -6   4  340.07   27.20
  -6   3   4  341.87   27.60
   3  -6   4  339.67   27.50
   3   3   4  341.47   26.70
   3   3   4  356.96   22.60
   3   3   4  376.66   30.70
  -6   3   4  325.57   28.50
  -4  -3  -4 1563.44   88.39
   7  -4  -4 1539.05   91.29
  -3   7  -4 1505.15   89.09
   7  -4  -4 1488.95   91.29
  -3   7  -4 1482.55   90.49
  -7   4   4 1569.84   92.49
   3  -7   4 1546.05   91.49
   4   3   4 1522.75   90.99
   4   3   4 1522.25   89.29
  -7   4   4 1564.94   93.99
   4   3   4 1584.34   81.49
   3  -7   4 1537.65   91.79
  -2   6  -4  484.65   34.10
   6  -4  -4  525.85   37.30
  -2   6  -4  488.85   35.30
  -4  -2  -4  496.15   35.30
   6  -4  -4  487.35   33.80
   4   2   4  446.86   33.30
   2  -6   4  468.35   34.30
   2  -6   4  500.55   34.30
  -6   4   4  418.86   34.50
   4   2   4  493.25   36.70
  -6   4   4  435.16   34.70
   2  -6   4  479.05   34.00
  -4  -1  -4  313.97   23.70
   5  -4  -4  316.77   25.60
  -1   5  -4  332.47   25.90
   5  -4  -4  307.17   25.70
  -1   5  -4  292.87   25.90
   5  -4  -4  291.67   24.10
  -1   5  -4  329.77   25.10
  -4  -1  -4  297.57   20.10
   4   1   4  305.57   27.70
   1  -5   4  261.97   22.30
   4   1   4  280.17   21.90
   1  -5   4  309.87   23.30
   4   1   4  287.17   25.00
  -5   4   4  274.47   28.60
  -5   4   4  277.37   23.60
  -5   4   4  293.77   25.10
   1  -5   4  294.47   23.10
   0   4  -4  858.01   51.99
   4  -4  -4  734.43   51.49
   0   4  -4  791.32   50.39
   4  -4  -4  802.42   40.90
   4  -4  -4  825.12   53.69
   4  -4  -4  811.02   41.20
  -4   0  -4  814.72   48.40
   4  -4  -4  730.03   50.19
  -4   0  -4  795.52   47.90
   0   4  -4  825.72   51.39
   0   4  -4  766.22   47.50
  -4   0  -4  849.12   45.80
   4   0   4  764.22   45.10
  -4   4   4  849.52   51.99
   0  -4   4  771.82   50.59
   0  -4   4  811.02   54.79
  -4   4   4  793.92   50.09
   0  -4   4  829.02   49.70
   4   0   4  880.01   48.90
   0  -4   4  826.02   49.99
  -4   4   4  833.02   53.09
   4   0   4  833.92   49.10
   0  -4   4  872.91   47.70
   4   0   4  776.62   48.10
   4   0   4  800.72   43.40
   3  -4  -4   93.49   16.60
   1   3  -4   80.79   13.00
   3  -4  -4   97.49   12.30
   1   3  -4  100.49   18.50
   3  -4  -4   81.79   14.00
  -4   1  -4   83.09   11.80
   1   3  -4   86.79   11.30
  -4   1  -4   72.99   11.30
  -4   1  -4   72.79   12.00
   1   3  -4   86.29   13.60
   3  -4  -4   76.69   11.30
  -3   4   4  104.99   15.30
  -1  -3   4   92.69   11.10
   4  -1   4  115.49   11.30
  -1  -3   4  114.29   12.60
   4  -1   4   96.29   12.70
   4  -1   4   97.09   10.40
  -1  -3   4  100.59   10.70
  -1  -3   4   94.49   10.60
   4  -1   4   90.09   12.80
   4  -1   4   98.49   10.10
  -3   4   4  101.99   15.10
   4  -1   4   93.09   18.80
  -1  -3   4  114.19   13.60
  -3   4   4   89.49   10.80
   2  -4  -4 6185.28  347.87
   2  -4  -4 7068.09  344.17
   2   2  -4 7400.76  347.87
   2  -4  -4 6630.04  344.17
  -4   2  -4 7533.05  343.27
  -4   2  -4 6808.42  343.97
  -4   2  -4 7632.64  346.27
   2   2  -4 6048.29  342.67
   2  -4  -4 6599.14  340.47
   2   2  -4 7354.36  347.87
   2  -4  -4 6829.92  343.07
  -2   4   4 7180.38  344.07
   4  -2   4 6835.42  338.07
  -2  -2   4 7867.61  348.97
  -2   4   4 7541.85  345.17
  -2   4   4 6008.70  342.57
   4  -2   4 7085.29  347.27
  -2  -2   4 6345.96  345.87
  -2  -2   4 7639.84  346.77
   4  -2   4 6486.05  343.67
  -4   3  -4 2480.45  126.59
   3   1  -4 2482.95  131.99
   1  -4  -4 2559.54  127.09
   3   1  -4 2432.66  137.49
  -4   3  -4 2218.48  128.39
  -4   3  -4 2516.85  128.49
   3   1  -4 2406.86  130.19
   1  -4  -4 2447.96  125.29
   3   1  -4 2140.89  125.89
   1  -4  -4 2532.75  125.09
   1  -4  -4 2414.46  121.49
   1  -4  -4 2396.86  130.49
  -4   3  -4 2590.74  130.49
  -1   4   4 2300.97  125.59
  -3  -1   4 2183.18  129.59
  -3  -1   4 2247.78  129.39
  -1   4   4 2553.54  122.29
   4  -3   4 2526.45  129.79
   4  -3   4 2276.47  128.59
  -1   4   4 2497.05  126.39
   4  -3   4 2622.34  127.99
   4  -3   4 2372.16  127.39
  -1   4   4 2615.94  124.99
  -3  -1   4 2574.34  127.69
  -3  -1   4 2522.25  130.69
   0  -4  -4  796.32   46.90
   4   0  -4  741.73   50.09
   0  -4  -4  877.21   63.59
  -4   4  -4  806.42   41.50
  -4   4  -4  795.22   51.49
   4   0  -4  730.83   50.19
  -4   4  -4  786.62   41.50
  -4   4  -4  766.02   49.50
   4   0  -4  740.63   48.70
   4  -4   4  791.12   49.60
  -4   0   4  795.92   51.69
  -4   0   4  902.61   49.00
   0   4   4  826.02   48.00
   4  -4   4  859.01   50.39
   0   4   4  866.11   43.40
   0   4   4  799.12   48.50
  -4   0   4  813.52   50.29
   4  -4   4  775.12   51.29
   4  -4   4  876.91   52.89
  -4   0   4  796.62   54.29
  -4   5  -4  171.98   13.60
  -1  -4  -4  164.98   17.50
   5  -1  -4  139.39   20.90
   5  -1  -4  152.28   15.60
  -4   5  -4  150.58   15.10
  -1  -4  -4  147.79   16.00
  -4   5  -4  149.09   14.80
   1   4   4  149.49   13.80
   4  -5   4  161.58   14.20
  -5   1   4  122.89   14.20
   4  -5   4  135.39   22.00
   4  -5   4  171.18   20.60
   4  -5   4  135.59   15.10
  -5   1   4  147.79   14.20
   6  -2  -4  365.26   28.80
  -4   6  -4  406.56   29.90
   6  -2  -4  415.46   28.60
  -4   6  -4  401.36   29.10
  -2  -4  -4  413.36   30.90
  -2  -4  -4  401.56   27.20
   4  -6   4  346.57   30.60
   2   4   4  360.86   27.00
  -6   2   4  337.67   29.70
   4  -6   4  349.77   29.30
  -6   2   4  342.87   29.50
   2   4   4  390.76   31.40
   7  -3  -4   66.29    9.60
   7  -3  -4   59.79    8.50
  -4   7  -4   45.10   20.70
  -3  -4  -4   66.39   14.20
  -4   7  -4   56.09    7.80
  -3  -4  -4   65.99    7.10
   3   4   4   79.99   10.80
  -7   3   4   70.79    9.70
   3   4   4   97.69   22.10
   4  -7   4   77.99   12.70
   3   4   4   69.49    4.60
  -7   3   4   69.19   12.00
   4  -7   4   56.99    7.80
   8  -4  -4 2465.15  133.59
   8  -4  -4 2426.86  136.99
  -4  -4  -4 2383.96  129.79
  -4   8  -4 2305.97  136.39
  -4   8  -4 2348.86  130.99
  -8   4   4 2438.66  139.59
   4  -8   4 2422.76  137.39
   4  -8   4 2467.35  137.29
   4   4   4 2398.96  133.49
   4   4   4 2191.78  118.49
  -8   4   4 2423.86  136.19
   9  -5  -4  116.29   18.10
  -5  -4  -4   97.79   16.60
  -4   9  -4   78.99   12.80
  -4   9  -4  100.99   18.80
  -9   5   4   94.49   10.90
   4  -9   4  116.99   13.60
  -9   5   4  136.89   21.40
   5   4   4   91.19   17.80
   4  -9   4   91.29   16.00
  -5  -3  -4 2540.85  132.09
  -3   8  -4 2404.16  134.19
   8  -5  -4 2540.95  138.39
   8  -5  -4 2435.86  138.49
  -3   8  -4 2551.94  139.19
   3  -8   4 2408.76  136.69
   3  -8   4 2420.56  138.79
   5   3   4 2226.28  134.99
  -8   5   4 2392.86  137.39
  -8   5   4 2222.58  138.29
   7  -5  -4   26.40    6.30
  -2   7  -4   21.40    7.20
   7  -5  -4   27.00    8.70
  -2   7  -4   23.20    6.50
   7  -5  -4   20.80   15.30
  -5  -2  -4   35.20   12.70
   2  -7   4   19.20    5.30
   2  -7   4   23.40   16.20
  -7   5   4   15.90    9.40
  -7   5   4   14.40    7.40
   5   2   4   33.20   17.60
   2  -7   4   25.90    9.60
   5   2   4   15.50    8.10
  -1   6  -4  106.49   12.40
  -5  -1  -4  141.19   20.40
  -1   6  -4  105.69   12.10
   6  -5  -4  133.19   11.00
   6  -5  -4  103.39   10.50
  -5  -1  -4  113.29    9.60
   6  -5  -4   99.29   12.40
  -6   5   4  136.49   14.20
   5   1   4  131.69   18.40
  -6   5   4  137.69   13.00
   1  -6   4  139.89   13.70
   1  -6   4  122.59   12.00
   5  -5  -4  369.86   26.50
   0   5  -4  349.96   27.50
   0   5  -4  335.77   25.10
  -5   0  -4  355.46   29.60
  -5   0  -4  385.66   24.90
   5  -5  -4  347.07   30.50
   0   5  -4  326.87   27.30
   5  -5  -4  323.37   28.60
  -5   5   4  349.17   27.80
   0  -5   4  368.36   28.50
   5   0   4  361.76   29.20
   5   0   4  329.07   24.20
   5   0   4  387.56   29.40
  -5   5   4  346.87   29.00
   5   0   4  326.07   26.20
   0  -5   4  335.67   25.50
   0  -5   4  395.36   25.50
   1   4  -4  164.68   15.30
  -5   1  -4  171.48   16.40
   1   4  -4  148.49   15.60
   4  -5  -4  157.88   16.60
   4  -5  -4  171.28   16.20
   4  -5  -4  147.59   16.70
  -5   1  -4  182.88   18.90
  -4   5   4  157.68   14.80
  -1  -4   4  162.28   15.10
  -1  -4   4  146.59   14.30
   5  -1   4  149.39   13.50
   5  -1   4  154.28   13.50
   5  -1   4  165.18   16.20
   5  -1   4  157.38   17.00
  -1  -4   4  147.99   15.80
  -4   5   4  174.88   17.30
  -1  -4   4  166.78   15.60
   5  -1   4  138.89   18.20
  -4   5   4  155.58   20.10
  -5   2  -4  196.68   15.20
  -5   2  -4  188.88   19.20
   2   3  -4  202.68   19.50
   3  -5  -4  171.58   19.40
  -5   2  -4  205.88   22.30
   3  -5  -4  196.58   17.30
   2   3  -4  174.58   18.70
   3  -5  -4  179.28   20.20
  -3   5   4  187.08   20.70
   5  -2   4  206.78   15.60
  -2  -3   4  196.38   20.00
   5  -2   4  207.28   20.10
   5  -2   4  182.18   16.50
  -2  -3   4  183.28   18.10
  -2  -3   4  214.98   18.10
  -3   5   4  209.98   21.40
   5  -2   4  168.88   16.10
  -3   5   4  185.38   15.80
  -5   3  -4  757.12   51.99
   2  -5  -4  818.92   44.90
   2  -5  -4  768.72   49.40
   3   2  -4  790.22   52.69
   3   2  -4  705.43   47.40
  -5   3  -4  810.72   42.80
   2  -5  -4  747.83   52.79
  -3  -2   4  787.12   52.59
   5  -3   4  876.51   51.59
  -3  -2   4  832.62   51.89
  -3  -2   4  933.01   51.59
  -2   5   4  802.42   49.10
  -2   5   4  894.31   50.09
  -2   5   4  907.21   51.69
   5  -3   4  806.12   51.29
   5  -3   4  806.82   50.49
  -5   4  -4  332.67   29.80
   1  -5  -4  307.37   25.40
   4   1  -4  306.17   23.80
  -5   4  -4  328.07   17.40
   4   1  -4  322.37   25.90
   1  -5  -4  313.77   25.40
   1  -5  -4  335.67   16.50
   1  -5  -4  321.87   23.40
  -4  -1   4  315.77   23.90
  -1   5   4  282.57   22.00
  -1   5   4  293.07   25.90
  -4  -1   4  278.07   24.40
   5  -4   4  251.27   24.30
   5  -4   4  313.47   26.30
  -1   5   4  321.77   22.20
   5  -4   4  286.27   24.00
  -4  -1   4  269.97   23.40
  -5   5  -4  371.86   21.00
  -5   5  -4  344.47   26.60
  -5   5  -4  328.27   26.00
   5   0  -4  363.86   28.00
   5   0  -4  332.67   27.90
   5   0  -4  322.17   26.40
   0  -5  -4  358.66   26.50
   0  -5  -4  341.37   28.20
   0   5   4  335.37   28.60
   5  -5   4  307.87   27.70
   0   5   4  386.46   21.60
   5  -5   4  346.47   27.60
  -5   0   4  381.96   26.30
  -5   0   4  315.07   27.20
  -5   0   4  343.47   28.20
   5  -5   4  368.16   40.60
   0   5   4  323.07   25.40
  -5   6  -4 3097.19  147.29
   6  -1  -4 2903.71  157.98
  -1  -5  -4 3033.60  152.38
   6  -1  -4 2909.81  152.68
  -5   6  -4 2936.01  153.68
  -5   6  -4 3071.49  147.89
  -1  -5  -4 2953.00  152.08
  -6   1   4 2745.33  156.98
   1   5   4 2792.72  153.28
   1   5   4 2738.73  152.68
  -6   1   4 2823.92  158.58
   5  -6   4 2699.93  155.38
  -2  -5  -4   35.30   10.70
   7  -2  -4   37.40    9.30
  -5   7  -4   19.60    6.50
  -5   7  -4   40.00   16.40
  -2  -5  -4   46.70   13.00
  -5   7  -4   31.50    7.80
   5  -7   4   34.30    7.10
   2   5   4   26.20    7.70
   2   5   4   46.20   21.40
  -7   2   4   20.30    7.40
  -7   2   4   30.90    9.90
   5  -7   4   47.10   11.00
  -3  -5  -4  201.78   18.40
  -5   8  -4  215.88   19.40
  -5   8  -4  236.68   21.80
   8  -3  -4  200.08   18.30
  -3  -5  -4  195.48   17.50
   8  -3  -4  264.67   24.60
  -8   3   4  239.28   21.90
   3   5   4  283.77   23.20
   5  -8   4  273.17   23.40
   5  -8   4  264.27   23.90
  -8   3   4  269.87   24.50
   9  -4  -4   99.39   18.40
  -4  -5  -4   86.59   11.80
  -5   9  -4   61.19   15.10
  -5   9  -4   57.79   11.60
   5  -9   4   73.79   14.90
   4   5   4   63.79   16.60
  -9   4   4   65.39   15.60
  -9   4   4   90.09   10.80
   5  -9   4   82.29   16.60
  10  -5  -4  159.18   24.30
  -5  10  -4  136.59   24.70
  10  -5  -4  217.68   20.70
   5 -10   4  196.58   18.80
 -10   5   4  192.18   21.30
 -10   5   4  154.28   26.10
   5 -10   4  143.69   16.60
   5   5   4  190.58   22.00
  -4  10  -4   66.99   13.80
  10  -6  -4   83.49   19.00
  10  -6  -4   83.69   17.10
  -4  10  -4  101.59   17.30
   4 -10   4   52.59   16.60
   4 -10   4   86.29   22.00
   6   4   4   60.99   13.30
 -10   6   4   71.89   19.90
 -10   6   4   90.09   13.20
   9  -6  -4  117.69   18.80
  -3   9  -4  119.29   15.40
  -6  -3  -4  122.79   18.20
   9  -6  -4  133.39   15.20
  -3   9  -4  135.79   15.20
   3  -9   4   88.79   18.00
   3  -9   4   99.39   11.70
   6   3   4  125.49   17.20
  -9   6   4   85.79   11.20
  -2   8  -4  226.38   21.40
   8  -6  -4  284.17   23.30
   8  -6  -4  266.97   24.90
  -6  -2  -4  226.68   20.40
  -2   8  -4  246.18   24.40
   2  -8   4  260.77   21.90
  -8   6   4  227.88   22.60
  -8   6   4  220.38   22.70
   6   2   4  269.77   23.80
   2  -8   4  232.38   22.50
  -1   7  -4  203.08   17.10
   7  -6  -4  187.48   20.20
  -6  -1  -4  188.58   20.20
  -1   7  -4  184.68   19.70
   7  -6  -4  174.68   19.00
  -7   6   4  189.28   19.10
   6   1   4  233.38   21.10
  -7   6   4  186.78   18.30
   1  -7   4  206.78   21.00
   1  -7   4  180.08   17.20
   6  -6  -4 3296.57  190.18
  -6   0  -4 3537.35  182.88
  -6   0  -4 3819.42  177.08
   6  -6  -4 3258.97  187.08
   0   6  -4 3352.86  184.08
   0   6  -4 3354.06  186.58
   6  -6  -4 3483.25  184.48
   0  -6   4 3474.75  185.98
  -6   6   4 3434.86  187.38
   0  -6   4 3680.23  175.18
  -6   6   4 3439.76  186.18
   6   0   4 3495.75  183.68
   6   0   4 3420.56  183.48
   0  -6   4 3420.66  181.78
   1   5  -4 2923.11  146.79
  -6   1  -4 3096.79  154.28
   5  -6  -4 2907.91  152.58
   5  -6  -4 2676.93  160.08
  -6   1  -4 3009.70  150.08
   1   5  -4 2873.31  156.58
   1   5  -4 2966.70  154.88
   5  -6  -4 2735.83  155.88
  -5   6   4 2608.44  152.78
   6  -1   4 2937.71  150.38
  -1  -5   4 2814.42  155.28
   6  -1   4 3050.79  153.08
   6  -1   4 2691.03  147.39
  -1  -5   4 2985.90  151.48
  -5   6   4 2753.02  157.58
   6  -1   4 2617.54  151.68
   2   4  -4  416.26   28.00
  -6   2  -4  384.36   32.70
   4  -6  -4  358.06   31.90
   2   4  -4  412.76   29.70
   4  -6  -4  376.86   29.20
  -6   2  -4  377.86   26.90
   4  -6  -4  422.86   28.80
   6  -2   4  334.17   28.00
  -2  -4   4  353.66   31.60
  -2  -4   4  358.56   26.80
   6  -2   4  357.16   26.80
  -4   6   4  330.37   26.80
  -2  -4   4  360.06   29.40
   6  -2   4  378.86   27.20
   6  -2   4  377.76   30.90
  -2  -4   4  294.67   28.80
  -6   3  -4  350.66   23.10
   3   3  -4  380.06   29.70
   3  -6  -4  342.27   25.30
  -6   3  -4  369.66   32.10
   3   3  -4  351.56   24.50
   3  -6  -4  305.47   29.50
   3  -6  -4  371.06   24.60
   3  -6  -4  338.57   25.10
  -3  -3   4  314.97   29.10
  -3   6   4  335.27   31.50
   6  -3   4  389.66   28.30
  -3  -3   4  307.47   26.00
   6  -3   4  364.36   31.50
   6  -3   4  328.77   26.50
  -3   6   4  330.77   26.40
  -3  -3   4  394.66   28.10
  -6   4  -4  524.15   36.20
   4   2  -4  497.55   37.80
   2  -6  -4  480.45   37.00
  -6   4  -4  526.15   27.90
   2  -6  -4  541.05   27.70
   4   2  -4  519.85   33.70
   2  -6  -4  480.35   32.60
   2  -6  -4  479.05   37.70
   6  -4   4  454.45   35.60
  -2   6   4  475.25   26.50
  -2   6   4  432.26   33.80
  -4  -2   4  500.85   36.90
  -4  -2   4  514.15   33.50
   6  -4   4  472.85   34.90
  -2   6   4  419.96   26.40
  -2   6   4  479.05   37.20
   6  -4   4  457.55   36.40
  -2   6   4  463.75   33.70
   1  -6  -4  102.89   17.10
  -6   5  -4  103.29   12.20
  -6   5  -4  107.49    9.00
   5   1  -4   98.09   11.20
   5   1  -4  106.39   13.40
   1  -6  -4  114.69   14.00
  -5  -1   4  137.79   14.10
  -1   6   4  131.99   13.70
   6  -5   4  147.29   13.90
  -1   6   4  148.99   21.70
  -1   6   4  137.19   13.00
  -6   6  -4 3596.34  170.78
   6   0  -4 3496.35  185.68
   6   0  -4 3390.66  181.78
  -6   6  -4 3421.66  182.98
   0  -6  -4 3593.54  182.18
  -6   6  -4 3706.53  171.48
   0   6   4 3195.78  181.08
   6  -6   4 3174.48  186.48
  -6   0   4 3509.85  186.28
   6  -6   4 3311.27  183.78
   0   6   4 3346.87  180.38
  -6   0   4 3344.47  185.08
  -1  -6  -4 1099.19   66.49
  -6   7  -4 1087.59   70.49
  -6   7  -4 1187.88   67.59
  -1  -6  -4 1178.88   66.99
   7  -1  -4 1101.59   72.39
   7  -1  -4 1125.89   65.19
  -6   7  -4 1125.79   62.39
   1   6   4 1047.40   68.39
  -7   1   4 1139.89   74.09
   6  -7   4 1091.49   74.89
  -7   1   4 1063.49   72.29
   6  -7   4 1097.79   71.59
  -2  -6  -4  398.86   26.20
  -6   8  -4  395.66   32.30
  -6   8  -4  366.16   26.60
   8  -2  -4  345.57   28.30
   8  -2  -4  380.36   31.40
  -6   8  -4  383.36   28.90
  -2  -6  -4  355.96   26.10
  -8   2   4  396.76   33.00
   6  -8   4  433.46   33.90
  -8   2   4  414.46   32.80
   6  -8   4  392.26   34.50
   2   6   4  357.46   30.20
   9  -3  -4   11.60   10.40
  -3  -6  -4   24.30   13.30
  -6   9  -4   17.20    9.30
   9  -3  -4    4.20   14.60
  -6   9  -4    1.80    9.50
  -9   3   4   21.60   15.90
   3   6   4   14.60   11.20
  -9   3   4   16.40    8.00
   6  -9   4   39.40   18.90
   6  -9   4   10.40   14.60
  10  -4  -4    2.60   18.70
   6 -10   4   12.60   17.80
   4   6   4   16.80   14.10
 -10   4   4    8.90   20.20
 -10   4   4    4.10   14.00
   6 -10   4   -7.70   16.00
  -3  10  -4   94.69   18.30
  10  -7  -4  101.59   24.30
  10  -7  -4  126.99   19.30
   7   3   4  129.89   20.50
 -10   7   4  127.29   24.70
   3 -10   4  110.09   17.50
   3 -10   4   78.59   14.40
 -10   7   4  113.19   19.10
  -2   9  -4    0.60   12.50
   9  -7  -4   21.40    9.70
   9  -7  -4    6.30   10.80
   7   2   4   22.40   13.00
  -9   7   4   23.20   12.00
   2  -9   4   23.40   19.50
  -9   7   4   20.60   10.80
   2  -9   4    9.30    9.10
   8  -7  -4  131.39   17.30
  -1   8  -4  128.69   17.20
  -1   8  -4  124.79   15.60
  -7  -1  -4  107.59   15.80
   8  -7  -4   87.59   14.20
  -8   7   4  136.39   14.80
   1  -8   4  106.49   13.90
  -8   7   4  113.89   12.50
   1  -8   4  128.29   16.30
   7   1   4  115.39   15.80
   7  -7  -4   24.50   10.80
  -7   0  -4   16.50   10.80
   0   7  -4   36.30    9.60
   7  -7  -4   22.10   10.30
   0   7  -4   46.10    9.80
   7   0   4   26.20    9.10
  -7   7   4   47.90   12.00
   0  -7   4   11.30    8.30
  -7   7   4   29.70    9.20
   0  -7   4   13.60    7.60
   6  -7  -4 1129.09   72.99
   6  -7  -4 1051.79   76.39
   1   6  -4 1095.79   72.49
   6  -7  -4 1103.29   68.89
  -7   1  -4 1173.58   67.29
   1   6  -4 1112.39   71.09
   7  -1   4 1057.19   62.99
  -1  -6   4 1123.79   72.19
  -6   7   4 1051.19   70.29
  -1  -6   4 1119.59   66.59
  -6   7   4 1174.38   73.79
   7  -1   4 1045.70   69.29
  -7   2  -4   25.90    9.20
   2   5  -4   26.60    6.50
   5  -7  -4   32.20    9.10
   5  -7  -4   16.80    6.00
  -7   2  -4   22.90    6.20
   2   5  -4   51.19   11.70
   7  -2   4   22.80   14.70
   7  -2   4   27.80    6.80
   7  -2   4   29.60    7.10
   3   4  -4   49.90    6.70
   3   4  -4   60.09   11.90
   4  -7  -4   46.60    8.60
  -7   3  -4   45.10    9.30
   4  -7  -4   53.49    6.50
   4  -7  -4   55.59    9.60
  -7   3  -4   52.19   11.40
  -3  -4   4   75.59   13.00
   7  -3   4   62.29   11.20
  -3  -4   4   45.00   11.60
  -3  -4   4   74.89   21.00
   7  -3   4   58.29    7.10
  -3  -4   4   41.20    7.50
  -7   4  -4 1554.34   79.39
   3  -7  -4 1587.34   79.39
   3  -7  -4 1553.44   87.29
  -7   4  -4 1623.84   89.69
   3  -7  -4 1432.16   85.19
   4   3  -4 1512.05   84.09
   4   3  -4 1508.75   92.99
   3  -7  -4 1408.46   93.29
  -4  -3   4 1457.35   91.39
  -3   7   4 1490.65   88.99
   7  -4   4 1480.55   89.39
  -4  -3   4 1609.64   85.19
   7  -4   4 1471.35   90.59
  -4  -3   4 1401.26   91.99
   2  -7  -4   11.10    8.00
  -7   5  -4    5.20    9.60
   2  -7  -4   16.50    8.00
   5   2  -4   28.20    7.10
  -7   5  -4   19.90    5.00
   2  -7  -4   12.70    5.80
  -5  -2   4   45.30   11.80
   7  -5   4   32.30   10.00
  -2   7   4   29.50    5.70
   7  -5   4   35.10   10.00
  -2   7   4   38.50    8.60
  -5  -2   4   36.10   11.40
  -2   7   4   24.60    5.30
   6   1  -4  233.58   23.50
  -7   6  -4  187.98   13.50
   1  -7  -4  156.68   15.00
   6   1  -4  179.48   15.30
   1  -7  -4  158.88   19.10
   1  -7  -4  168.48   16.40
  -7   6  -4  152.68   15.20
  -6  -1   4  223.48   22.20
  -1   7   4  188.38   18.00
   7  -6   4  172.78   19.20
   7  -6   4  198.78   18.30
  -6  -1   4  209.98   19.70
   7   0  -4   21.20    8.20
  -7   7  -4   26.00    8.60
  -7   7  -4    5.50   11.60
   0  -7  -4    7.90    8.30
   0  -7  -4   20.90    8.00
   7  -7   4   31.90    8.50
  -7   0   4   11.00    8.90
   0   7   4   43.20    9.80
  -1  -7  -4  285.47   22.40
   8  -1  -4  342.37   28.50
  -1  -7  -4  258.77   23.70
   8  -1  -4  353.26   28.90
  -7   8  -4  322.87   25.60
  -8   1   4  313.57   26.40
  -8   1   4  276.67   28.30
   7  -8   4  299.07   27.00
   7  -8   4  304.37   27.90
   1   7   4  275.67   24.30
  -7   9  -4  348.17   31.10
   9  -2  -4  370.56   30.10
   2   7   4  292.97   27.30
   7  -9   4  302.77   28.70
   7  -9   4  298.57   27.30
  10  -3  -4 2138.69  127.59
  -7  10  -4 2132.49  127.59
   7 -10   4 2090.09  127.29
   3   7   4 1979.40  122.49
 -10   3   4 2127.89  126.59
 -10   3   4 2119.89  128.09
   7 -10   4 2180.38  128.39
  -2  10  -4  700.63   49.00
  10  -8  -4  674.23   47.80
  -2  10  -4  665.13   52.39
  10  -8  -4  738.13   53.99
   2 -10   4  617.74   45.00
 -10   8   4  711.23   49.99
 -10   8   4  666.33   48.70
   2 -10   4  650.73   48.80
   8   2   4  670.83   50.19
   9  -8  -4 1915.11  118.09
   9  -8  -4 1955.00  136.99
  -1   9  -4 1963.30  111.69
  -1   9  -4 1747.13  114.19
  -9   8   4 1952.80  117.49
   1  -9   4 1851.41  112.49
   8   1   4 1836.62  113.59
   1  -9   4 2002.90  109.39
  -9   8   4 1787.72  110.29
   8  -8  -4   64.69   16.00
   8  -8  -4   73.69   17.90
   8  -8  -4   79.59   16.00
  -8   0  -4   71.29   12.70
  -8   8   4   62.59   16.80
   0  -8   4   38.60   11.20
  -8   8   4   39.30   10.20
   0  -8   4   50.19   14.40
   8   0   4   47.60   10.80
   1   7  -4  322.97   27.60
   7  -8  -4  318.87   25.50
  -8   1  -4  339.87   24.50
   7  -8  -4  288.77   28.00
   1   7  -4  325.37   27.90
   7  -8  -4  319.57   30.90
  -7   8   4  282.87   25.00
   8  -1   4  285.77   26.10
  -7   8   4  287.77   25.40
  -1  -7   4  310.67   28.30
   6  -8  -4  343.07   29.20
  -8   2  -4  342.37   28.70
   2   6  -4  354.76   30.70
   6  -8  -4  385.16   33.80
   6  -8  -4  362.36   30.20
  -6   8   4  374.26   32.10
  -2  -6   4  400.76   32.20
   8  -2   4  361.46   27.10
   8  -2   4  391.66   32.00
  -6   8   4  344.97   31.20
  -2  -6   4  317.47   24.30
  -8   3  -4  206.88   16.90
   5  -8  -4  217.98   21.70
   5  -8  -4  201.38   20.10
   3   5  -4  239.18   18.50
   3   5  -4  257.77   23.50
   8  -3   4  270.07   19.00
   8  -3   4  264.17   24.50
  -3  -5   4  238.58   19.60
   8  -3   4  250.17   20.60
   4  -8  -4 2129.79  138.29
  -8   4  -4 2321.97  123.09
   4  -8  -4 2237.18  131.39
   4   4  -4 2516.85  127.59
   4  -8  -4 2428.76  132.39
   4   4  -4 2396.36  138.99
   4  -8  -4 2240.68  122.59
  -8   4  -4 2420.66  132.69
  -4   8   4 2418.36  134.39
   8  -4   4 2428.36  133.29
  -4  -4   4 2495.15  129.29
  -4  -4   4 2429.66  137.99
  -4  -4   4 2341.17  138.39
   8  -4   4 2404.16  135.99
  -8   5  -4 2504.65  134.39
   5   3  -4 2471.35  129.19
   5   3  -4 2499.95  140.19
   3  -8  -4 2466.45  129.89
  -8   5  -4 2288.27  121.29
   3  -8  -4 2428.66  132.19
   3  -8  -4 2413.46  139.69
  -5  -3   4 2387.06  138.29
  -5  -3   4 2306.07  138.49
  -3   8   4 2321.07  133.69
   8  -5   4 2316.67  136.29
   8  -5   4 2187.08  134.09
   2  -8  -4  225.88   20.60
   6   2  -4  234.18   20.20
   2  -8  -4  214.98   17.50
  -8   6  -4  209.78   21.70
   2  -8  -4  174.78   19.20
   6   2  -4  238.38   24.70
  -6  -2   4  225.78   23.30
  -2   8   4  255.07   22.70
   8  -6   4  196.68   21.20
  -6  -2   4  237.58   21.50
   8  -6   4  278.37   25.70
   1  -8  -4  119.89   14.70
   1  -8  -4  126.59   16.30
   7   1  -4  141.59   14.40
   7   1  -4  135.09   19.60
   8  -7   4  106.79   16.30
  -7  -1   4  163.48   18.60
  -1   8   4  107.89   12.10
  -1   8   4  119.69   12.80
  -7  -1   4  123.69   14.00
   8  -7   4  109.79   15.80
  -8   8  -4   78.89   19.00
   0  -8  -4   77.49   17.30
  -8   0   4   48.30   13.80
   8  -8   4   51.99   10.60
   8  -8   4   52.89   15.60
   0   8   4   29.40   11.10
  -8   9  -4   53.49   18.90
   9  -1  -4   98.79   21.70
   1   8   4   75.89   15.80
   8  -9   4   80.19   13.90
  -9   1   4   75.29   16.80
  -9   1   4   69.99   16.40
   8  -9   4   69.09   12.90
  10  -2  -4  664.33   49.30
  -8  10  -4  582.04   49.90
  10  -2  -4  745.83   50.19
   8 -10   4  711.53   52.99
 -10   2   4  616.14   49.80
 -10   2   4  587.54   48.10
   8 -10   4  704.23   51.99
   2   8   4  796.02   50.59
   0   9  -4   40.20   14.50
   0   9  -4   67.69   16.10
   9  -9  -4   55.99   17.80
   9  -9  -4   48.40   20.40
  -9   9   4   30.40   15.90
  -9   9   4   64.39   15.80
   0  -9   4   48.50   20.00
   9   0   4   92.79   20.20
   1   8  -4  104.29   12.70
   8  -9  -4   75.69   15.40
   8  -9  -4   60.39   13.50
   8  -9  -4   77.39   17.80
   1   8  -4   71.79   15.50
   9  -1   4  111.09   17.60
  -8   9   4   43.40   22.40
  -1  -8   4  107.59   14.80
  -8   9   4   88.69   19.20
   7  -9  -4  354.36   30.00
   7  -9  -4  342.27   30.10
   2   7  -4  274.87   28.70
  -9   2  -4  329.87   27.80
   7  -9  -4  302.77   28.30
   9  -2   4  295.07   26.70
  -2  -7   4  256.07   22.40
  -7   9   4  350.46   29.30
  -2  -7   4  283.67   30.20
   6  -9  -4   23.50   13.10
   6  -9  -4    1.70   14.10
  -9   3  -4    4.30   16.30
   6  -9  -4    0.10    8.60
   6  -9  -4   22.60   12.40
  -6   9   4   -0.50   12.30
   9  -3   4    4.70    7.40
  -3  -6   4   10.50   10.70
  -3  -6   4    3.80    9.40
   9  -3   4   14.30   12.50
  -6   9   4   11.60   12.90
   5  -9  -4   62.99   16.00
   5  -9  -4   72.49   10.10
   4   5  -4   86.39   10.10
   5  -9  -4   69.89    8.90
  -9   4  -4   47.30   16.40
   5  -9  -4  101.39   17.10
   4   5  -4   45.10   15.60
   9  -4   4   73.59   10.00
  -4  -5   4   52.09   11.00
   9  -4   4   78.19   12.20
   9  -4   4   98.89   10.10
  -4  -5   4   89.29   14.10
   5   4  -4   97.79   19.80
   4  -9  -4  124.39   13.80
   4  -9  -4   67.79   17.40
   4  -9  -4   88.19   13.20
   9  -5   4  119.89   20.80
  -5  -4   4   86.29   11.90
  -5  -4   4   93.49   14.10
  -5  -4   4  115.09   13.50
   6   3  -4  125.39   32.70
   3  -9  -4   51.09   14.70
   3  -9  -4   61.89   15.70
  -3   9   4   90.79   15.00
  -6  -3   4  105.79   20.00
   9  -6   4   75.59   10.20
  -6  -3   4   85.49   14.60
   9  -6   4  108.79   12.50
   7   2  -4   12.10   10.80
  -9   7  -4   38.00   18.00
   7   2  -4    8.80   16.70
   2  -9  -4   29.50    9.40
   2  -9  -4   10.30   15.40
  -7  -2   4    6.40   12.30
  -7  -2   4   24.40   16.40
   9  -7   4   42.60   16.30
  -2   9   4   37.40   12.10
   9  -7   4   23.10   13.70
  -9   8  -4 2049.40  114.49
   8   1  -4 1874.81  116.99
   8   1  -4 1905.81  108.59
   1  -9  -4 1884.11  113.29
   9  -8   4 1825.72  113.49
  -1   9   4 1866.21  109.89
  -8  -1   4 1687.83  110.59
   9  -8   4 1865.81  116.39
  -8  -1   4 1879.51  115.69
   9   0  -4   70.29   20.60
  -9   9  -4   37.00   15.70
   9  -9   4   88.29   22.50
  -9   0   4   46.30   15.60
   0   9   4   67.79   12.70
  -9   0   4   36.00   21.10
   9  -9   4   49.60   15.50
   8 -10  -4  645.74   51.59
   2   8  -4  759.82   50.29
   8 -10  -4  607.24   49.70
   2   8  -4  705.63   52.09
   8 -10  -4  789.02   58.59
  -8  10   4  717.23   53.39
  10  -2   4  774.22   54.09
  -2  -8   4  675.93   52.49
  -8  10   4  722.13   52.29
   7 -10  -4 2151.08  126.49
   3   7  -4 2096.79  126.49
   7 -10  -4 1980.70  117.69
   7 -10  -4 1863.31  125.79
   7 -10  -4 2158.78  133.99
   3   7  -4 2277.87  128.59
  -7  10   4 2084.19  126.59
  10  -3   4 2061.99  123.59
  -3  -7   4 2078.09  124.39
  -7  10   4 2055.79  124.79
   4   6  -4   21.00   19.40
   6 -10  -4   18.10   13.20
   6 -10  -4    4.10   15.30
   6 -10  -4   -2.70   16.40
 -10   4  -4   36.40   22.90
  -6  10   4   19.10   16.70
  -4  -6   4   -2.20   19.50
  10  -4   4   15.50   11.30
  10  -4   4   12.00   14.90
  -6  10   4   11.70   15.50
   5   5  -4  239.58   22.00
   5 -10  -4  208.48   19.50
   5 -10  -4  159.88   20.50
   5 -10  -4  173.28   25.60
  10  -5   4  199.98   21.00
  10  -5   4  219.08   19.40
   6   4  -4   87.89   24.50
   4 -10  -4   89.59   16.10
 -10   6  -4  136.39   26.60
   4 -10  -4   53.89   16.70
  -4  10   4   94.79   18.10
  10  -6   4   72.29   17.30
  10  -6   4   85.39   20.00
  10  -6   4   92.69   15.60
  -6  -4   4   57.39   14.90
   7   3  -4  209.78   19.20
   3 -10  -4  208.18   30.40
   7   3  -4  114.09   26.50
 -10   7  -4  168.08   28.90
  -7  -3   4  173.58   20.40
  10  -7   4  185.88   17.20
  -7  -3   4  134.29   27.20
  10  -7   4  144.09   17.20
  -3  10   4  187.58   21.80
   8   2  -4  741.13   47.60
   2 -10  -4  619.84   48.90
 -10   8  -4  580.64   51.99
   8   2  -4  692.93   53.09
  10  -8   4  704.93   52.09
  -2  10   4  635.74   46.50
  -8  -2   4  699.83   50.69
  -8  -2   4  602.44   48.80
  10  -8   4  651.43   48.40
   0   0  -5    7.30    7.70
   0   0  -5   12.20    3.50
   0   0  -5   13.60    8.20
   0   0  -5   17.00    3.50
   0   0  -5    7.10    6.80
   0   0   5   12.80    4.00
   0   0   5    8.40    6.10
   0   0   5    5.70    5.10
   0   0   5   14.30    7.50
   0   0   5    5.90    8.10
   1  -1  -5  729.13   41.20
   0   1  -5  827.32   39.80
   0   1  -5  727.73   43.30
  -1   0  -5  739.23   41.60
  -1   0  -5  767.82   44.10
   1  -1  -5  816.22   41.00
   0   1  -5  742.43   43.20
  -1   0  -5  758.82   43.30
  -1   1   5  691.23   43.50
  -1   1   5  633.94   37.60
   0  -1   5  665.03   43.10
   0  -1   5  704.93   42.20
  -1   1   5  663.43   40.20
   0  -1   5  688.43   39.90
   1   0   5  660.53   40.60
  -1   1   5  665.93   39.30
   1   0   5  687.73   41.50
   1   0   5  670.73   34.80
  -1   1   5  643.74   37.70
   0  -1   5  715.73   39.50
  -1   1   5  659.43   43.10
   0  -1   5  616.54   38.50
   1   0   5  660.33   42.20
   1   0   5  651.43   34.60
   0  -1   5  689.63   42.00
   0  -1  -5  756.42   43.80
  -1   1  -5  720.53   42.70
   1   0  -5  728.23   41.70
   0  -1  -5  799.82   41.70
  -1   1  -5  710.83   43.30
   1   0  -5  790.12   39.40
   0  -1  -5  796.12   41.50
  -1   0   5  634.54   39.00
   0   1   5  636.94   35.10
   1  -1   5  674.43   41.70
  -1   0   5  704.33   43.70
  -1   0   5  621.04   41.30
  -1   0   5  677.73   39.20
   0   1   5  679.63   40.10
  -1   0   5  688.73   40.90
   1  -1   5  723.53   43.00
   0   1   5  707.23   43.10
   0   1   5  687.03   40.10
   1  -1   5  648.74   36.90
   1  -1   5  700.93   42.10
   0   1   5  657.23   35.10
   1  -1   5  661.73   42.80
   1  -1   5  664.43   37.20
   1  -1   5  654.83   37.40
  -1   2  -5  305.47   20.00
  -1   2  -5  303.07   18.20
   2  -1  -5  288.97   20.10
  -1  -1  -5  286.17   20.80
  -1   2  -5  266.17   22.00
   2  -1  -5  311.27   21.10
   2  -1  -5  308.27   24.30
   2  -1  -5  273.57   20.50
  -1   2  -5  283.07   19.40
   2  -1  -5  256.07   24.30
  -1  -1  -5  277.27   22.90
  -2   1   5  273.77   27.70
   1  -2   5  299.77   21.10
  -2   1   5  256.87   20.90
   1   1   5  281.67   21.50
   1   1   5  288.97   16.20
   1  -2   5  286.87   22.80
   1  -2   5  272.17   22.30
   1  -2   5  252.27   22.80
   1  -2   5  258.27   20.20
   1   1   5  281.87   16.00
  -2   1   5  282.47   23.20
   1  -2   5  288.87   18.70
   1   1   5  283.37   20.50
   1   1   5  281.67   21.10
   3  -2  -5  200.28   17.80
  -2  -1  -5  165.58   12.30
  -1   3  -5  180.18   16.70
  -1   3  -5  172.08   17.80
   3  -2  -5  169.18   14.80
  -2  -1  -5  193.58   13.00
  -2  -1  -5  158.78   16.00
  -1   3  -5  192.18   15.80
   3  -2  -5  148.99   16.90
   3  -2  -5  162.88   16.40
  -1   3  -5  157.68   18.30
   3  -2  -5  163.98   17.20
   1  -3   5  211.78   20.20
   2   1   5  192.28   14.50
   1  -3   5  201.48   18.20
  -3   2   5  200.88   17.20
   1  -3   5  207.88   18.60
   1  -3   5  219.08   19.00
   2   1   5  204.68   15.20
  -3   2   5  193.68   17.80
   1  -3   5  189.28   17.20
   1  -3   5  198.78   16.10
   2   1   5  211.08   17.00
  -3   2   5  201.98   19.30
   2   1   5  199.28   13.00
  -3   2   5  223.18   18.70
  -3   2   5  220.48   19.40
   2   1   5  203.78   16.70
   2   1   5  230.88   19.50
   0   2  -5 5597.14  260.67
  -2   0  -5 5042.80  254.97
  -2   0  -5 5198.08  263.57
   0   2  -5 5258.47  261.17
   2  -2  -5 5530.85  259.67
   2  -2  -5 5197.78  259.07
   2  -2  -5 5085.09  260.77
   0   2  -5 4616.64  261.47
   2  -2  -5 4801.92  257.47
  -2   0  -5 5300.67  254.87
   0   2  -5 5896.31  261.07
   0  -2   5 5603.24  264.97
   2   0   5 5049.39  256.07
   0  -2   5 5735.13  262.37
   0  -2   5 4724.53  260.47
  -2   2   5 5610.64  262.57
   2   0   5 5586.54  263.47
  -2   2   5 4503.05  258.67
   2   0   5 4930.31  256.47
   2   0   5 5072.99  258.47
  -2   2   5 5611.54  264.97
   2   0   5 5286.07  260.77
   0  -2   5 5884.41  262.87
   2   0   5 5514.35  262.07
   0  -2   5 4638.44  259.87
  -2   2   5 5387.56  259.77
   1   1  -5  246.98   22.50
   1   1  -5  297.87   20.90
   1   1  -5  259.07   25.10
   1  -2  -5  290.27   18.80
   1  -2  -5  308.17   18.10
   1   1  -5  263.37   22.60
  -2   1  -5  266.27   24.00
  -2   1  -5  309.27   16.90
   1  -2  -5  273.77   20.20
   1   1  -5  298.27   21.10
   1   1  -5  311.17   22.20
   1  -2  -5  240.98   22.80
  -1  -1   5  275.97   24.30
  -1   2   5  275.77   18.60
  -1   2   5  272.17   18.70
  -1  -1   5  268.57   22.60
   2  -1   5  260.57   21.10
   2  -1   5  277.67   22.00
   2  -1   5  284.07   22.40
   2  -1   5  278.27   22.70
   2  -1   5  272.57   18.40
  -1   2   5  284.67   18.60
  -1   2   5  312.97   21.60
   2  -1   5  289.77   16.60
  -1   2   5  291.07   20.20
   2  -1   5  286.47   17.90
  -1  -1   5  286.87   21.00
  -1   2   5  279.97   23.60
  -1  -1   5  279.87   21.90
  -1  -1   5  259.07   21.20
   0  -2  -5 4829.72  257.07
  -2   2  -5 5811.42  261.17
   0  -2  -5 5124.39  261.47
   2   0  -5 5722.73  262.37
   2   0  -5 4754.62  259.47
   0  -2  -5 5389.16  254.47
   2   0  -5 5179.98  259.47
   2   0  -5 5884.81  260.97
  -2   2  -5 5096.09  257.07
   2   0  -5 4825.12  263.07
   0  -2  -5 5108.09  253.97
  -2   2  -5 5584.74  256.77
  -2   2  -5 4473.95  261.27
  -2   0   5 4539.25  260.67
  -2   0   5 5651.53  263.17
   0   2   5 5498.45  261.17
   0   2   5 5361.76  256.57
   2  -2   5 5556.14  261.17
   0   2   5 5347.46  257.17
   0   2   5 4758.12  254.57
   2  -2   5 4538.35  260.47
   0   2   5 4928.11  254.67
   2  -2   5 4790.72  256.77
  -2   0   5 5679.73  260.87
   0   2   5 5381.86  257.77
   2  -2   5 5612.74  257.67
   2  -2   5 5720.33  263.47
  -2   0   5 5057.19  260.07
  -2   3  -5  658.03   42.20
  -1  -2  -5  616.64   40.70
  -1  -2  -5  711.53   36.50
  -2   3  -5  671.43   39.40
   3  -1  -5  551.14   43.30
   3  -1  -5  608.64   41.30
  -2   3  -5  634.64   40.00
  -2   3  -5  696.43   36.10
   3  -1  -5  646.04   44.10
   3  -1  -5  713.43   42.90
   1   2   5  662.23   37.60
   2  -3   5  614.44   42.20
   1   2   5  694.83   35.50
   2  -3   5  617.64   39.60
  -3   1   5  697.13   43.20
   1   2   5  665.43   37.30
   1   2   5  696.33   38.70
  -3   1   5  609.34   41.40
   1   2   5  725.43   41.80
   2  -3   5  739.73   44.50
   2  -3   5  721.23   41.30
  -3   1   5  709.43   43.80
   2  -3   5  720.03   42.40
   1   2   5  728.13   41.30
  -2  -2  -5   12.20    4.80
   4  -2  -5    5.20    3.40
  -2   4  -5    7.50    4.30
  -2   4  -5   13.80   10.70
  -2  -2  -5    7.10    4.10
  -2  -2  -5    7.40    5.70
   4  -2  -5    7.20    4.20
   4  -2  -5   -0.70   10.60
   2  -4   5   10.20    3.60
  -4   2   5    2.40    4.50
   2   2   5    5.90    3.50
   2   2   5    6.80    8.00
   2   2   5   12.80    5.50
  -4   2   5    3.20    3.30
   2  -4   5    4.60    6.10
   2  -4   5   14.50   10.40
   2  -4   5   26.60   12.10
   2   2   5    9.30    5.90
   2   2   5   23.10    8.20
   2  -4   5    7.20    3.60
  -4   2   5   14.90    9.50
  -4   2   5   22.40   10.80
  -2   5  -5  187.18   16.10
  -2   5  -5  194.68   17.70
   5  -3  -5  187.58   16.10
   5  -3  -5  176.08   17.90
  -2   5  -5  174.18   17.10
   3   2   5  169.08   13.90
   2  -5   5  148.19   14.80
  -5   3   5  140.39   15.30
   3   2   5  149.59   16.30
   2  -5   5  125.39   23.30
  -5   3   5  140.49   23.50
   2  -5   5  130.19   18.30
   3   2   5  146.29   14.40
  -5   3   5  151.28   14.40
  -3  -1  -5  185.78   14.70
  -1   4  -5  171.98   15.90
   4  -3  -5  167.68   17.90
  -1   4  -5  167.68   16.40
  -1   4  -5  187.88   17.80
  -3  -1  -5  170.68   14.40
   4  -3  -5  152.88   19.20
  -1   4  -5  140.09   20.10
  -4   3   5  171.28   18.50
   1  -4   5  169.58   16.00
   1  -4   5  170.58   19.40
  -4   3   5  208.38   19.20
   3   1   5  175.68   17.00
   1  -4   5  183.68   16.90
   3   1   5  181.58   17.20
   3   1   5  172.48   13.90
  -4   3   5  145.19   15.40
   3   1   5  162.88   11.70
   1  -4   5  145.09   15.10
   3   1   5  152.28   15.20
   3   1   5  204.78   14.50
   0   3  -5   40.70   12.30
  -3   0  -5   39.90    6.80
   3  -3  -5   47.70    7.10
   0   3  -5   54.19    9.30
   3  -3  -5   47.50    5.80
   3  -3  -5   49.00    9.80
   0   3  -5   50.09    9.70
  -3   0  -5   55.59    7.80
   3  -3  -5   32.50    7.40
   0   3  -5   51.39    8.40
   3  -3  -5   38.70   11.10
   0   3  -5   38.10   11.60
   0  -3   5   32.50   10.60
  -3   3   5   41.40    6.90
   3   0   5   40.60    8.60
   3   0   5   35.20   10.20
   0  -3   5   37.10   10.80
  -3   3   5   38.20    6.20
   0  -3   5   33.50    6.70
  -3   3   5   38.10   11.60
   0  -3   5   40.90   10.10
   3   0   5   35.50    9.60
  -3   3   5   38.90   12.60
   3   0   5   42.60    8.30
   3   0   5   38.30    7.80
   0  -3   5   37.60    6.10
   3   0   5   33.20    9.60
   3   0   5   43.80    8.50
  -3   1  -5  732.83   40.80
   2  -3  -5  617.24   40.00
  -3   1  -5  694.53   37.50
   2  -3  -5  645.94   39.20
   2  -3  -5  705.83   40.20
   1   2  -5  612.84   42.80
   1   2  -5  678.03   42.10
   2  -3  -5  642.74   35.20
   1   2  -5  595.94   42.30
  -3   1  -5  688.83   38.60
   2  -3  -5  619.94   44.00
   1   2  -5  676.83   42.20
  -1  -2   5  621.24   43.20
   3  -1   5  703.43   41.90
   3  -1   5  718.13   42.40
  -2   3   5  735.43   40.90
   3  -1   5  664.63   40.70
   3  -1   5  637.24   38.90
  -1  -2   5  724.23   44.50
  -1  -2   5  702.13   44.50
   3  -1   5  678.73   38.80
  -1  -2   5  727.83   41.90
   3  -1   5  731.53   36.60
   3  -1   5  660.03   43.60
  -1  -2   5  646.14   41.90
  -2   3   5  735.63   42.60
   1  -3  -5  169.38   14.20
  -3   2  -5  188.58   15.10
  -3   2  -5  154.88   17.40
   2   1  -5  164.98   17.90
  -3   2  -5  193.58   18.20
   1  -3  -5  170.28   14.30
   1  -3  -5  178.08   14.90
  -3   2  -5  169.28   16.30
   2   1  -5  200.38   18.20
   2   1  -5  197.18   18.70
   2   1  -5  147.29   18.60
   3  -2   5  211.08   16.80
  -2  -1   5  204.68   17.90
   3  -2   5  206.58   19.00
  -1   3   5  192.78   15.40
   3  -2   5  174.48   17.00
  -1   3   5  201.68   15.90
  -2  -1   5  227.48   20.90
   3  -2   5  198.58   18.60
  -1   3   5  176.08   15.50
  -1   3   5  197.78   14.10
   3  -2   5  182.68   18.30
  -2  -1   5  216.48   19.50
  -3   3  -5   49.00    9.20
   3   0  -5   46.00   13.20
   3   0  -5   54.59   13.90
   3   0  -5   41.80   12.10
   0  -3  -5   57.69    8.30
   0  -3  -5   37.30    9.60
  -3   3  -5   43.40    7.80
   0  -3  -5   37.10    6.00
   3   0  -5   66.49   15.80
   3   0  -5   34.70    6.10
   0  -3  -5   38.80    7.20
  -3   3  -5   44.20   12.40
   3  -3   5   36.80    5.90
  -3   0   5   35.00   10.70
  -3   0   5   38.80    6.60
   0   3   5   47.30    9.00
   3  -3   5   41.70    9.90
   3  -3   5   41.20   12.40
   0   3   5   41.60    7.50
   3  -3   5   45.70    7.30
   0   3   5   37.30    6.00
   0   3   5   41.60    8.10
  -3   0   5   38.30   10.90
   0   3   5   28.90   11.00
  -3   0   5   39.80    6.20
   3  -3   5   39.50    9.90
  -1  -3  -5 1605.14   82.39
  -3   4  -5 1783.42   80.49
  -3   4  -5 1648.54   88.29
   4  -1  -5 1473.55   90.09
   4  -1  -5 1473.45   88.59
   4  -1  -5 1582.34   88.69
  -1  -3  -5 1600.54   86.49
  -1  -3  -5 1741.13   83.69
  -3   4  -5 1499.35   88.29
   1   3   5 1497.85   83.49
   3  -4   5 1461.75   86.09
   3  -4   5 1580.94   90.29
   3  -4   5 1394.76   88.49
  -4   1   5 1744.63   88.69
  -4   1   5 1460.75   88.39
   3  -4   5 1671.53   88.09
   1   3   5 1523.75   80.59
  -4   1   5 1655.63   90.29
   1   3   5 1615.64   87.59
   1   3   5 1582.94   84.09
   3  -4   5 1642.24   92.49
  -2  -3  -5  819.52   45.10
  -3   5  -5  839.32   43.90
  -3   5  -5  814.52   48.50
   5  -2  -5  792.62   49.20
  -3   5  -5  764.02   48.30
   5  -2  -5  791.92   48.70
  -2  -3  -5  856.51   44.50
   2   3   5  638.64   43.50
   3  -5   5  697.83   49.20
   2   3   5  666.93   40.40
   3  -5   5  732.73   50.19
  -5   2   5  641.14   47.20
  -5   2   5  657.13   48.00
   2   3   5  714.73   45.10
   3  -5   5  650.03   46.60
   6  -3  -5 1289.67   75.29
   6  -3  -5 1169.78   73.99
  -3   6  -5 1235.08   74.19
  -3   6  -5 1326.37   71.49
  -3  -3  -5 1284.87   69.89
  -3   6  -5 1210.58   74.29
  -3  -3  -5 1247.78   65.79
  -6   3   5 1222.18   76.49
  -6   3   5 1215.48   75.29
   3   3   5 1201.38   70.69
   3  -6   5 1206.38   75.29
   3   3   5 1289.57   66.19
   3  -6   5 1156.88   74.59
   3   3   5 1275.87   72.89
  -3   7  -5   10.30    7.40
  -4  -3  -5   -0.40   12.40
   7  -4  -5    8.90    9.00
   7  -4  -5   26.90    8.10
  -3   7  -5    9.90    9.30
  -7   4   5   21.20    7.60
   4   3   5    5.40   16.40
   4   3   5   21.30    8.10
  -7   4   5   14.20    9.10
   3  -7   5   13.50    6.50
   4   3   5   15.00    7.60
  -2   6  -5 2375.86  134.29
  -2   6  -5 2422.06  134.89
   6  -4  -5 2352.16  136.49
  -4  -2  -5 2600.14  129.39
   6  -4  -5 2372.16  133.49
  -6   4   5 2470.65  137.49
   4   2   5 2413.76  131.39
   2  -6   5 2518.15  135.49
   4   2   5 2536.65  131.59
   4   2   5 2591.14  128.19
   2  -6   5 2384.46  135.29
  -6   4   5 2409.16  135.79
  -1   5  -5  943.61   58.19
  -1   5  -5  931.71   59.29
   5  -4  -5  943.01   55.89
   5  -4  -5  927.01   60.29
  -1   5  -5  889.11   56.89
  -4  -1  -5  900.11   52.89
  -5   4   5  930.41   59.09
   4   1   5  885.01   53.69
   4   1   5  937.71   54.69
   1  -5   5  953.30   55.49
   4   1   5  939.21   54.89
   1  -5   5  851.81   56.79
  -5   4   5  912.41   56.99
   4   1   5  918.21   57.39
  -5   4   5  849.12   59.19
   1  -5   5  913.31   57.19
   4  -4  -5 3582.64  189.08
   0   4  -5 3455.75  188.18
   0   4  -5 3170.78  189.68
   4  -4  -5 3487.05  179.38
  -4   0  -5 3748.53  185.58
   0   4  -5 3736.83  191.78
   4  -4  -5 3845.22  195.88
   0   4  -5 3997.00  191.58
  -4   0  -5 3752.42  185.88
   0  -4   5 3562.74  190.98
  -4   4   5 3353.16  188.88
   4   0   5 4101.09  187.78
  -4   4   5 3861.61  195.48
   4   0   5 3797.42  183.98
   0  -4   5 3859.71  187.58
   4   0   5 3853.11  186.88
   4   0   5 3665.83  187.28
   4   0   5 3499.75  183.98
  -4   4   5 3694.73  189.88
   0  -4   5 3631.84  191.08
   0  -4   5 3582.84  189.48
   0  -4   5 3812.72  193.58
  -4   1  -5 1809.92   85.99
   1   3  -5 1428.16   92.29
   3  -4  -5 1576.24   93.69
  -4   1  -5 1713.63   86.69
   1   3  -5 1512.55   89.89
   3  -4  -5 1449.76   95.39
   1   3  -5 1710.43   91.29
  -4   1  -5 1862.31   87.89
   3  -4  -5 1605.24   87.69
   4  -1   5 1740.53   84.19
   4  -1   5 1447.56   85.49
  -1  -3   5 1701.03   87.09
  -3   4   5 1460.55   86.89
   4  -1   5 1509.85   86.69
   4  -1   5 1643.64   86.49
  -1  -3   5 1654.63   91.59
  -1  -3   5 1673.53   91.39
   4  -1   5 1615.54   86.09
  -3   4   5 1652.93   90.49
  -1  -3   5 1542.95   89.49
  -3   4   5 1649.33   88.59
  -1  -3   5 1484.95   89.39
  -4   2  -5    6.40    6.40
  -4   2  -5   20.40    8.40
  -4   2  -5    2.00    5.90
   2   2  -5    9.40   15.90
   2  -4  -5   12.40    3.70
   2  -4  -5    6.50    5.60
   2  -4  -5    9.70    8.20
   2  -4  -5   11.70    7.30
   2   2  -5   11.10   12.80
   4  -2   5    2.20    4.60
  -2  -2   5   -5.00   10.30
  -2  -2   5   10.30    4.60
  -2   4   5   13.00    6.10
  -2  -2   5    3.90    4.00
   4  -2   5    5.70    6.90
  -2   4   5    7.30    9.80
  -2  -2   5   13.70    8.00
   3   1  -5  160.48   15.40
   1  -4  -5  158.88   16.90
  -4   3  -5  159.68   24.40
   3   1  -5  158.88   16.30
   1  -4  -5  154.68   16.60
  -4   3  -5  159.38   16.80
  -4   3  -5  169.58   18.00
   1  -4  -5  166.08   13.20
   1  -4  -5  173.68   15.50
  -1   4   5  174.28   13.00
  -3  -1   5  175.98   18.60
  -1   4   5  173.98   16.50
  -3  -1   5  164.88   16.60
   4  -3   5  186.78   18.40
  -3  -1   5  203.08   18.30
  -1   4   5  167.38   13.80
   4  -3   5  183.28   15.40
  -1   4   5  175.18   16.00
   4  -3   5  168.58   15.80
  -3  -1   5  206.58   20.80
   0  -4  -5 3719.13  182.48
  -4   4  -5 3639.54  186.78
   4   0  -5 3680.23  187.28
   0  -4  -5 3559.04  187.58
   4   0  -5 3594.54  188.58
  -4   4  -5 3378.76  187.58
   4  -4   5 3856.81  186.58
   4  -4   5 3563.74  186.18
  -4   0   5 3751.22  190.68
   4  -4   5 3289.47  189.08
   0   4   5 3710.33  183.98
  -4   0   5 3921.41  186.78
   0   4   5 3848.72  183.98
   0   4   5 3422.06  182.98
  -4   0   5 3591.74  189.78
   0   4   5 3706.83  178.98
  -4   0   5 3327.87  189.78
  -4   5  -5  353.26   27.50
  -4   5  -5  366.46   28.50
  -4   5  -5  348.67   24.40
  -1  -4  -5  358.26   25.70
  -1  -4  -5  307.97   36.90
   5  -1  -5  346.37   28.10
   5  -1  -5  386.66   28.20
   5  -1  -5  373.06   29.10
   4  -5   5  398.66   32.10
   1   4   5  361.66   25.60
  -5   1   5  403.56   30.50
  -5   1   5  363.26   29.40
   4  -5   5  353.06   27.70
  -5   1   5  343.07   28.70
   1   4   5  408.86   28.60
   1   4   5  370.26   29.60
  -2  -4  -5 2645.84  136.19
   6  -2  -5 2607.84  142.49
  -2  -4  -5 2647.24  135.89
  -4   6  -5 2511.45  140.59
  -4   6  -5 2791.22  134.39
  -4   6  -5 2597.24  141.79
   6  -2  -5 2579.84  141.09
  -6   2   5 2499.45  144.59
   2   4   5 2835.52  139.89
   4  -6   5 2519.45  141.89
  -6   2   5 2598.64  144.99
   2   4   5 2554.64  138.29
   4  -6   5 2555.24  145.19
  -4   7  -5  134.89   14.90
   7  -3  -5  123.49   13.20
   7  -3  -5  159.28   16.90
  -4   7  -5  138.59   14.50
  -3  -4  -5  154.08   13.40
  -4   7  -5  149.19   23.30
  -3  -4  -5  172.58   21.00
  -7   3   5  141.79   14.90
  -7   3   5  140.49   16.20
   3   4   5  124.89   30.10
   3   4   5  145.49    9.50
   3   4   5  146.79   15.30
   4  -7   5  146.39   17.10
   4  -7   5  166.98   17.80
  -4   8  -5   12.70    8.80
  -4  -4  -5    7.80   13.00
   8  -4  -5    2.30    8.90
   8  -4  -5   11.00    8.20
  -4   8  -5   34.00   11.80
   4  -8   5   15.50   10.50
  -8   4   5    9.90    8.30
  -8   4   5    9.10    9.40
   4  -8   5   27.70    8.30
   9  -5  -5   16.00    8.20
  -4   9  -5   20.30   11.30
   9  -5  -5   14.10   14.80
  -4   9  -5   29.10   15.30
  -9   5   5   23.70    8.30
   4  -9   5   16.10   18.00
   4  -9   5    8.90    9.20
  -5  -3  -5   60.89   17.90
   8  -5  -5   46.40   10.90
   8  -5  -5   86.69   12.50
  -3   8  -5   50.79   12.80
  -3   8  -5   46.40   11.20
   3  -8   5   66.59   14.20
  -8   5   5   59.59   14.50
   5   3   5   71.39   11.60
  -8   5   5   80.99   12.80
   3  -8   5   72.79   11.70
  -5  -2  -5   25.70   12.00
   7  -5  -5   11.90    9.40
   7  -5  -5   10.00    5.80
  -2   7  -5    1.50    6.80
  -2   7  -5   19.20    7.90
  -7   5   5   12.90    6.70
   5   2   5   12.50   25.50
   2  -7   5   10.40    7.90
  -7   5   5   24.80    7.00
   2  -7   5   27.80    7.80
   5   2   5   19.00    8.10
   6  -5  -5 1213.28   59.39
  -5  -1  -5 1124.89   65.59
   6  -5  -5 1083.59   71.59
  -1   6  -5 1037.60   68.09
   6  -5  -5 1084.09   67.29
  -1   6  -5 1145.69   69.89
   1  -6   5 1150.68   68.79
   1  -6   5 1074.69   64.59
  -6   5   5 1048.80   69.49
   1  -6   5 1087.99   69.19
   5   1   5 1049.89   66.09
   5   1   5 1149.58   66.29
  -6   5   5 1094.49   68.49
  -5   0  -5   53.79    9.20
   5  -5  -5   38.70    7.00
   5  -5  -5   30.10    8.00
  -5   0  -5   37.10    9.80
   0   5  -5   40.60    7.10
   0  -5   5   45.80    5.30
   5   0   5   53.09    7.80
  -5   5   5   36.10    7.80
   0  -5   5   48.50   11.40
   5   0   5   51.69   12.60
   5   0   5   55.09   13.70
   0  -5   5   46.20    6.70
   5   0   5   50.39    5.40
  -5   5   5   56.99    8.60
   4  -5  -5  356.76   30.60
   1   4  -5  382.36   29.50
   1   4  -5  383.86   30.20
  -5   1  -5  382.76   28.50
   4  -5  -5  372.96   29.00
   1   4  -5  352.06   27.30
   4  -5  -5  390.16   27.50
  -5   1  -5  414.96   27.80
   5  -1   5  395.76   26.30
  -1  -4   5  329.67   28.30
  -1  -4   5  415.26   27.80
   5  -1   5  424.26   27.50
   5  -1   5  394.96   29.30
  -4   5   5  377.76   30.20
  -1  -4   5  394.56   29.30
   5  -1   5  366.96   26.70
  -4   5   5  350.26   27.90
  -4   5   5  399.86   30.90
  -1  -4   5  344.17   28.80
   2   3  -5  831.92   49.70
   3  -5  -5  742.63   47.00
  -5   2  -5  820.52   49.00
  -5   2  -5  818.62   47.40
   3  -5  -5  762.92   51.89
   3  -5  -5  758.62   47.60
   3  -5  -5  835.02   48.20
   2   3  -5  804.92   46.20
  -2  -3   5  709.93   49.10
   5  -2   5  626.04   44.10
  -3   5   5  715.83   47.40
  -2  -3   5  640.94   47.30
  -2  -3   5  634.84   46.70
   5  -2   5  649.64   45.10
   5  -2   5  685.03   40.40
   3   2  -5  193.38   17.40
   2  -5  -5  188.58   19.10
   3   2  -5  173.68   15.40
   2  -5  -5  188.68   15.40
  -5   3  -5  188.08   21.40
   2  -5  -5  178.08   18.40
  -2   5   5  152.78   18.40
  -3  -2   5  179.58   18.30
  -3  -2   5  146.09   15.90
   5  -3   5  150.08   15.00
  -3  -2   5  135.59   15.40
   5  -3   5  137.09   13.40
   5  -3   5  162.18   17.10
  -2   5   5  143.29   16.00
  -2   5   5  140.99   12.80
   4   1  -5  875.11   58.39
  -5   4  -5  971.60   58.79
  -5   4  -5  942.71   58.99
   4   1  -5  956.80   56.59
   1  -5  -5  924.41   54.69
   1  -5  -5  914.81   48.00
   1  -5  -5  974.40   59.29
  -4  -1   5  885.31   58.79
   5  -4   5  874.81   58.39
  -1   5   5  893.31   55.59
  -4  -1   5 1007.20   56.49
   5  -4   5  919.21   56.89
  -1   5   5  966.50   51.19
   5  -4   5  864.81   56.09
  -1   5   5  957.70   52.69
  -1   5   5  856.61   53.69
   0  -5  -5   37.20    6.20
   0  -5  -5   42.60   10.80
  -5   5  -5   28.10    6.40
  -5   5  -5   34.70    8.80
   5   0  -5   36.50    7.10
   5  -5   5   66.79   18.20
   5  -5   5   56.59    7.70
   0   5   5   44.50    6.10
   0   5   5   45.10   10.20
  -5   0   5   37.30    8.80
  -5   0   5   48.30   11.10
   5  -5   5   59.19    8.00
   0   5   5   48.90    6.50
   0   5   5   48.10   10.60
  -5   6  -5   60.99    8.60
   6  -1  -5   59.69    8.60
  -1  -5  -5   48.30    6.90
  -5   6  -5   64.89    7.10
   6  -1  -5   53.09    8.20
  -5   6  -5   38.40   10.10
   6  -1  -5   77.19   10.70
  -5   6  -5   55.29    6.30
  -1  -5  -5   69.59   15.30
   5  -6   5   70.39    9.50
   1   5   5   64.99    8.20
   5  -6   5   56.59    9.10
   7  -2  -5  282.87   25.90
  -5   7  -5  308.77   24.00
  -2  -5  -5  265.17   23.10
  -5   7  -5  286.37   23.10
  -2  -5  -5  299.47   27.00
   7  -2  -5  244.68   21.40
  -7   2   5  289.97   26.80
   2   5   5  273.87   22.80
   5  -7   5  265.07   26.90
  -7   2   5  310.57   27.50
   5  -7   5  296.37   27.40
   2   5   5  267.67   48.00
  -5   8  -5 1651.63   97.99
  -3  -5  -5 1600.34   93.49
  -5   8  -5 1674.13   94.99
  -3  -5  -5 1584.94   91.79
   8  -3  -5 1689.73   95.79
   8  -3  -5 1641.94   99.89
   5  -8   5 1618.24  100.09
   5  -8   5 1715.33  103.49
  -8   3   5 1685.43  102.69
  -8   3   5 1621.54  100.89
   3   5   5 1540.75   95.19
  -5   9  -5  268.17   28.50
   9  -4  -5  312.97   26.10
  -5   9  -5  314.17   24.90
   9  -4  -5  336.77   27.30
   5  -9   5  288.77   28.70
  -9   4   5  306.37   26.10
  10  -5  -5 1129.79   70.99
  -5  10  -5  929.11   67.59
  10  -5  -5  977.30   68.79
  -5  10  -5 1124.09   65.89
   5   5   5 1063.09   69.49
   5 -10   5  991.10   69.19
 -10   5   5 1058.79   69.99
 -10   5   5 1176.48   76.79
   5 -10   5 1019.10   69.79
  -4  10  -5  444.96   32.50
  -4  10  -5  338.77   28.80
  10  -6  -5  329.57   34.40
  10  -6  -5  362.56   33.60
   4 -10   5  369.06   34.00
   6   4   5  396.96   32.70
 -10   6   5  346.77   31.80
 -10   6   5  406.86   34.20
   4 -10   5  327.47   31.40
   9  -6  -5  809.12   56.29
  -3   9  -5  813.32   54.39
   9  -6  -5  715.23   52.39
  -3   9  -5  743.43   54.19
   6   3   5  771.92   53.49
   3  -9   5  727.93   53.19
  -9   6   5  790.62   55.79
  -9   6   5  808.82   54.29
   3  -9   5  831.72   57.29
  -2   8  -5 1229.88   77.79
  -2   8  -5 1213.48   79.09
   8  -6  -5 1248.18   77.79
   8  -6  -5 1234.18   81.79
  -8   6   5 1215.58   77.89
  -8   6   5 1216.18   80.19
   6   2   5 1193.58   76.69
   2  -8   5 1248.48   79.89
   2  -8   5 1208.58   77.29
  -1   7  -5 1230.18   78.29
   7  -6  -5 1120.69   63.29
  -1   7  -5 1349.27   81.89
  -6  -1  -5 1288.27   76.09
   7  -6  -5 1244.88   77.29
   7  -6  -5 1321.07   83.69
   6   1   5 1245.58   75.89
  -7   6   5 1265.27   80.89
   1  -7   5 1333.77   77.89
   1  -7   5 1237.68   78.79
  -7   6   5 1206.08   78.89
  -6   0  -5   -0.80    8.60
   0   6  -5   10.90    5.00
   6  -6  -5    1.60    6.00
   0   6  -5   15.60    6.50
  -6   0  -5    1.80   13.50
   0  -6   5    3.10    4.90
   0  -6   5   24.60    9.00
   0  -6   5    8.60   13.50
   6   0   5    7.90   14.30
  -6   6   5   10.80    7.80
   6   0   5   28.80    8.50
   1   5  -5   65.19    8.80
   5  -6  -5   51.19    6.80
  -6   1  -5   76.39   17.00
   1   5  -5   63.39    7.50
   5  -6  -5   54.09    9.50
   1   5  -5   55.29   10.50
  -6   1  -5   67.39   13.90
   6  -1   5   64.29   15.20
  -5   6   5   82.49   10.20
   6  -1   5   78.19   13.30
   6  -1   5   70.89    7.00
  -1  -5   5   58.79    8.00
   2   4  -5 2660.53  145.69
   4  -6  -5 2243.78  146.19
   4  -6  -5 2627.14  140.59
   4  -6  -5 2479.65  142.29
  -6   2  -5 2714.33  141.89
   4  -6  -5 2818.72  137.99
   2   4  -5 2625.54  138.39
  -2  -4   5 2684.53  141.59
   6  -2   5 2445.16  140.39
  -4   6   5 2622.54  144.19
   6  -2   5 2732.83  139.89
   6  -2   5 2839.62  137.59
   6  -2   5 2854.61  136.09
   6  -2   5 2888.31  141.79
  -2  -4   5 2455.35  143.99
  -4   6   5 2511.05  141.39
  -2  -4   5 2469.95  144.19
  -6   3  -5 1249.38   74.09
   3   3  -5 1205.18   70.19
   3   3  -5 1233.08   75.49
   3  -6  -5 1220.38   71.09
   3  -6  -5 1183.78   72.09
   3  -6  -5 1311.07   67.49
   3  -6  -5 1075.59   76.59
  -3  -3   5 1385.16   74.99
  -3   6   5 1202.28   71.09
   6  -3   5 1195.28   72.59
  -3  -3   5 1166.98   74.99
  -3  -3   5 1220.78   74.59
   6  -3   5 1191.28   71.79
  -3   6   5 1217.48   73.39
   6  -3   5 1197.08   71.89
   2  -6  -5 2241.38  136.59
   2  -6  -5 2552.54  132.49
   2  -6  -5 2390.66  123.59
  -6   4  -5 2239.18  142.89
   4   2  -5 2471.55  138.19
   4   2  -5 2504.75  131.89
   6  -4   5 2477.55  136.39
   6  -4   5 2543.05  135.19
   6  -4   5 2644.84  134.89
  -4  -2   5 2470.95  137.39
  -2   6   5 2700.33  131.19
  -2   6   5 2291.07  119.69
  -2   6   5 2600.94  133.49
  -4  -2   5 2288.47  137.39
  -4  -2   5 2776.62  132.89
  -2   6   5 2376.36  119.89
  -2   6   5 2350.26  131.79
   5   1  -5 1167.18   71.89
  -6   5  -5 1181.48   69.29
   5   1  -5 1101.59   67.79
   1  -6  -5 1128.89   71.59
   1  -6  -5 1100.69   67.09
   6  -5   5 1041.40   68.79
  -5  -1   5 1104.29   72.39
  -5  -1   5 1263.17   66.39
  -1   6   5 1136.09   61.99
  -5  -1   5 1132.79   71.09
  -1   6   5 1104.79   68.09
  -1   6   5 1152.88   62.39
   6  -5   5 1074.09   70.59
  -1   6   5 1066.39   66.59
   6   0  -5    9.60    9.40
   0  -6  -5    7.30   11.00
  -6   6  -5   -0.80    8.80
   6   0  -5    8.00    5.70
   0  -6  -5    0.40    6.70
   0   6   5    9.80   15.10
   6  -6   5    8.70    5.70
   0   6   5   17.30    6.60
   6  -6   5   11.60    7.50
  -6   0   5   26.90    9.80
   0   6   5    9.60   14.80
  -6   7  -5   39.10    8.60
   7  -1  -5   47.90   13.30
  -1  -6  -5   42.00   12.90
   7  -1  -5   56.39   10.00
  -6   7  -5   44.30    8.90
   6  -7   5   50.79    8.10
  -7   1   5   57.89    8.40
   1   6   5   44.30    9.60
   6  -7   5   45.70   11.10
  -6   8  -5 1082.69   70.19
  -2  -6  -5  988.30   61.09
   8  -2  -5 1071.09   70.79
   8  -2  -5 1116.79   72.49
   8  -2  -5 1115.09   67.09
  -2  -6  -5 1101.39   63.79
  -6   8  -5 1082.49   66.99
  -6   8  -5 1127.89   67.69
   6  -8   5 1031.50   73.79
   6  -8   5 1094.09   71.89
  -8   2   5 1027.00   71.79
   2   6   5 1008.60   65.49
  -8   2   5 1011.90   71.39
   9  -3  -5  143.99   22.60
  -6   9  -5  206.58   18.60
   3   6   5  181.08   18.40
   6  -9   5  190.68   18.20
  -9   3   5  233.58   27.10
   6  -9   5  212.48   22.90
  -9   3   5  165.08   16.40
  10  -4  -5  550.84   46.10
  10  -4  -5  614.34   46.90
  10  -4  -5  712.03   62.49
   4   6   5  616.64   42.70
   6 -10   5  646.94   48.90
   6 -10   5  626.04   45.80
 -10   4   5  561.34   45.10
 -10   4   5  601.84   48.10
  10  -7  -5  611.54   50.19
  -3  10  -5  813.02   52.29
  -3  10  -5  686.43   51.49
  10  -7  -5  825.42   55.69
 -10   7   5  704.83   53.09
   3 -10   5  664.33   52.09
 -10   7   5  754.52   51.99
   3 -10   5  776.52   53.59
   7   3   5  814.92   52.89
   9  -7  -5   34.20   13.90
   9  -7  -5   22.20   16.20
  -2   9  -5   21.40   13.30
  -2   9  -5    7.20   12.40
   2  -9   5   23.10   13.50
  -9   7   5   12.90   15.50
   2  -9   5   11.40   15.50
  -9   7   5    4.40    9.10
   7   2   5   37.20   13.40
  -7  -1  -5  750.42   57.39
  -1   8  -5  758.12   53.69
   8  -7  -5  727.93   52.59
  -1   8  -5  785.62   54.89
   8  -7  -5  796.42   59.29
   7   1   5  796.22   53.49
   1  -8   5  774.42   52.59
  -8   7   5  727.03   53.79
   1  -8   5  765.42   55.79
  -8   7   5  759.02   54.59
  -7   0  -5   62.29   13.30
   7  -7  -5   45.00   13.10
   0   7  -5   50.19   11.00
   7  -7  -5   44.60   10.30
   0   7  -5   64.09   10.50
  -7   7   5   39.10   11.90
  -7   7   5   62.19   12.60
   0  -7   5   50.79   13.40
   7   0   5   40.70   11.30
   6  -7  -5   28.30   10.10
   1   6  -5   61.59   14.00
   6  -7  -5   35.70   11.30
   1   6  -5   53.89    8.00
   6  -7  -5   41.20    8.10
  -1  -6   5   50.09   12.70
  -6   7   5   50.99   10.50
   7  -1   5   45.00    7.40
   5  -7  -5  304.17   30.10
  -7   2  -5  285.77   35.00
   5  -7  -5  240.58   21.20
   5  -7  -5  267.37   25.30
   5  -7  -5  299.87   22.20
   2   5  -5  328.17   28.00
   2   5  -5  274.87   20.30
   7  -2   5  289.47   21.00
   7  -2   5  268.07   31.30
   7  -2   5  227.98   69.69
  -2  -5   5  287.87   27.40
   7  -2   5  284.77   24.10
  -2  -5   5  301.97   27.50
   7  -2   5  305.07   25.30
  -5   7   5  287.67   25.10
  -5   7   5  309.77   29.10
  -2  -5   5  287.67   23.30
   4  -7  -5  154.88   18.60
   3   4  -5  126.89   11.80
   4  -7  -5  139.59   13.90
   4  -7  -5  145.69   10.90
  -7   3  -5  142.29   14.80
   3   4  -5  146.89   17.20
   4  -7  -5  118.89   12.10
   7  -3   5  140.19   15.10
  -3  -4   5  166.18   17.80
  -3  -4   5  156.98   19.10
   7  -3   5  141.69   13.20
  -3  -4   5  145.49   14.30
   3  -7  -5   10.80    8.10
   3  -7  -5   10.90    6.00
   3  -7  -5    9.20    6.60
  -7   4  -5   -0.50    9.30
   3  -7  -5    1.30    6.60
   4   3  -5   15.40   10.00
   4   3  -5    9.40    6.10
  -4  -3   5   10.20    6.60
   7  -4   5   23.80    8.40
  -4  -3   5   14.00    7.60
  -3   7   5   21.10    7.40
   7  -4   5    1.00    5.30
  -4  -3   5   12.80   17.90
   5   2  -5    6.10    6.60
  -7   5  -5    1.80    9.90
   2  -7  -5    8.80    8.30
   5   2  -5   23.10    7.50
   2  -7  -5   20.30    8.30
  -2   7   5   11.10    3.30
   7  -5   5   10.00    6.00
   7  -5   5   28.70    9.00
  -5  -2   5   15.60    9.80
  -2   7   5   13.90    5.10
   6   1  -5 1246.08   76.79
   6   1  -5 1251.87   81.09
   1  -7  -5 1337.67   80.19
   1  -7  -5 1273.97   73.59
  -7   6  -5 1286.57   77.59
  -6  -1   5 1225.78   80.69
  -6  -1   5 1249.68   81.49
   7  -6   5 1209.88   80.79
  -1   7   5 1205.48   74.59
   7  -6   5 1228.78   78.39
  -7   7  -5   53.49   14.90
   0  -7  -5   59.09   12.50
   7   0  -5   49.70   12.50
   7   0  -5   58.99    8.70
   0  -7  -5   44.80   10.40
   0   7   5   36.00   10.40
   7  -7   5   44.50   10.20
  -7   0   5   55.19   11.70
   7  -7   5   43.40   12.10
  -7   0   5   49.70   12.20
  -1  -7  -5 1440.86   79.89
   8  -1  -5 1360.56   76.09
   8  -1  -5 1320.97   86.39
  -7   8  -5 1422.36   85.49
  -1  -7  -5 1202.98   75.49
   8  -1  -5 1350.16   84.79
   7  -8   5 1252.97   89.09
   1   7   5 1267.57   79.99
   7  -8   5 1274.87  107.19
  -8   1   5 1370.36   86.49
  -8   1   5 1376.96   87.29
  -7   9  -5   31.50   17.30
   9  -2  -5   32.80   12.70
   9  -2  -5   19.00   16.20
  -9   2   5    9.10   13.10
   2   7   5   30.80   11.70
   7  -9   5   20.80   14.80
   7  -9   5    9.30   10.20
  -9   2   5   11.60   17.00
  -7  10  -5    6.70   21.90
  10  -3  -5   13.70   20.10
  10  -3  -5    4.10   11.00
   7 -10   5   48.30   19.30
 -10   3   5    0.40   16.00
   7 -10   5   20.60   18.30
 -10   3   5   15.50   15.30
   3   7   5   18.30   14.50
  10  -8  -5   22.30   14.70
  10  -8  -5    1.40   15.80
  -2  10  -5    6.00   22.10
  -2  10  -5   -0.10   18.40
 -10   8   5    1.00   17.20
 -10   8   5    1.40   21.00
   8   2   5   23.90   17.90
   2 -10   5   -0.80   18.90
   2 -10   5    0.00   21.40
  -1   9  -5    5.20   15.20
  -1   9  -5   11.60   17.70
   9  -8  -5    6.90   15.90
  -9   8   5    4.70   11.80
   1  -9   5   18.10   14.60
   8   1   5   12.40   14.20
  -9   8   5    4.50   10.20
   1  -9   5   13.80   12.40
   0   8  -5  884.91   61.39
   0   8  -5  713.03   67.89
   8  -8  -5  844.42   59.49
   8  -8  -5  849.02   61.89
   0  -8   5  961.10   59.09
   8   0   5  931.31   58.29
  -8   8   5  899.31   61.99
  -8   8   5  885.21   60.79
   7  -8  -5 1385.36   82.79
   7  -8  -5 1256.97   89.69
   1   7  -5 1347.77   86.19
   1   7  -5 1325.47   84.19
   7  -8  -5 1338.57   85.49
  -7   8   5 1376.16   87.19
  -1  -7   5 1346.07   80.29
   8  -1   5 1327.47   82.69
  -1  -7   5 1405.56   85.09
  -7   8   5 1114.79  102.49
   6  -8  -5 1089.69   65.79
   2   6  -5 1025.50   69.89
   2   6  -5 1089.99   59.49
   2   6  -5 1080.79   70.89
   6  -8  -5  991.60   74.59
   6  -8  -5 1005.50   68.39
   6  -8  -5 1034.20   62.69
  -8   2  -5 1048.70   63.69
  -2  -6   5  988.80   62.39
  -6   8   5  968.40   67.59
   8  -2   5 1009.50   61.59
  -6   8   5 1037.50   71.09
   8  -2   5 1016.30   66.29
  -2  -6   5 1013.80   69.09
   3   5  -5 1598.84   90.79
   5  -8  -5 1639.44   89.79
  -8   3  -5 1701.33   96.09
   3   5  -5 1783.32  102.49
   5  -8  -5 1507.85  104.39
   5  -8  -5 1529.55   97.49
   5  -8  -5 1603.14   94.89
   8  -3   5 1575.74   97.99
   8  -3   5 1637.64   94.89
  -3  -5   5 1711.93  100.19
  -5   8   5 1571.34   97.39
  -3  -5   5 1812.12   94.89
  -3  -5   5 1553.24  101.59
   4   4  -5   30.70   12.40
   4   4  -5    6.20    7.80
   4  -8  -5   -0.10   10.70
   4  -8  -5    3.90    8.90
  -8   4  -5    5.20   12.20
  -4  -4   5    6.10    8.40
  -4  -4   5   10.40    6.60
   3  -8  -5   49.50   12.10
   3  -8  -5   42.40   11.30
   5   3  -5   42.50    9.40
   5   3  -5   45.50   11.30
  -5  -3   5   65.99    9.70
   2  -8  -5 1170.08   71.89
   6   2  -5 1219.88   81.29
   2  -8  -5 1251.57   80.29
  -8   6  -5 1144.69   73.39
   6   2  -5 1240.88   74.59
  -2   8   5 1167.98   75.19
   8  -6   5 1180.88   78.89
  -6  -2   5 1260.87   80.89
  -6  -2   5 1266.37   80.39
   8  -6   5 1156.08   77.39
  -8   7  -5  749.73   52.59
   1  -8  -5  688.23   46.30
   1  -8  -5  768.12   53.59
   7   1  -5  820.02   51.49
   7   1  -5  786.72   55.79
  -1   8   5  757.32   47.90
  -7  -1   5  786.72   57.29
   8  -7   5  664.03   60.29
  -7  -1   5  779.12   55.19
  -1   8   5  764.02   50.09
   8  -7   5  712.33   54.59
   0  -8  -5  892.01   58.59
  -8   8  -5  869.31   58.69
   8   0  -5  884.91   59.39
  -8   0   5  919.91   62.19
   8  -8   5  864.81   59.29
   0   8   5  873.51   56.79
   8  -8   5  884.91   62.09
   9  -1  -5  153.48   25.10
  -8   9  -5  185.08   26.30
   8  -9   5  233.28   24.80
   1   8   5  223.48   18.80
  -9   1   5  163.48   25.20
   8  -9   5  171.68   21.60
  -9   1   5  184.48   20.80
  -8  10  -5   -0.30   24.10
  10  -2  -5   34.90   11.90
  10  -2  -5    2.80   22.30
 -10   2   5   10.00   16.30
   8 -10   5   26.90   20.30
 -10   2   5   11.90   17.50
   8 -10   5   12.40   19.00
   2   8   5   24.00   15.50
   0   9  -5   14.40   20.40
   0   9  -5   22.90   17.00
   9  -9  -5    5.00   18.50
   9  -9  -5   14.80   21.50
   9   0   5   23.90   16.30
   0  -9   5   42.60   23.00
  -9   9   5    7.80   16.90
  -9   9   5   33.80   13.30
   0  -9   5   32.30   16.80
   8  -9  -5  215.28   21.60
   1   8  -5  182.98   19.80
   8  -9  -5  207.98   25.80
   1   8  -5  214.48   21.60
  -1  -8   5  249.18   20.10
  -1  -8   5  196.58   24.80
   9  -1   5  162.98   17.10
  -8   9   5  228.78   24.70
   2   7  -5   12.50   11.90
   7  -9  -5   12.70   14.20
   7  -9  -5   33.90   10.90
   7  -9  -5   13.10   14.70
   7  -9  -5   26.80   11.70
   2   7  -5   15.00   13.00
  -2  -7   5   12.40   11.80
  -7   9   5   14.10   13.80
   9  -2   5   27.00   13.20
  -2  -7   5   16.80   11.50
   6  -9  -5  172.18   15.60
   6  -9  -5  143.99   15.60
   6  -9  -5  194.78   23.10
   6  -9  -5  144.69   20.70
  -9   3  -5  210.88   22.40
  -6   9   5  149.99   18.50
  -6   9   5  141.09   24.80
  -3  -6   5  165.08   17.80
  -3  -6   5  154.48   16.30
   9  -3   5  203.58   20.90
   9  -3   5  201.78   16.90
   5  -9  -5  320.57   30.60
   4   5  -5  310.37   30.00
   5  -9  -5  291.77   22.20
   5  -9  -5  296.47   26.30
   4   5  -5  347.77   22.20
  -9   4  -5  294.87   25.60
  -5   9   5  282.77   24.50
   9  -4   5  352.56   25.20
  -4  -5   5  243.98   22.90
   9  -4   5  269.87   27.10
   9  -4   5  320.87   23.30
  -4  -5   5  275.47   24.40
   4  -9  -5   16.90   11.00
   4  -9  -5   20.40   14.60
  -9   5  -5   15.20   16.70
   4  -9  -5   -2.00   19.90
   5   4  -5   26.20   16.10
   5   4  -5    7.20   10.20
   9  -5   5   47.10   13.40
  -5  -4   5   14.60   10.80
   9  -5   5   23.50   12.60
  -5  -4   5    8.10    8.20
  -4   9   5   22.70   11.20
  -5  -4   5   18.70   10.90
   3  -9  -5  752.12   55.29
   3  -9  -5  661.73   48.00
  -9   6  -5  695.23   50.29
   6   3  -5  825.92   48.50
  -6  -3   5  725.73   52.69
  -3   9   5  707.63   50.09
  -6  -3   5  715.63   53.39
   9  -6   5  724.53   53.09
   7   2  -5   13.20   12.50
   2  -9  -5    9.10   13.90
   2  -9  -5   55.79   23.50
   7   2  -5   21.80   11.50
  -9   7  -5   12.50   18.30
   9  -7   5    1.70   13.70
  -7  -2   5   13.70   16.90
  -7  -2   5   27.00   12.70
  -2   9   5   11.90   12.20
   9  -7   5    3.70   13.50
   8   1  -5   13.60   19.20
  -9   8  -5    4.70   20.10
   8   1  -5   23.40   13.70
   1  -9  -5   10.80   14.70
  -8  -1   5    5.90   18.60
  -1   9   5   10.40   13.20
   9  -8   5    8.70   15.30
   9  -8   5   18.00   15.70
  -8  -1   5    5.90   14.10
   9   0  -5   17.10   15.40
   9   0  -5   11.00   15.30
  -9   9  -5   13.20   23.10
  -9   0   5   15.80   16.50
   9  -9   5   31.70   17.60
   0   9   5   16.80   14.80
   9  -9   5   16.20   18.40
  -9   0   5   10.30   21.40
   8 -10  -5    5.20   15.20
   2   8  -5   15.70   12.50
   2   8  -5   19.50   22.50
   8 -10  -5    8.60   16.50
   8 -10  -5   12.70   14.10
  10  -2   5   20.70   17.40
  -8  10   5    4.10   13.30
  -8  10   5   15.40   18.90
  -2  -8   5    1.70   15.70
   3   7  -5   16.30   21.00
   7 -10  -5    4.60   12.80
   7 -10  -5    9.70   21.10
   3   7  -5   29.70   17.60
  10  -3   5   35.60   16.90
  -7  10   5   25.80   11.90
  -7  10   5    3.00   18.00
  -3  -7   5   -0.60   20.90
   6 -10  -5  557.14   48.60
   4   6  -5  563.04   43.80
   6 -10  -5  591.54   43.00
  -6  10   5  626.74   48.60
  10  -4   5  685.63   48.40
  -4  -6   5  521.95   43.60
  -6  10   5  630.84   43.80
   5 -10  -5 1114.89   67.99
   5 -10  -5 1095.69   77.79
   5   5  -5 1087.89   74.29
  10  -5   5 1136.29   73.79
  -5  10   5 1069.49   71.69
  10  -5   5 1164.18   72.89
  -5  -5   5  985.20   72.79
   6   4  -5  364.06   31.70
   4 -10  -5  321.37   31.30
   6   4  -5  459.75   46.20
  -6  -4   5  394.96   35.00
  -4  10   5  432.86   32.90
  10  -6   5  375.66   30.40
  10  -6   5  397.36   35.30
   3 -10  -5  679.93   52.89
   7   3  -5  809.42   52.49
   7   3  -5  735.23   54.29
 -10   7  -5  772.42   66.29
  10  -7   5  821.92   55.79
  10  -7   5  797.52   55.29
  -7  -3   5  729.03   56.89
  -7  -3   5  746.43   54.59
  -3  10   5  789.62   52.59
   8   2  -5    1.70   23.60
   8   2  -5    2.80   16.10
   2 -10  -5    1.00   13.20
  10  -8   5   -4.10   12.90
  10  -8   5   16.30   18.80
  -8  -2   5   -4.80   23.30
  -8  -2   5   -1.30   12.30
  -2  10   5    2.10   16.40
   0   0  -6 7782.02  390.36
   0   0  -6 7364.56  393.16
   0   0  -6 7002.00  389.66
   0   0   6 8894.11  394.06
   0   0   6 7328.37  388.16
   0   0   6 8761.62  390.46
   0   0   6 7774.82  383.76
   0   0   6 8375.56  390.26
  -1   0  -6   88.29   15.60
   0   1  -6  112.29   10.60
   0   1  -6   82.69   14.50
   1  -1  -6   82.99   17.10
   1  -1  -6   81.99   13.60
  -1   0  -6   99.39   13.60
   0   1  -6  102.99   10.50
   0   1  -6   87.19   15.00
   1  -1  -6   91.79   13.10
   0   1  -6  120.69   12.30
  -1   0  -6   93.99   12.70
   1   0   6  110.19   13.20
   0  -1   6  105.49   14.90
  -1   1   6   99.99   14.40
   1   0   6  111.49   14.20
   1   0   6  114.29    6.50
  -1   1   6  117.59   12.60
  -1   1   6  107.19   10.60
   0  -1   6  110.29   11.20
  -1   1   6  102.69   14.20
   0  -1   6  102.29   12.70
  -1   1   6  109.69   10.40
   0  -1   6  124.19   14.40
  -1   1   6  108.79   12.30
   0  -1   6  114.69   11.80
   1   0   6  111.29   14.00
   0  -1   6  108.59   14.60
   1   0   6  120.29    6.80
   1   0  -6   81.79   15.40
   1   0  -6   97.39   15.10
   0  -1  -6   81.09   15.80
   1   0  -6  108.49   11.60
   1   0  -6   98.09   13.70
   1   0  -6  107.29   10.60
  -1   1  -6  109.49    8.60
   1   0  -6  107.29   14.30
   0  -1  -6  100.39   13.40
  -1   1  -6   78.89   14.80
   0  -1  -6   87.79   11.80
  -1   1  -6   88.19   13.50
   0   1   6  116.59    7.30
   1  -1   6  114.29   14.50
  -1   0   6  112.59   11.90
  -1   0   6   96.09   12.80
   1  -1   6   99.29   12.80
  -1   0   6  107.89   14.00
   1  -1   6  111.19    9.90
   1  -1   6  122.59   13.30
   0   1   6  127.89   13.90
   0   1   6  116.49    7.50
  -1   0   6  108.39   16.20
  -1   0   6  108.89   11.40
   1  -1   6  105.99   10.30
   0   1   6  129.99   13.60
   1  -1   6  107.69   13.40
   1  -1   6  118.19   10.20
   0   1   6  106.29   14.00
   2  -1  -6 1981.50   90.89
  -1   2  -6 1749.92   88.99
   2  -1  -6 1516.15   98.79
  -1   2  -6 1828.22   88.99
  -1   2  -6 1887.81   88.49
  -1  -1  -6 1680.53   92.89
  -1  -1  -6 1620.64   93.49
   2  -1  -6 1726.43   90.89
  -1   2  -6 1475.15   94.79
  -1  -1  -6 1682.93   90.89
   2  -1  -6 1774.62   89.99
   2  -1  -6 1910.11   95.79
   1  -2   6 1549.74   92.69
   1   1   6 1779.72   93.49
  -2   1   6 1581.94   90.29
   1  -2   6 1783.22   95.69
   1  -2   6 1816.42   90.39
   1   1   6 1668.33   84.09
  -2   1   6 1808.32   95.69
   1  -2   6 1478.45   88.79
   1   1   6 1653.63   83.99
  -2   1   6 1460.25   96.19
   1  -2   6 1939.51   95.49
   1  -2   6 1715.33   88.39
   1   1   6 1750.22   92.09
   1  -2   6 1739.13   92.99
   1   1   6 1785.82   91.29
  -1   3  -6  490.65   32.60
  -2  -1  -6  475.05   32.00
  -1   3  -6  521.75   32.40
   3  -2  -6  472.45   29.40
   3  -2  -6  531.55   32.50
   3  -2  -6  451.65   34.30
  -2  -1  -6  524.15   23.60
  -1   3  -6  508.15   34.30
   3  -2  -6  486.35   32.00
   3  -2  -6  517.75   31.70
  -1   3  -6  498.15   31.60
   1  -3   6  384.96   28.00
   2   1   6  408.36   29.80
   1  -3   6  426.26   29.90
   2   1   6  423.86   25.90
   2   1   6  411.86   26.10
  -3   2   6  428.16   34.80
   2   1   6  416.16   26.50
  -3   2   6  415.86   29.50
   1  -3   6  463.35   32.80
  -3   2   6  444.46   31.70
   1  -3   6  423.66   34.40
   1  -3   6  459.85   32.40
   1  -3   6  391.26   31.40
   2   1   6  410.26   32.10
  -3   2   6  409.66   32.50
  -3   2   6  394.16   32.30
   2   1   6  452.15   31.20
   0   2  -6 3773.62  175.98
   2  -2  -6 3650.03  174.28
   2  -2  -6 3415.56  173.98
   0   2  -6 3068.09  178.58
   0   2  -6 3849.31  176.48
   2  -2  -6 3203.08  173.58
   0   2  -6 3530.75  176.28
   2  -2  -6 2963.60  179.68
   2  -2  -6 2997.50  176.98
   0   2  -6 2967.10  177.98
   2   0   6 3410.16  170.28
   0  -2   6 3907.51  177.88
   2   0   6 3663.83  177.18
  -2   2   6 3821.32  181.98
  -2   2   6 3029.40  179.58
   0  -2   6 3213.58  175.58
   2   0   6 3332.97  174.48
   2   0   6 3671.63  179.18
  -2   2   6 3655.23  174.88
   2   0   6 3911.71  179.38
   2   0   6 3326.37  170.68
   0  -2   6 3896.41  178.98
   0  -2   6 3289.27  176.38
   0  -2   6 3626.94  181.08
  -2   2   6 3384.26  174.58
  -2   2   6 3942.21  179.18
  -2   1  -6 1871.01   87.39
   1   1  -6 1933.81   92.99
   1  -2  -6 1932.41   88.19
   1   1  -6 1642.54   99.19
   1   1  -6 1754.42   92.19
   1  -2  -6 1726.33   90.79
  -2   1  -6 1545.05   94.79
   1  -2  -6 1658.83   92.49
  -2   1  -6 1826.22   86.79
   1   1  -6 1894.51   94.09
  -1  -1   6 1801.82   92.69
  -1   2   6 1648.64   88.69
   2  -1   6 1712.23   95.29
   2  -1   6 1762.82   93.79
  -1   2   6 1807.92   96.39
  -1   2   6 1690.73   88.79
  -1  -1   6 1808.62   97.39
  -1   2   6 1852.71   90.79
  -1  -1   6 1698.03   93.59
   2  -1   6 1645.34   88.19
   2  -1   6 1666.43   87.79
  -1  -1   6 1597.44   93.69
   2  -1   6 1713.13   87.99
  -1   2   6 1773.82   91.79
   2  -1   6 1790.82   95.59
   2  -1   6 1628.54   92.89
   0  -2  -6 3106.59  179.58
   2   0  -6 3284.87  178.78
   2   0  -6 3922.11  178.78
  -2   2  -6 3627.04  174.18
   2   0  -6 3975.70  181.68
   2   0  -6 3631.74  177.78
  -2   2  -6 3469.35  174.58
   0  -2  -6 3396.36  176.58
   0  -2  -6 3542.15  170.48
  -2   2  -6 3076.49  180.28
   0  -2  -6 3446.96  170.38
   2  -2   6 3226.58  170.78
  -2   0   6 3283.97  180.58
   0   2   6 3675.93  176.48
  -2   0   6 3593.04  178.98
   0   2   6 3273.87  171.98
  -2   0   6 3783.12  178.98
   2  -2   6 3765.92  180.08
   2  -2   6 3661.23  181.88
  -2   0   6 3763.22  182.78
   0   2   6 3692.03  176.68
   0   2   6 3888.91  181.28
  -2   0   6 3092.99  176.98
   2  -2   6 3716.23  175.38
   2  -2   6 3863.11  182.68
   2  -2   6 3201.68  180.08
   0   2   6 3137.39  171.88
   2  -2   6 3139.29  174.38
   3  -1  -6  171.18   18.10
  -2   3  -6  189.08   13.10
  -1  -2  -6  174.68   19.20
  -1  -2  -6  211.68   11.90
   3  -1  -6  170.18   18.60
   3  -1  -6  184.78   19.20
   3  -1  -6  161.08   21.40
  -1  -2  -6  184.88   16.30
  -2   3  -6  186.68   16.80
  -1  -2  -6  199.98   11.40
  -2   3  -6  195.28   17.00
  -2   3  -6  189.78   17.90
   3  -1  -6  203.98   19.00
  -3   1   6  204.38   20.10
   1   2   6  170.68   13.50
   2  -3   6  181.58   15.10
   2  -3   6  189.48   17.30
  -3   1   6  184.78   19.80
   1   2   6  186.88   18.90
   2  -3   6  181.78   18.60
   1   2   6  180.18   18.80
   2  -3   6  182.38   21.80
   1   2   6  193.78   13.60
  -3   1   6  189.78   17.80
  -3   1   6  181.78   16.50
   1   2   6  189.28   16.40
   2  -3   6  201.58   18.30
  -2   4  -6 4354.96  228.88
  -2   4  -6 4657.33  226.58
  -2  -2  -6 4734.63  225.28
   4  -2  -6 4497.85  226.88
  -2  -2  -6 5088.69  219.48
   4  -2  -6 4627.04  231.18
  -2  -2  -6 4588.64  218.48
   4  -2  -6 4340.07  227.28
   2   2   6 4622.24  221.08
   2  -4   6 4120.59  225.08
   2   2   6 4225.58  215.68
  -4   2   6 4172.28  226.38
  -4   2   6 3756.62  228.28
   2  -4   6 4899.41  227.68
   2   2   6 4470.55  221.98
   2   2   6 4771.82  223.58
  -4   2   6 4776.42  228.48
   2  -4   6 4406.06  229.58
   2   2   6 3985.50  215.58
   2   2   6 4429.46  227.98
   2   2   6 3911.51  219.98
   5  -3  -6   95.69   12.00
  -3  -2  -6  101.39   12.30
   5  -3  -6   99.09   11.30
   5  -3  -6  103.39   11.30
  -2   5  -6  107.59   11.10
  -2   5  -6   98.89   12.80
  -2   5  -6   94.29   11.20
  -3  -2  -6   93.49   10.50
   3   2   6  113.29   12.90
   3   2   6  112.09   10.00
   2  -5   6  112.29   21.50
   3   2   6  107.69   13.10
  -5   3   6  102.39   11.90
  -5   3   6  107.49   11.30
   2  -5   6  104.49   11.70
  -5   3   6   86.59   20.00
   2  -5   6  111.39   11.00
   4  -3  -6  767.82   49.40
  -1   4  -6  692.03   47.20
  -1   4  -6  809.72   44.80
  -1   4  -6  696.43   46.90
   4  -3  -6  695.53   45.10
  -1   4  -6  706.13   44.60
   4  -3  -6  714.93   40.60
  -3  -1  -6  796.02   39.40
   4  -3  -6  723.83   45.30
  -4   3   6  737.33   46.90
   1  -4   6  618.54   43.20
   1  -4   6  652.13   45.60
   3   1   6  680.43   40.60
   3   1   6  696.73   42.60
   1  -4   6  633.84   43.90
   3   1   6  650.13   40.00
   1  -4   6  726.63   47.60
   1  -4   6  682.13   45.10
   3   1   6  668.43   38.20
   3   1   6  748.73   41.80
  -4   3   6  626.74   43.50
   3   1   6  744.33   44.60
  -4   3   6  657.83   47.60
   3  -3  -6 1350.76   73.89
   3  -3  -6 1382.16   69.19
  -3   0  -6 1520.95   68.29
   0   3  -6 1253.27   76.29
   3  -3  -6 1348.57   74.69
   3  -3  -6 1429.36   73.69
  -3   0  -6 1367.36   67.99
   0   3  -6 1230.98   74.09
   0   3  -6 1381.56   76.49
   0  -3   6 1231.18   74.49
  -3   3   6 1317.87   73.69
  -3   3   6 1286.07   72.79
   0  -3   6 1361.96   76.69
   0  -3   6 1270.27   76.09
   0  -3   6 1181.48   78.09
  -3   3   6 1232.98   78.19
   3   0   6 1440.06   74.29
   0  -3   6 1238.78   73.99
  -3   3   6 1285.87   76.59
   3   0   6 1150.68   71.09
   3   0   6 1345.27   69.59
   3   0   6 1439.16   71.69
   3   0   6 1259.27   70.59
   3   0   6 1360.06   74.49
   0  -3   6 1427.66   75.59
   1   2  -6  170.98   16.90
   1   2  -6  191.38   18.10
   2  -3  -6  175.38   17.60
   2  -3  -6  166.88   18.30
   2  -3  -6  220.58   15.90
   1   2  -6  199.48   17.60
   2  -3  -6  201.78   16.10
  -3   1  -6  208.28   13.60
   1   2  -6  193.58   20.60
   1   2  -6  186.58   19.90
   2  -3  -6  201.78   13.70
  -1  -2   6  186.28   17.20
  -1  -2   6  201.38   20.80
   3  -1   6  185.98   19.50
  -2   3   6  198.98   18.20
   3  -1   6  152.08   15.10
   3  -1   6  171.38   19.50
   3  -1   6  168.48   14.00
  -2   3   6  167.58   19.90
  -1  -2   6  188.38   18.40
   3  -1   6  186.78   13.10
  -1  -2   6  186.58   21.00
  -2   3   6  178.58   16.30
  -2   3   6  170.48   14.80
   3  -1   6  157.28   17.20
  -1  -2   6  189.88   16.60
  -3   2  -6  525.45   27.90
   1  -3  -6  430.76   29.80
   2   1  -6  442.16   31.30
   2   1  -6  482.55   33.80
  -3   2  -6  540.25   29.70
   2   1  -6  512.25   34.40
   1  -3  -6  480.45   33.90
   2   1  -6  501.25   33.00
   2   1  -6  497.55   34.20
   1  -3  -6  521.25   27.80
   2   1  -6  464.05   35.10
   3  -2   6  403.46   28.00
  -1   3   6  410.46   27.60
  -2  -1   6  443.96   33.60
   3  -2   6  421.46   30.70
   3  -2   6  429.66   32.80
   3  -2   6  374.06   33.40
  -2  -1   6  445.56   32.00
  -2  -1   6  406.96   30.50
  -1   3   6  465.65   30.70
  -2  -1   6  407.86   31.00
   3  -2   6  435.76   28.60
  -2  -1   6  439.66   33.90
  -1   3   6  448.66   27.50
  -1   3   6  433.46   34.70
   3   0  -6 1277.17   78.29
   3   0  -6 1292.47   75.19
  -3   3  -6 1446.26   72.69
   0  -3  -6 1374.96   76.89
   0  -3  -6 1329.47   71.09
  -3   3  -6 1325.47   77.49
   0  -3  -6 1502.55   70.19
   3   0  -6 1352.16   76.69
   3  -3   6 1198.48   72.09
   0   3   6 1228.68   71.19
   3  -3   6 1288.97   76.29
  -3   0   6 1424.46   77.69
   0   3   6 1408.16   70.49
  -3   0   6 1409.56   78.19
   0   3   6 1400.56   77.19
   0   3   6 1349.27   70.59
   3  -3   6 1416.96   73.89
  -3   0   6 1213.38   77.69
   0   3   6 1262.87   70.19
   0   3   6 1371.06   72.39
  -3   0   6 1175.78   74.69
  -3   4  -6  491.15   36.90
  -3   4  -6  545.65   28.50
   4  -1  -6  503.95   38.80
  -1  -3  -6  575.74   31.60
   4  -1  -6  485.15   37.60
  -3   4  -6  515.85   37.10
  -1  -3  -6  478.25   36.20
   4  -1  -6  507.75   36.80
   1   3   6  517.85   31.70
   3  -4   6  530.85   36.20
   3  -4   6  523.85   38.10
   3  -4   6  509.05   34.80
  -4   1   6  526.55   39.30
   1   3   6  580.64   32.00
   1   3   6  561.94   28.30
  -4   1   6  529.85   37.10
   1   3   6  555.44   32.90
  -4   1   6  571.84   39.00
   1   3   6  568.94   37.00
  -2  -3  -6   98.69   14.40
   5  -2  -6  111.49   11.40
  -3   5  -6  107.49   12.50
  -2  -3  -6  109.59   11.40
   5  -2  -6  130.09   13.60
  -3   5  -6  125.09   12.60
  -3   5  -6  117.29   13.00
   5  -2  -6  115.69   12.60
   3  -5   6  127.39   20.20
  -5   2   6   90.09   12.00
  -5   2   6  124.19   13.30
   2   3   6  107.59   13.30
   2   3   6  102.59    9.30
   2   3   6  128.69   12.20
   3  -5   6  111.89   11.20
   3  -5   6  114.89   13.10
  -3   6  -6  804.12   53.99
   6  -3  -6  716.93   51.09
   6  -3  -6  676.73   53.39
  -3   6  -6  824.02   49.20
   6  -3  -6  725.93   53.39
  -3  -3  -6  786.12   47.00
  -3   6  -6  766.22   50.69
  -3  -3  -6  780.22   47.30
  -6   3   6  885.81   57.69
  -6   3   6  882.61   56.49
   3   3   6  824.82   49.30
   3  -6   6  851.11   54.39
   3  -6   6  838.62   55.89
   3   3   6  900.61   51.29
   3   3   6  911.21   46.80
   7  -4  -6  703.73   48.00
  -3   7  -6  709.93   49.90
   7  -4  -6  752.42   51.89
  -3   7  -6  690.63   48.90
  -4  -3  -6  705.33   44.90
   3  -7   6  700.63   51.49
  -7   4   6  715.63   50.59
  -7   4   6  716.73   52.89
   4   3   6  674.13   46.60
   3  -7   6  810.62   52.99
  -2   6  -6 1083.59   69.69
   6  -4  -6 1147.69   71.39
  -4  -2  -6 1135.09   62.59
   6  -4  -6 1079.99   67.59
  -2   6  -6 1103.59   67.89
   2  -6   6 1155.48   70.09
   4   2   6 1046.80   64.09
   2  -6   6 1064.99   69.59
  -6   4   6 1140.09   69.59
   4   2   6 1181.58   65.09
  -6   4   6 1036.30   71.19
   4   2   6 1105.99   63.59
  -1   5  -6  902.71   62.69
   5  -4  -6 1038.00   65.89
   5  -4  -6 1001.90   54.59
  -4  -1  -6 1032.30   56.79
   5  -4  -6  973.60   61.99
  -1   5  -6 1092.29   62.69
   5  -4  -6 1048.10   61.79
   1  -5   6  888.71   61.19
  -5   4   6 1015.60   65.29
  -5   4   6  961.50   61.59
   4   1   6 1066.79   54.19
   4   1   6  974.60   52.39
   1  -5   6 1058.09   63.59
   4   1   6 1022.20   60.89
   4   1   6 1020.50   57.89
   4   1   6 1098.89   69.49
   4   1   6 1062.89   60.09
  -5   4   6  927.61   64.99
   0   4  -6 2192.98  122.89
   4  -4  -6 2258.27  120.09
   0   4  -6 2188.38  121.59
   4  -4  -6 2081.69  110.49
   4  -4  -6 2224.68  120.09
  -4   0  -6 2130.29  114.59
  -4   0  -6 2302.67  114.99
   0   4  -6 2413.96  125.99
   0   4  -6 2031.70  118.59
   4   0   6 2239.58  115.39
   4   0   6 2484.85  118.19
   0  -4   6 2167.18  122.69
  -4   4   6 2293.67  120.79
   0  -4   6 2227.38  119.39
   0  -4   6 2218.68  120.69
   4   0   6 2235.98  116.69
   4   0   6 2366.16  116.69
  -4   4   6 2218.08  125.99
  -4   4   6 2173.18  119.89
   0  -4   6 2308.37  123.99
   4   0   6 2286.37  116.49
   0  -4   6 2167.48  121.09
  -4   1  -6  546.25   32.30
   1   3  -6  481.05   41.30
  -4   1  -6  562.94   33.70
   3  -4  -6  510.75   39.30
   1   3  -6  495.65   37.80
  -4   1  -6  560.24   34.70
   3  -4  -6  512.15   34.80
   3  -4  -6  540.65   34.50
   1   3  -6  501.45   35.80
   4  -1   6  570.44   31.70
   4  -1   6  569.34   33.90
  -3   4   6  510.65   39.10
  -1  -3   6  532.65   37.30
  -1  -3   6  529.45   36.70
   4  -1   6  505.55   32.60
  -3   4   6  488.35   34.00
  -3   4   6  568.04   36.50
  -1  -3   6  541.35   36.80
  -1  -3   6  583.04   39.00
   4  -1   6  516.05   35.70
   4  -1   6  529.05   35.70
   2  -4  -6 4306.77  229.18
   2   2  -6 4619.94  236.08
   2  -4  -6 4481.15  237.78
  -4   2  -6 4677.33  229.78
  -4   2  -6 5187.38  234.18
   2  -4  -6 4797.22  229.98
  -4   2  -6 4685.43  228.58
   2   2  -6 4125.29  237.88
   2   2  -6 4291.37  233.08
   2  -4  -6 5074.39  233.28
   4  -2   6 4573.84  233.58
   4  -2   6 4354.26  232.28
   4  -2   6 4050.69  229.48
  -2  -2   6 5187.28  236.88
  -2  -2   6 4103.19  234.68
  -2  -2   6 4900.41  237.28
  -2  -2   6 4345.67  233.88
   4  -2   6 4625.84  229.68
  -2   4   6 4655.33  230.68
  -2  -2   6 4486.05  232.38
  -2   4   6 4993.20  233.08
   1  -4  -6  739.03   42.40
   3   1  -6  713.43   47.20
   1  -4  -6  733.13   47.50
   3   1  -6  689.03   44.20
  -4   3  -6  686.23   46.80
   1  -4  -6  754.32   41.60
  -4   3  -6  759.82   44.00
   1  -4  -6  738.93   41.20
   4  -3   6  696.43   43.20
  -1   4   6  694.73   39.40
  -1   4   6  658.83   40.70
  -1   4   6  724.53   42.30
   4  -3   6  676.03   42.80
  -1   4   6  658.13   43.30
  -3  -1   6  634.94   45.60
  -3  -1   6  709.13   47.50
   4  -3   6  662.93   44.70
  -3  -1   6  714.63   47.70
  -3  -1   6  629.64   45.00
   4   0  -6 2160.58  120.69
   0  -4  -6 2240.28  110.29
   4   0  -6 2101.19  119.29
  -4   4  -6 2248.88  118.09
  -4   4  -6 2038.60  119.69
   4   0  -6 2071.29  118.09
   0  -4  -6 2210.78  112.59
   0  -4  -6 2200.38  119.09
  -4   0   6 2146.09  121.39
   0   4   6 2438.26  115.59
   4  -4   6 2323.17  117.69
   0   4   6 1993.50  121.09
  -4   0   6 2165.88  120.09
   0   4   6 2335.67  110.99
   4  -4   6 2079.19  116.49
   4  -4   6 2106.79  120.89
  -4   0   6 2287.87  119.39
   0   4   6 2156.78  113.59
  -4   5  -6  670.93   48.20
  -1  -4  -6  766.22   43.90
  -4   5  -6  762.12   37.70
   5  -1  -6  764.52   48.10
   5  -1  -6  683.53   48.60
   5  -1  -6  706.03   49.30
  -1  -4  -6  772.02   46.60
  -4   5  -6  749.23   37.40
   1   4   6  729.33   43.60
   4  -5   6  717.43   46.90
   4  -5   6  811.92   50.69
  -5   1   6  701.33   49.10
   1   4   6  742.73   48.30
  -5   1   6  702.83   51.39
   4  -5   6  679.13   49.50
   1   4   6  780.32   45.80
   6  -2  -6 1027.70   64.09
  -4   6  -6 1070.99   62.29
   6  -2  -6 1052.69   65.69
  -2  -4  -6 1058.69   60.89
  -4   6  -6 1038.80   64.29
  -4   6  -6 1108.29   56.29
  -2  -4  -6 1052.59   58.39
   6  -2  -6  958.60   63.69
   4  -6   6 1033.40   66.99
  -6   2   6  992.90   66.19
   4  -6   6 1010.60   63.69
   2   4   6  960.90   59.29
   2   4   6 1053.59   61.09
   2   4   6  891.01   55.69
  -6   2   6  996.10   65.69
  -3  -4  -6  181.48   17.20
   7  -3  -6  171.28   19.50
   7  -3  -6  168.88   17.00
   7  -3  -6  169.18   17.20
  -3  -4  -6  158.18   17.20
  -4   7  -6  165.28   17.20
   4  -7   6  169.98   17.80
   4  -7   6  170.08   19.30
   3   4   6  189.78   17.60
  -7   3   6  171.18   18.70
  -7   3   6  171.18   18.00
  -4   8  -6 1096.49   71.29
  -4   8  -6 1052.29   70.69
   8  -4  -6 1205.18   73.69
   8  -4  -6 1049.40   73.59
   8  -4  -6 1101.19   71.59
  -8   4   6 1150.68   75.59
   4  -8   6 1086.99   72.69
   4   4   6 1057.99   67.59
  -8   4   6 1124.59   74.89
   4  -8   6 1059.59   72.29
   9  -5  -6   15.30    9.00
  -4   9  -6   26.50   12.50
  -4   9  -6    8.90   11.50
   9  -5  -6   23.10   15.80
   9  -5  -6   32.80   12.20
  -9   5   6   -3.90   15.50
   4  -9   6   25.40   14.80
   4  -9   6   17.30   14.10
   5   4   6   30.80   10.90
  -9   5   6    9.70   15.60
   8  -5  -6 1011.40   68.19
   8  -5  -6 1053.09   64.69
  -3   8  -6 1025.40   67.29
  -3   8  -6 1076.89   67.29
   3  -8   6 1003.90   66.79
  -8   5   6  922.51   66.69
  -8   5   6  909.31   66.69
   5   3   6  896.81   60.59
   3  -8   6  962.40   66.99
   7  -5  -6  207.38   19.90
   7  -5  -6  151.48   17.00
  -2   7  -6  156.18   17.40
  -2   7  -6  186.48   17.50
  -5  -2  -6  191.78   21.70
   5   2   6  164.38   16.90
   2  -7   6  151.28   17.30
   2  -7   6  160.38   17.80
  -7   5   6  180.28   18.10
  -7   5   6  160.58   16.50
   6  -5  -6  611.14   35.10
  -5  -1  -6  612.74   39.40
   6  -5  -6  582.04   47.00
  -1   6  -6  644.54   44.60
  -1   6  -6  585.04   44.40
   6  -5  -6  596.64   34.40
   6  -5  -6  564.14   41.10
   5   1   6  685.13   43.10
   1  -6   6  638.24   44.80
  -6   5   6  637.04   47.50
  -6   5   6  621.94   45.70
   5   1   6  644.54   41.90
   1  -6   6  694.73   44.50
   0   5  -6   75.39   11.00
  -5   0  -6  102.59   13.90
   5  -5  -6   81.29    8.90
   5  -5  -6  102.99    9.80
   0   5  -6   85.89    9.70
   0   5  -6  105.49   12.50
   5  -5  -6  106.69   13.20
   5   0   6   71.89    8.60
   5   0   6   60.99    9.70
  -5   5   6   86.59   12.00
   5   0   6   85.99   14.80
   0  -5   6   84.89    9.90
  -5   5   6   77.29   10.20
   5   0   6   78.19    9.00
   0  -5   6   77.49    9.50
   5   0   6   71.69   13.80
   4  -5  -6  712.53   53.19
   1   4  -6  713.93   51.39
  -5   1  -6  759.92   46.10
   4  -5  -6  748.13   49.50
   1   4  -6  734.83   49.10
  -5   1  -6  831.52   46.70
   4  -5  -6  778.12   47.10
   1   4  -6  709.33   46.80
   5  -1   6  783.72   46.00
  -4   5   6  788.12   49.50
   5  -1   6  724.43   45.90
  -4   5   6  716.33   47.40
  -1  -4   6  767.72   49.40
   5  -1   6  789.02   47.20
  -1  -4   6  738.13   49.40
   5  -1   6  721.23   45.40
  -1  -4   6  707.63   49.20
  -4   5   6  689.53   50.59
   5  -1   6  819.92   44.90
   3  -5  -6  144.59   12.40
   2   3  -6  127.99   15.20
   2   3  -6  114.19   11.80
   3  -5  -6  116.59   17.40
   3  -5  -6  122.09   14.40
  -5   2  -6  122.69   14.70
   2   3  -6  131.99   14.00
   5  -2   6  123.79   12.80
   5  -2   6  117.49    9.70
   5  -2   6  107.99   14.00
  -3   5   6  120.09   12.20
   5  -2   6  119.59   15.80
  -2  -3   6  110.39   12.00
  -2  -3   6   97.19   11.70
  -3   5   6   93.89   16.40
   2  -5  -6   94.49   11.50
   3   2  -6   89.89   10.00
  -5   3  -6   92.49   14.90
   2  -5  -6   79.29   12.60
   3   2  -6   95.79   10.60
   2  -5  -6  101.79   12.00
  -3  -2   6   96.29   11.80
   5  -3   6   88.29    9.50
   5  -3   6   98.59   10.50
  -3  -2   6  106.89   13.10
  -2   5   6  109.09   10.70
  -2   5   6   98.89   15.00
   5  -3   6  118.99   15.00
  -2   5   6  107.69   15.40
  -3  -2   6  107.89   16.30
   1  -5  -6 1097.09   65.99
  -5   4  -6  943.41   63.19
  -5   4  -6 1061.59   63.49
   1  -5  -6 1018.60   53.99
   4   1  -6 1021.10   62.99
   4   1  -6  974.20   61.19
   1  -5  -6 1078.59   58.79
  -1   5   6 1030.90   60.19
  -4  -1   6  992.90   62.89
  -4  -1   6  991.80   63.69
   5  -4   6 1057.89   62.09
  -1   5   6 1047.10   55.49
   5  -4   6  932.81   62.99
   5  -4   6  992.60   61.09
  -1   5   6 1131.59   57.99
  -4  -1   6  917.61   64.09
  -1   5   6  953.20   58.39
  -5   5  -6   86.79   11.70
   5   0  -6   83.49   10.00
   0  -5  -6   92.69   10.40
   0  -5  -6  102.29   11.70
  -5   5  -6   89.19    9.20
   5   0  -6  100.79   10.80
   5   0  -6  105.29   12.10
   5  -5   6   64.79    8.90
   5  -5   6   64.99   18.80
   0   5   6   84.69    8.20
  -5   0   6   79.79    9.30
   5  -5   6   63.49    9.00
   0   5   6   64.19   12.80
   0   5   6   80.49   14.30
   0   5   6   83.19    8.40
  -5   6  -6 1233.58   74.79
  -1  -5  -6 1249.07   68.69
   6  -1  -6 1186.98   74.39
  -5   6  -6 1237.38   72.79
   6  -1  -6 1230.18   75.09
   6  -1  -6 1267.27   74.19
  -1  -5  -6 1305.67   72.09
  -6   1   6 1188.18   75.89
   5  -6   6 1125.69   77.49
   1   5   6 1121.69   68.69
  -6   1   6 1180.08   76.89
   1   5   6 1188.68   70.79
   5  -6   6 1118.79   73.49
   7  -2  -6  309.17   26.00
  -5   7  -6  341.87   27.20
  -2  -5  -6  358.06   25.30
  -2  -5  -6  366.96   29.30
   7  -2  -6  301.87   26.20
   7  -2  -6  368.96   29.70
  -5   7  -6  313.57   26.40
   5  -7   6  329.47   27.20
   5  -7   6  323.17   28.80
  -7   2   6  299.57   29.00
  -7   2   6  322.47   28.80
   2   5   6  339.17   25.40
   8  -3  -6  844.02   59.39
  -5   8  -6  863.61   57.69
   8  -3  -6  758.02   55.49
   8  -3  -6  861.41   60.19
  -5   8  -6  870.91   58.19
  -8   3   6  880.21   62.59
   5  -8   6  854.21   59.29
   3   5   6  869.11   55.39
   5  -8   6  922.31   63.39
  -8   3   6  886.61   61.79
  -5   9  -6  368.16   26.50
   9  -4  -6  312.57   26.20
   9  -4  -6  320.27   30.20
   9  -4  -6  312.97   27.20
  -5   9  -6  336.57   27.40
   5  -9   6  331.57   29.90
  -9   4   6  289.37   26.40
   4   5   6  340.57   27.80
   5  -9   6  301.07   26.70
  10  -5  -6  387.46   33.20
  -5  10  -6  442.06   33.10
  -5  10  -6  284.07   34.20
  10  -5  -6  324.67   30.70
   5 -10   6  348.67   32.30
 -10   5   6  351.46   29.40
 -10   5   6  384.36   33.80
  -4  10  -6  204.38   29.40
  10  -6  -6  194.48   24.20
  -4  10  -6  266.17   25.00
  10  -6  -6  253.77   21.00
   4 -10   6  170.08   24.00
   4 -10   6  246.08   27.30
   6   4   6  268.77   24.10
 -10   6   6  229.18   28.60
   9  -6  -6  415.76   35.10
   9  -6  -6  413.26   32.00
  -3   9  -6  439.36   34.40
  -3   9  -6  388.46   34.60
  -9   6   6  369.76   33.80
   3  -9   6  400.56   31.80
   8  -6  -6  624.54   50.39
   8  -6  -6  647.94   47.40
  -2   8  -6  684.93   48.00
  -2   8  -6  639.14   47.90
  -8   6   6  633.24   48.80
   6   2   6  683.23   46.90
   2  -8   6  694.53   47.00
   2  -8   6  642.84   49.30
  -8   6   6  690.53   51.09
   7  -6  -6  598.74   43.50
   7  -6  -6  627.74   50.09
  -1   7  -6  708.13   46.10
  -1   7  -6  624.04   47.50
  -6  -1  -6  611.94   47.70
   1  -7   6  634.64   46.30
   6   1   6  625.54   43.40
   1  -7   6  602.04   46.30
  -7   6   6  627.44   47.60
  -7   6   6  631.44   47.50
   0   6  -6 1587.64   97.79
   0   6  -6 1733.33   97.29
  -6   0  -6 1638.74   92.09
   6  -6  -6 1669.43  104.69
   6  -6  -6 1578.24   94.59
   6  -6  -6 1587.14   94.69
   0  -6   6 1569.64   97.99
   6   0   6 1625.34   96.99
   6   0   6 1656.63   87.19
   6   0   6 1687.63   93.69
  -6   6   6 1705.53  101.79
   0  -6   6 1684.63   95.79
  -6   6   6 1582.54   97.09
   5  -6  -6 1335.87   71.69
  -6   1  -6 1262.67   71.19
   1   5  -6 1280.17   76.19
   5  -6  -6 1162.48   81.29
   1   5  -6 1154.68   74.69
  -6   1  -6 1324.67   71.59
   5  -6  -6 1241.18   72.29
   1   5  -6 1186.58   69.59
  -5   6   6 1203.78   77.29
  -1  -5   6 1239.48   73.19
   6  -1   6 1244.98   65.79
  -1  -5   6 1086.79   74.29
   6  -1   6 1179.48   71.09
   6  -1   6 1226.78   69.69
   6  -1   6 1132.69   70.49
   6  -1   6 1116.19   67.49
  -5   6   6 1100.09   72.89
  -1  -5   6 1135.69   73.39
   4  -6  -6 1002.80   64.89
   4  -6  -6 1153.08   61.49
  -6   2  -6 1050.79   63.29
   4  -6  -6  899.91   69.39
   2   4  -6 1045.50   66.49
   2   4  -6 1021.40   61.29
   2   4  -6 1044.80   67.29
   6  -2   6  989.30   61.79
   6  -2   6 1077.39   61.19
  -4   6   6  986.20   65.59
   6  -2   6 1114.49   57.29
  -2  -4   6 1066.49   64.89
  -2  -4   6 1006.20   65.79
  -4   6   6  992.70   63.09
   6  -2   6 1031.00   61.89
  -2  -4   6 1053.49   66.59
   3   3  -6  737.63   50.49
   3   3  -6  794.92   54.89
   3  -6  -6  798.72   49.20
  -6   3  -6  799.62   53.59
   3  -6  -6  695.93   55.79
   3  -6  -6  758.72   51.59
  -3  -3   6  873.21   56.29
  -3   6   6  864.71   51.79
   6  -3   6  898.01   52.99
  -3   6   6  883.11   54.09
   6  -3   6  849.81   53.09
  -3  -3   6  861.31   57.39
   6  -3   6  834.42   52.49
   2  -6  -6 1167.78   67.89
   4   2  -6 1156.28   71.89
   4   2  -6 1109.89   67.49
  -6   4  -6 1111.69   69.79
   2  -6  -6 1133.79   60.59
   2  -6  -6 1062.09   72.39
  -4  -2   6 1188.48   72.29
   6  -4   6 1176.78   69.29
  -4  -2   6 1152.58   79.69
  -2   6   6 1153.98   66.19
  -4  -2   6 1085.99   71.69
   6  -4   6 1086.89   67.89
  -2   6   6 1121.89   66.99
  -2   6   6 1019.90   65.59
   6  -4   6 1158.98   71.09
   5   1  -6  604.64   43.70
   1  -6  -6  602.74   43.60
   5   1  -6  630.14   44.70
  -6   5  -6  641.64   43.40
   1  -6  -6  638.54   46.20
  -1   6   6  702.63   40.00
  -5  -1   6  654.93   54.89
  -1   6   6  689.63   38.70
  -5  -1   6  670.03   47.70
  -5  -1   6  610.64   48.60
  -1   6   6  660.73   45.60
  -1   6   6  628.44   42.10
   6  -5   6  607.94   46.80
   6  -5   6  639.34   45.10
   0  -6  -6 1652.23   92.29
   6   0  -6 1670.93   97.19
  -6   6  -6 1653.33   96.99
  -6   6  -6 1653.23   95.09
   6   0  -6 1605.34   96.59
   6   0  -6 1631.54   93.09
   0  -6  -6 1762.72   96.19
   0   6   6 1511.35   99.29
   6  -6   6 1670.03  100.19
   0   6   6 1505.45  100.39
   0   6   6 1565.04   91.69
   6  -6   6 1614.34   96.79
  -6   0   6 1695.83   99.49
  -6   0   6 1696.93  100.89
   7  -1  -6  295.97   25.20
  -6   7  -6  277.27   25.10
  -6   7  -6  322.67   26.50
  -1  -6  -6  275.57   22.10
   7  -1  -6  323.27   27.70
   7  -1  -6  295.87   24.60
  -1  -6  -6  300.57   29.90
   1   6   6  304.97   24.50
   6  -7   6  288.67   29.10
  -7   1   6  343.27   27.10
   6  -7   6  288.77   25.30
  -7   1   6  327.27   29.20
  -6   8  -6  844.12   55.29
  -2  -6  -6  708.33   46.90
   8  -2  -6  806.92   52.69
   8  -2  -6  765.52   56.49
  -6   8  -6  822.52   53.39
   8  -2  -6  757.72   55.19
  -8   2   6  805.62   57.69
   6  -8   6  749.62   54.59
   2   6   6  773.62   51.99
   6  -8   6  809.12   57.39
  -8   2   6  801.12   58.39
  -6   9  -6   85.39   14.30
   9  -3  -6   98.29   15.40
   9  -3  -6   99.89   15.10
   9  -3  -6   62.09   16.70
   6  -9   6   70.89   12.60
  -9   3   6   53.49   11.70
   3   6   6   65.29   13.50
   6  -9   6   84.39   16.80
  -9   3   6   65.19   14.30
  -6  10  -6  161.08   20.60
  10  -4  -6  138.49   19.70
  10  -4  -6  181.88   37.30
  10  -4  -6  152.68   29.00
   4   6   6  121.09   19.10
   6 -10   6  144.29   24.70
 -10   4   6  104.59   20.30
  -3  10  -6  382.96   34.00
  -3  10  -6  360.86   36.90
  10  -7  -6  428.36   35.00
  10  -7  -6  416.56   33.30
  10  -7  -6  426.46   37.50
   7   3   6  452.85   35.10
 -10   7   6  404.96   38.00
   3 -10   6  454.65   38.30
   3 -10   6  359.96   34.30
 -10   7   6  401.36   34.20
  -2   9  -6   49.70   17.40
   9  -7  -6   27.00   14.90
   9  -7  -6   44.80   17.50
  -2   9  -6   35.70   10.20
   2  -9   6   16.80   22.40
   2  -9   6   21.80   16.00
  -9   7   6   40.10   15.90
   7   2   6   22.50   12.80
  -9   7   6   10.00   13.90
   8  -7  -6  337.37   30.00
  -1   8  -6  370.26   29.80
   8  -7  -6  300.77   29.60
  -1   8  -6  359.56   31.50
   7   1   6  373.16   29.80
  -8   7   6  352.16   30.40
  -8   7   6  417.86   32.00
   1  -8   6  321.37   35.80
   1  -8   6  388.66   30.30
  -7   0  -6  114.59   27.10
   0   7  -6   97.79   16.40
   0   7  -6  101.59   13.60
   7  -7  -6   72.59   15.40
   7  -7  -6   93.99   12.00
   7   0   6  128.29   13.90
   0  -7   6   89.89   12.90
  -7   7   6  105.89   11.70
   0  -7   6  116.19   15.60
  -7   7   6   97.99   12.30
   1   6  -6  328.17   27.80
   1   6  -6  266.07   21.20
   6  -7  -6  300.27   23.90
   6  -7  -6  382.16   34.20
   6  -7  -6  265.07   23.20
  -7   1  -6  329.87   31.00
   1   6  -6  347.97   28.90
  -1  -6   6  294.47   27.10
  -1  -6   6  316.47   24.80
   7  -1   6  359.06   25.40
  -6   7   6  341.27   29.80
   7  -1   6  275.27   21.80
  -6   7   6  301.77   26.90
   2   5  -6  386.06   31.20
   2   5  -6  314.67   23.90
   5  -7  -6  339.57   24.20
  -7   2  -6  375.76   32.20
   5  -7  -6  317.47   31.30
   2   5  -6  382.96   32.30
   5  -7  -6  291.27   25.00
  -2  -5   6  310.17   26.20
   7  -2   6  302.17   23.00
  -5   7   6  329.97   30.50
  -2  -5   6  336.07   29.50
  -2  -5   6  366.96   31.30
  -5   7   6  356.06   28.80
   7  -2   6  334.47   28.10
   4  -7  -6  146.39   13.80
   4  -7  -6  163.78   12.80
   3   4  -6  170.88   15.40
  -7   3  -6  169.58   22.80
   3   4  -6  158.78   18.20
   4  -7  -6  173.28   18.60
   7  -3   6  185.68   17.40
  -4   7   6  190.58   17.00
  -3  -4   6  173.88   18.60
  -3  -4   6  193.38   20.10
  -3  -4   6  168.88   16.30
   7  -3   6  176.88   15.50
   3  -7  -6  728.63   41.80
   3  -7  -6  663.13   51.99
   4   3  -6  696.63   50.09
   4   3  -6  705.13   46.40
  -7   4  -6  771.62   47.50
   3  -7  -6  713.53   46.00
  -4  -3   6  670.43   51.29
   7  -4   6  671.33   47.40
   7  -4   6  682.03   48.60
  -3   7   6  670.83   46.50
  -4  -3   6  695.33   50.89
  -7   5  -6  192.08   18.00
   2  -7  -6  145.09   30.00
   2  -7  -6  191.08   18.90
   5   2  -6  203.48   22.00
   5   2  -6  170.38   15.80
  -5  -2   6  201.58   19.20
   7  -5   6  175.48   19.90
  -2   7   6  210.18   18.50
  -5  -2   6  166.98   18.00
   7  -5   6  175.18   17.70
   6   1  -6  657.53   47.70
   1  -7  -6  622.74   44.10
   1  -7  -6  682.23   48.00
   6   1  -6  645.54   45.40
  -7   6  -6  566.14   41.80
  -1   7   6  589.84   42.10
  -6  -1   6  656.73   47.80
  -6  -1   6  637.64   49.80
   7  -6   6  604.04   45.30
   7  -6   6  612.44   46.50
   0  -7  -6   73.19   12.60
   7   0  -6   83.09   16.20
   7   0  -6  130.39   14.80
   0  -7  -6  121.99   24.70
  -7   0   6   93.49   14.20
  -7   0   6  110.29   12.70
   7  -7   6   84.79   14.60
   0   7   6  102.69   12.40
   7  -7   6  106.49   12.50
  -7   8  -6  650.83   43.70
   8  -1  -6  622.74   41.70
   8  -1  -6  634.94   45.00
  -1  -7  -6  600.34   41.40
   8  -1  -6  589.44   46.00
   1   7   6  496.85   45.40
   7  -8   6  620.04   49.70
   7  -8   6  589.04   44.10
  -8   1   6  626.04   49.99
   9  -2  -6   39.70   17.40
   9  -2  -6   49.50   13.70
  -9   2   6   51.09   11.80
   2   7   6   49.00   14.10
   7  -9   6   48.70   15.30
  -9   2   6   44.90   17.40
   7  -9   6   46.10   12.10
  10  -3  -6 1051.89   71.69
  10  -3  -6 1149.58   73.69
  -7  10  -6  894.01   66.39
   7 -10   6 1074.69   72.79
   3   7   6 1066.79   67.09
 -10   3   6 1003.70   69.59
 -10   3   6 1027.70   71.59
   7 -10   6  992.50   67.49
   9  -8  -6 1003.00   66.19
  -1   9  -6  847.02   63.69
   9  -8  -6 1135.29   73.09
  -1   9  -6  989.90   66.09
   1  -9   6 1052.29   68.79
   1  -9   6  932.31   72.79
  -9   8   6 1065.49   69.39
   8   1   6 1053.89   65.09
  -9   8   6  946.41   66.59
   0   8  -6  179.48   35.00
   8  -8  -6  181.08   22.10
   8  -8  -6  162.88   20.50
   8  -8  -6  146.49   15.30
  -8   8   6  148.49   20.00
   0  -8   6  152.28   17.80
   8   0   6  162.58   18.20
  -8   8   6  142.19   19.50
   0  -8   6  165.98   20.90
   7  -8  -6  569.54   49.20
   7  -8  -6  588.94   42.10
   7  -8  -6  589.54   42.20
   1   7  -6  551.54   42.90
   1   7  -6  567.44   44.40
  -7   8   6  599.84   43.30
  -7   8   6  603.64   46.70
   8  -1   6  643.14   48.90
  -1  -7   6  654.13   41.80
  -1  -7   6  536.55   46.70
   2   6  -6  817.02   55.39
   2   6  -6  789.22   49.70
   6  -8  -6  712.53   60.49
  -8   2  -6  831.52   53.49
   2   6  -6  792.82   56.59
   6  -8  -6  788.22   51.59
   6  -8  -6  728.73   52.49
  -6   8   6  902.91   60.19
   8  -2   6  809.22   50.29
  -2  -6   6  895.31   54.99
   8  -2   6  857.21   56.29
  -2  -6   6  805.82   57.59
  -6   8   6  817.82   54.99
  -8   3  -6  795.92   52.89
   3   5  -6  827.52   60.89
   3   5  -6  841.82   51.39
   5  -8  -6  781.12   53.49
   3   5  -6  819.72   58.49
   5  -8  -6  766.52   60.09
   5  -8  -6  808.82   50.19
  -5   8   6  876.31   58.39
   8  -3   6  879.71   58.09
   8  -3   6  875.01   54.49
  -3  -5   6  885.31   62.39
  -3  -5   6  874.61   55.29
  -3  -5   6  864.21   58.69
   4  -8  -6 1079.09   59.79
  -8   4  -6 1036.00   66.39
   4  -8  -6 1089.79   65.89
   4  -8  -6 1007.90   73.99
   4   4  -6 1130.99   73.79
   4   4  -6 1035.00   65.89
   8  -4   6 1070.09   69.49
  -4  -4   6 1075.79   75.19
  -4  -4   6 1122.99   68.49
  -4  -4   6 1196.88   75.79
   8  -4   6 1100.39   70.99
  -8   5  -6  957.30   60.19
   5   3  -6 1018.10   61.89
   3  -8  -6  919.31   58.59
   5   3  -6 1060.49   68.39
   3  -8  -6  990.10   68.89
  -3   8   6  933.91   61.69
   8  -5   6  927.91   64.79
  -5  -3   6  925.81   68.59
  -5  -3   6  985.80   67.39
   8  -5   6  923.61   63.69
   6   2  -6  655.93   48.70
  -8   6  -6  650.63   44.40
   2  -8  -6  682.23   50.29
   6   2  -6  649.74   45.60
   2  -8  -6  612.54   43.30
   8  -6   6  639.24   47.10
   8  -6   6  708.03   51.39
  -6  -2   6  645.64   49.99
  -2   8   6  647.24   45.10
  -6  -2   6  734.73   49.70
   7   1  -6  380.96   29.60
   1  -8  -6  330.47   28.50
   7   1  -6  378.66   32.00
   8  -7   6  342.37   36.00
  -7  -1   6  405.26   32.20
  -7  -1   6  400.36   36.00
   8  -7   6  373.46   31.60
   0  -8  -6  145.29   17.60
  -8   8  -6  131.19   22.70
   8   0  -6  172.08   23.40
   8  -8   6  132.49   17.80
  -8   0   6  132.09   17.50
   0   8   6  156.78   17.40
  -8   0   6  140.39   16.40
   8  -8   6  157.58   18.80
  -8   9  -6  159.48   20.40
   9  -1  -6  139.59   25.90
   9  -1  -6  193.08   21.10
   8  -9   6  182.98   22.70
  -9   1   6  198.88   26.60
  -9   1   6  164.28   22.30
   1   8   6  206.18   19.10
   8  -9   6  209.58   22.40
   9  -9  -6   10.50   23.30
   9  -9  -6    2.00   11.70
   0   9  -6   -0.30   21.70
   9  -9  -6   18.40   19.90
   0   9  -6    1.30   12.90
  -9   9   6    7.00   13.60
  -9   9   6    0.70   18.00
   0  -9   6    1.50   15.00
   0  -9   6   -1.90   18.10
   9   0   6   13.50   16.30
   1   8  -6  137.79   26.20
   8  -9  -6  213.18   22.70
   8  -9  -6  202.08   20.40
   8  -9  -6  167.88   19.80
   1   8  -6  211.48   19.30
  -8   9   6  211.98   23.40
  -8   9   6  193.78   19.00
  -1  -8   6  178.38   19.40
  -1  -8   6  187.48   21.00
   7  -9  -6   73.89   13.30
   7  -9  -6   91.39   20.20
   7  -9  -6   43.70   18.00
   2   7  -6   63.09   18.00
  -7   9   6   72.39   17.50
  -2  -7   6   37.30   12.30
   9  -2   6   60.59   16.10
  -2  -7   6   37.90   13.40
   6  -9  -6   54.69   13.30
   6  -9  -6   90.69   19.80
   3   6  -6   71.29   19.30
   3   6  -6   78.49   10.90
   6  -9  -6   53.49   11.50
  -3  -6   6   54.29   12.60
   9  -3   6   61.69   15.50
  -3  -6   6   55.79   14.50
  -6   9   6   70.79   12.50
   5  -9  -6  272.77   26.40
   5  -9  -6  272.67   28.20
   4   5  -6  310.27   25.50
  -4  -5   6  350.76   30.40
  -5   9   6  307.17   27.30
  -4  -5   6  327.37   28.80
   9  -4   6  334.17   28.30
  -4  -5   6  338.77   26.40
   4  -9  -6    8.60   15.60
   5   4  -6   -1.60   28.20
   5   4  -6   31.10   11.30
  -9   5  -6   20.80   17.30
   4  -9  -6   -5.30   14.10
   9  -5   6   24.00   12.50
   9  -5   6   18.20   12.80
  -5  -4   6   25.70   12.10
  -5  -4   6   12.40   16.70
  -5  -4   6   12.50    8.80
   6   3  -6  410.56   38.90
   6   3  -6  415.56   30.30
  -9   6  -6  383.76   31.70
   9  -6   6  336.87   31.20
  -6  -3   6  347.27   32.80
  -6  -3   6  378.06   33.90
  -3   9   6  375.56   29.10
   9  -6   6  391.06   33.30
   2  -9  -6   13.10   12.60
  -9   7  -6   48.40   19.30
   7   2  -6   23.20   12.70
   7   2  -6   21.60   18.80
   9  -7   6   41.40   14.30
  -7  -2   6   13.60   17.40
   9  -7   6   34.20   10.40
  -7  -2   6   20.10   13.60
  -2   9   6   31.80   12.40
  -9   8  -6 1123.89   67.39
   8   1  -6  987.10   68.69
   8   1  -6 1050.29   66.89
   1  -9  -6  979.00   68.19
   9  -8   6  992.40   69.69
  -8  -1   6 1013.00   71.29
  -1   9   6 1001.80   66.79
   9  -8   6 1006.70   68.59
  -8  -1   6 1031.10   69.09
   9   0  -6    4.30   16.30
  -9   9  -6   10.50   30.60
   9   0  -6    5.10   16.60
   9  -9   6   18.20   19.40
   9  -9   6   13.60   18.80
  -9   0   6    4.30   17.70
  -9   0   6   -0.30   21.90
   0   9   6   24.20   16.20
   3   7  -6 1138.59   74.89
   3   7  -6 1068.49   74.39
   7 -10  -6 1119.79   79.39
  -3  -7   6 1010.40   70.49
  10  -3   6 1119.89   72.09
  -7  10   6 1000.90   71.29
  -7  10   6  994.20   71.49
   6 -10  -6   84.99   21.60
   4   6  -6  103.39   22.10
   4   6  -6   90.99   19.10
  10  -4   6   87.39   16.80
  10  -4   6  129.49   20.40
  -6  10   6  101.99   20.00
  -4  -6   6   65.09   21.30
  -6  10   6   61.59   16.00
   5 -10  -6  348.97   35.40
   5   5  -6  343.07   37.10
  -5  10   6  443.86   35.30
  10  -5   6  423.76   34.60
  -5  -5   6  372.46   32.20
  10  -5   6  372.76   31.70
   4 -10  -6  169.08   24.10
   6   4  -6  159.38   28.70
  -6  -4   6  205.38   27.90
  -6  -4   6  223.48   23.80
   3 -10  -6  348.67   35.30
  -3  10   6  521.95   37.90
  10  -7   6  424.26   33.70
  -7  -3   6  456.35   37.70
  10  -7   6  508.95   38.00
  -7  -3   6  417.96   38.40
   0   0  -7    8.10    9.70
   0   0  -7    8.30    2.60
   0   0  -7   14.30    5.40
   0   0  -7   12.70    5.40
   0   0  -7    7.00    2.40
   0   0   7    5.30    4.50
   0   0   7    9.60    7.50
   0   0   7    6.50    8.20
   0   0   7   24.50   10.10
   0   0   7    9.50    4.30
   0   0   7    7.70    5.40
  -1   0  -7  710.23   45.80
   1  -1  -7  751.72   45.90
  -1   0  -7  690.33   49.10
   0   1  -7  842.82   42.40
   1  -1  -7  707.33   49.20
   1  -1  -7  710.63   45.80
   0   1  -7  837.62   42.20
   1  -1  -7  800.92   40.60
   0   1  -7  696.33   46.80
   1   0   7  790.92   47.20
   1   0   7  789.52   49.60
  -1   1   7  789.42   46.30
   0  -1   7  791.42   43.30
  -1   1   7  688.13   49.50
  -1   1   7  697.63   41.30
   1   0   7  753.22   37.40
  -1   1   7  806.32   45.50
   0  -1   7  742.93   42.80
   0  -1   7  782.02   47.40
   0  -1   7  693.33   44.40
   1   0   7  716.43   37.30
  -1   1   7  754.82   49.80
   0  -1   7  740.33   49.30
   1   0   7  750.02   44.50
   0  -1   7  764.42   47.50
  -1   1   7  729.83   41.40
   1   0   7  751.62   46.40
   1   0  -7  742.13   46.70
  -1   1  -7  850.71   39.30
   1   0  -7  702.53   49.40
   0  -1  -7  713.23   45.80
  -1   1  -7  819.22   39.10
   1   0  -7  875.11   42.60
   0  -1  -7  710.23   48.40
   0  -1  -7  682.63   45.30
   1   0  -7  812.42   42.10
   1  -1   7  679.83   41.90
   0   1   7  770.22   48.60
   0   1   7  637.54   45.60
  -1   0   7  746.13   46.00
  -1   0   7  677.63   41.90
  -1   0   7  749.73   42.70
   0   1   7  788.42   46.10
   1  -1   7  744.53   46.50
  -1   0   7  748.03   49.70
   1  -1   7  675.23   49.99
  -1   0   7  619.44   45.00
   1  -1   7  704.53   39.90
   0   1   7  719.93   37.60
   0   1   7  723.83   37.70
   1  -1   7  822.82   48.20
   1  -1   7  749.92   40.50
   1  -1   7  757.52   48.80
   0   1   7  796.42   45.90
  -1   2  -7  251.07   18.00
  -1   2  -7  272.97   18.30
   2  -1  -7  280.67   18.80
  -1   2  -7  261.37   17.70
   2  -1  -7  222.08   20.90
   2  -1  -7  240.78   18.80
  -1  -1  -7  237.58   23.00
   2  -1  -7  230.48   22.60
  -1   2  -7  207.98   20.10
   2  -1  -7  239.68   20.10
  -1  -1  -7  238.68   21.40
  -2   1   7  237.58   18.10
   1  -2   7  250.37   19.20
   1   1   7  243.18   22.30
  -2   1   7  223.28   20.20
   1  -2   7  245.08   20.80
  -2   1   7  222.78   21.40
   1   1   7  257.87   21.30
   1  -2   7  228.98   17.40
   1   1   7  246.88   21.30
  -2   1   7  226.78   25.70
   1  -2   7  232.58   23.50
  -2   1   7  238.48   20.20
   1  -2   7  209.48   22.20
   1  -2   7  226.98   23.20
   1  -2   7  235.28   18.30
  -1   3  -7  230.68   19.80
  -1   3  -7  232.38   17.90
  -1   3  -7  189.18   18.70
   3  -2  -7  198.08   18.20
  -1   3  -7  204.78   20.50
   3  -2  -7  236.58   18.70
  -2  -1  -7  204.28   21.90
   3  -2  -7  215.88   22.80
   3  -2  -7  206.28   18.60
   3  -2  -7  199.78   20.50
  -3   2   7  194.78   19.70
   2   1   7  203.08   14.20
   1  -3   7  217.68   19.20
   1  -3   7  240.48   18.40
   2   1   7  234.28   17.10
   2   1   7  215.98   20.80
   1  -3   7  236.98   20.60
   2   1   7  217.18   14.10
   1  -3   7  205.28   19.20
   2   1   7  228.48   20.00
  -3   2   7  209.78   17.30
  -3   2   7  196.28   20.40
   2   1   7  222.98   23.60
   2  -2  -7 4761.92  232.28
   2  -2  -7 4155.18  235.18
   2  -2  -7 5375.96  232.88
   0   2  -7 5240.68  234.68
   0   2  -7 4421.56  238.28
  -2   0  -7 4604.84  239.08
   0   2  -7 4548.94  239.18
   2  -2  -7 4585.74  233.68
   2  -2  -7 4536.55  241.38
   0   2  -7 4980.00  234.88
   0  -2   7 4363.16  240.18
   2   0   7 4366.26  227.98
  -2   2   7 4743.33  232.98
  -2   2   7 4524.05  240.58
   0  -2   7 4350.26  235.08
   2   0   7 4506.85  227.68
   0  -2   7 4408.86  233.98
   0  -2   7 4795.32  237.78
   0  -2   7 5201.38  236.18
  -2   2   7 4474.05  232.58
   2   0   7 4598.04  234.28
  -2   2   7 4933.21  246.58
   2   0   7 5167.88  239.58
   2   0   7 4855.61  236.58
   2   0   7 4661.83  238.18
   1   1  -7  225.18   20.60
  -2   1  -7  271.77   14.00
   1   1  -7  251.87   20.00
   1   1  -7  243.98   20.50
   1  -2  -7  201.78   22.80
   1   1  -7  288.27   21.80
  -2   1  -7  265.87   13.70
   1   1  -7  266.37   20.10
   1  -2  -7  241.78   15.10
  -2   1  -7  213.98   21.00
   1  -2  -7  235.68   19.80
   1  -2  -7  276.37   15.30
   1   1  -7  226.78   22.40
   1  -2  -7  220.08   21.30
  -1  -1   7  215.08   25.00
  -1   2   7  240.48   16.90
  -1  -1   7  246.48   20.60
  -1  -1   7  235.38   18.20
   2  -1   7  245.08   16.90
   2  -1   7  203.08   21.60
   2  -1   7  239.48   15.80
  -1  -1   7  233.38   21.60
  -1   2   7  231.48   24.90
   2  -1   7  257.07   23.10
   2  -1   7  229.18   16.00
   2  -1   7  210.38   20.80
  -1   2   7  216.38   20.80
  -1   2   7  264.57   19.70
  -1   2   7  240.78   16.50
  -1  -1   7  197.08   26.20
   2  -1   7  231.38   23.40
  -1   2   7  261.67   21.10
  -2   2  -7 4317.57  241.08
   2   0  -7 4683.03  239.08
  -2   2  -7 4348.37  239.78
   0  -2  -7 4953.50  242.28
   2   0  -7 5282.87  242.18
  -2   2  -7 5079.39  233.28
   0  -2  -7 4580.64  237.48
  -2   2  -7 4802.82  233.48
   2   0  -7 4677.83  244.28
   2   0  -7 5041.00  237.28
   0  -2  -7 4638.14  237.28
   0   2   7 4332.27  230.48
   2  -2   7 5192.68  248.48
  -2   0   7 5195.18  238.58
   0   2   7 4922.31  237.18
  -2   0   7 4751.32  242.88
   2  -2   7 4677.13  242.18
  -2   0   7 4265.27  239.58
   2  -2   7 4320.37  239.48
   0   2   7 5204.58  242.48
   2  -2   7 4806.92  243.68
  -2   0   7 4227.28  239.08
   2  -2   7 4890.71  234.48
  -2   0   7 4463.85  236.58
   2  -2   7 4332.57  230.88
   0   2   7 5032.70  237.18
   3  -1  -7  596.94   41.40
  -2   3  -7  683.83   35.60
   3  -1  -7  580.24   43.60
  -2   3  -7  639.24   43.60
   3  -1  -7  639.54   40.50
   3  -1  -7  649.34   41.40
  -2   3  -7  627.64   38.90
  -1  -2  -7  629.74   39.90
  -2   3  -7  692.83   39.80
   2  -3   7  663.03   40.60
  -3   1   7  684.43   43.00
   1   2   7  669.93   42.50
  -3   1   7  603.54   42.80
   1   2   7  676.03   42.20
   2  -3   7  657.43   35.60
   1   2   7  608.14   34.40
   1   2   7  655.63   39.60
  -3   1   7  584.94   40.20
   2  -3   7  675.83   43.60
   2  -3   7  576.44   38.30
   1   2   7  639.54   34.70
  -2   4  -7    0.10    9.80
   4  -2  -7    8.80    4.10
  -2  -2  -7    6.50    3.40
   4  -2  -7   -0.70   10.20
  -2   4  -7    9.00    5.70
  -2   4  -7   12.70    4.10
   4  -2  -7   12.40    5.90
  -2  -2  -7    5.40    6.70
   2  -4   7    6.10   10.10
  -4   2   7   18.70   11.60
   2   2   7    5.00    3.60
   2   2   7    3.00    4.80
  -4   2   7    4.90    3.70
   2   2   7   15.40    8.00
   2  -4   7    3.90    3.50
   2   2   7   -0.70    6.50
  -4   2   7    4.80    4.80
   2  -4   7    9.60    4.30
  -2   5  -7  171.68   17.50
  -2   5  -7  189.28   17.10
  -2   5  -7  184.58   15.80
  -3  -2  -7  179.18   18.30
   5  -3  -7  190.28   16.10
   5  -3  -7  156.58   17.10
  -3  -2  -7  164.48   14.80
  -3  -2  -7  161.78   13.30
   5  -3  -7  151.88   17.40
  -5   3   7  151.08   17.40
   3   2   7  157.78   12.90
   2  -5   7  164.98   15.80
   3   2   7  158.28   16.20
   3   2   7  154.58   16.10
   3   2   7  174.08   17.50
  -5   3   7  164.58   24.00
   2  -5   7  151.68   15.50
   2  -5   7  149.09   20.20
  -5   3   7  172.28   17.00
   4  -3  -7  132.29   14.50
  -1   4  -7  128.89   19.00
  -3  -1  -7  153.58   11.40
   4  -3  -7  127.49   14.10
   4  -3  -7  137.09   16.00
  -1   4  -7  153.48   14.50
  -3  -1  -7  142.89   10.80
   4  -3  -7  139.79   17.70
  -1   4  -7  169.38   16.00
   3   1   7  171.28   16.80
   3   1   7  180.18   13.30
   3   1   7  160.58   13.60
   1  -4   7  183.68   16.30
   3   1   7  192.68   16.90
   3   1   7  189.28   13.10
  -4   3   7  148.29   13.90
   3   1   7  158.18   17.90
   1  -4   7  182.48   20.30
   1  -4   7  175.38   16.20
  -4   3   7  178.38   18.20
   1  -4   7  148.79   19.90
  -4   3   7  149.09   19.50
   0   3  -7  252.27   23.30
   3  -3  -7  261.97   22.10
   3  -3  -7  268.97   21.60
   0   3  -7  261.27   26.10
   3  -3  -7  275.47   19.80
  -3   0  -7  246.58   17.50
   3  -3  -7  255.77   24.20
   0   3  -7  285.27   22.90
  -3   0  -7  283.67   15.50
   0   3  -7  257.67   22.70
   0  -3   7  299.67   25.00
   0  -3   7  299.87   22.30
  -3   3   7  269.87   21.00
   3   0   7  301.87   24.90
   3   0   7  298.97   18.90
   0  -3   7  272.57   23.00
   3   0   7  264.27   26.00
  -3   3   7  288.47   23.10
  -3   3   7  278.57   25.10
   3   0   7  282.87   21.70
   0  -3   7  276.77   22.00
   3   0   7  294.07   21.20
   2  -3  -7  727.93   38.90
   2  -3  -7  647.54   37.30
  -3   1  -7  672.43   35.20
  -3   1  -7  706.03   34.70
   1   2  -7  653.23   43.30
   1   2  -7  692.53   43.50
   2  -3  -7  642.54   45.10
   2  -3  -7  662.73   38.20
   2  -3  -7  614.04   40.20
  -3   1  -7  637.84   44.20
   1   2  -7  628.04   42.40
   3  -1   7  636.24   43.30
  -2   3   7  676.73   43.00
  -1  -2   7  637.14   40.60
  -1  -2   7  672.53   43.30
  -2   3   7  620.54   37.80
  -1  -2   7  639.94   42.20
  -2   3   7  622.54   44.80
   3  -1   7  629.84   36.00
   3  -1   7  636.74   36.40
   3  -1   7  529.05   46.10
  -2   3   7  635.64   38.80
  -3   2  -7  211.08   15.60
   1  -3  -7  195.58   19.60
   2   1  -7  209.68   19.50
   1  -3  -7  206.08   19.50
   2   1  -7  215.68   21.60
  -3   2  -7  212.48   16.10
   2   1  -7  221.08   22.50
  -3   2  -7  191.98   19.70
   2   1  -7  209.38   18.90
   1  -3  -7  232.18   15.60
  -2  -1   7  216.58   19.50
   3  -2   7  208.88   18.30
   3  -2   7  201.38   22.10
  -1   3   7  233.18   17.70
  -2  -1   7  254.27   23.40
   3  -2   7  224.88   17.10
  -1   3   7  206.88   15.30
  -2  -1   7  223.88   18.40
  -1   3   7  253.37   19.70
  -2  -1   7  196.98   22.90
  -1   3   7  220.98   19.80
  -1   3   7  219.38   16.70
   3  -2   7  213.88   16.60
   0  -3  -7  255.07   23.10
   0  -3  -7  278.57   17.20
  -3   3  -7  267.07   22.90
  -3   3  -7  279.97   21.80
   3   0  -7  242.28   23.40
   0  -3  -7  250.77   21.10
   3   0  -7  244.08   21.80
   3   0  -7  250.67   24.90
   3   0  -7  261.77   22.60
   0  -3  -7  265.87   16.90
  -3   3  -7  273.97   24.60
  -3   0   7  278.87   21.70
   3  -3   7  269.27   23.20
   0   3   7  266.07   27.80
   0   3   7  301.47   22.50
   3  -3   7  291.17   22.20
   3  -3   7  263.07   20.10
   0   3   7  320.17   21.50
   0   3   7  298.67   19.20
   0   3   7  305.47   21.40
  -3   0   7  270.37   23.80
   0   3   7  303.87   18.50
  -3   0   7  287.87   26.80
  -1  -3  -7 1426.96   82.99
  -3   4  -7 1376.86   85.29
  -3   4  -7 1517.55   72.49
  -3   4  -7 1462.85   81.69
   4  -1  -7 1281.47   82.89
  -1  -3  -7 1554.34   74.59
  -1  -3  -7 1475.45   74.29
   4  -1  -7 1357.06   85.59
   4  -1  -7 1340.07   83.69
   3  -4   7 1613.54   83.19
   1   3   7 1436.36   76.29
  -4   1   7 1452.75   83.59
   3  -4   7 1402.06   80.39
  -4   1   7 1503.15   84.49
   1   3   7 1485.75   76.89
   1   3   7 1535.05   78.09
   1   3   7 1536.05   83.19
   3  -4   7 1457.25   85.39
  -3   5  -7  691.43   49.80
   5  -2  -7  709.73   49.99
  -3   5  -7  833.52   42.20
  -2  -3  -7  773.02   41.40
   5  -2  -7  765.52   48.50
  -3   5  -7  702.83   55.79
   5  -2  -7  759.92   51.59
  -2  -3  -7  694.03   54.89
  -2  -3  -7  837.72   47.60
  -5   2   7  692.33   48.70
  -5   2   7  708.13   50.99
   3  -5   7  711.73   51.29
   3  -5   7  698.93   46.90
   3  -5   7  766.82   49.80
   2   3   7  700.73   42.50
   2   3   7  746.53   44.10
   2   3   7  790.62   43.80
   6  -3  -7 1056.69   68.69
  -3   6  -7 1059.89   67.19
  -3   6  -7 1100.29   64.99
   6  -3  -7 1015.60   64.39
  -3   6  -7 1190.88   61.29
  -3  -3  -7 1104.69   61.19
   6  -3  -7  935.91   67.19
   3   3   7 1070.09   59.09
   3  -6   7  979.40   65.19
  -6   3   7 1044.00   67.99
   3  -6   7 1067.19   69.39
   3   3   7 1000.70   62.99
   3   3   7  982.00   59.39
  -6   3   7 1034.30   69.79
   7  -4  -7    1.00   10.60
  -3   7  -7    3.60    8.80
  -4  -3  -7    9.10    9.50
   7  -4  -7   14.50    8.60
  -3   7  -7   -0.30   10.50
   7  -4  -7   11.40    6.80
   3  -7   7   17.00    9.00
   3  -7   7    4.80    9.10
  -7   4   7   10.40    6.40
   4   3   7   19.70    7.90
   6  -4  -7 2181.68  120.99
  -2   6  -7 1915.01  116.39
   6  -4  -7 1942.91  116.09
  -2   6  -7 2101.39  114.09
   6  -4  -7 2053.29  114.19
  -6   4   7 1886.41  115.49
  -6   4   7 2094.79  120.49
   2  -6   7 2057.99  117.99
   2  -6   7 1988.20  116.09
   4   2   7 2038.30  109.29
   4   2   7 2094.99  109.39
  -1   5  -7  982.70   59.49
  -1   5  -7  920.31   60.89
   5  -4  -7  907.31   58.89
   5  -4  -7  920.31   52.09
  -1   5  -7  940.51   57.99
   5  -4  -7  915.41   57.99
   5  -4  -7  936.21   64.39
   4   1   7  986.50   55.19
  -5   4   7  900.91   59.19
   1  -5   7  934.21   59.99
  -5   4   7  922.21   64.49
   4   1   7  982.00   50.39
  -5   4   7  966.70   61.09
   4   1   7 1088.09   54.29
   4   1   7  908.71   53.69
   1  -5   7  928.51   61.09
  -4   0  -7 2987.70  155.98
   4  -4  -7 3049.50  171.58
   4  -4  -7 3134.49  163.68
   0   4  -7 2928.41  163.78
   4  -4  -7 3181.18  164.98
   0   4  -7 3044.60  168.28
   0   4  -7 3259.27  165.88
   4  -4  -7 3149.58  154.98
   4   0   7 3015.10  159.08
  -4   4   7 3129.59  163.78
   0  -4   7 3241.58  164.88
   4   0   7 3105.69  159.18
   4   0   7 3533.85  161.68
   0  -4   7 3291.27  168.18
  -4   4   7 2961.90  170.08
   4   0   7 3447.26  162.18
  -4   4   7 2979.30  162.98
   4   0   7 3170.78  158.88
   0  -4   7 2986.80  164.88
   0  -4   7 3021.90  167.28
   3  -4  -7 1490.55   80.39
   1   3  -7 1393.16   83.19
   1   3  -7 1343.37   84.69
  -4   1  -7 1552.34   76.29
   3  -4  -7 1394.86   81.49
   3  -4  -7 1370.86   87.89
  -1  -3   7 1450.05   83.99
   4  -1   7 1480.45   80.39
  -1  -3   7 1615.94   85.89
   4  -1   7 1600.14   76.49
  -1  -3   7 1405.06   82.59
   4  -1   7 1363.06   77.59
  -3   4   7 1472.95   81.29
  -3   4   7 1439.06   80.49
   4  -1   7 1497.25   82.59
   2   2  -7   17.20    5.40
   2   2  -7   -0.70   11.30
   2  -4  -7   13.70    4.00
   2  -4  -7   15.80    4.20
  -4   2  -7    1.60   10.80
  -4   2  -7   12.90    7.70
   2   2  -7    3.00    3.50
  -4   2  -7    9.80    5.10
  -4   2  -7   10.30    6.20
   2  -4  -7    9.60    6.30
   4  -2   7   18.30    5.00
  -2   4   7   11.70    3.70
  -2  -2   7    6.70    3.50
  -2   4   7    8.00    7.20
   4  -2   7    1.90    6.10
   4  -2   7    2.40    4.40
   4  -2   7   -0.80   11.10
  -2  -2   7    2.70    4.80
  -2   4   7    5.50   10.70
  -2  -2   7   15.30   11.40
   1  -4  -7  144.89   15.10
   3   1  -7  158.18   17.40
   1  -4  -7  137.69   16.00
   3   1  -7  129.69   15.60
   1  -4  -7  143.59   13.80
  -4   3  -7  155.28   16.50
  -4   3  -7  133.29   16.70
   3   1  -7  133.39   14.80
   1  -4  -7  142.89   15.30
  -1   4   7  181.08   16.00
  -1   4   7  190.28   15.10
   4  -3   7  162.68   17.30
  -3  -1   7  161.98   15.60
   4  -3   7  170.98   15.60
  -1   4   7  173.38   16.90
  -3  -1   7  190.18   20.50
  -1   4   7  176.88   13.10
  -3  -1   7  196.98   16.40
   4  -3   7  173.58   14.50
   0  -4  -7 3391.56  170.18
  -4   4  -7 3041.10  170.18
  -4   4  -7 3407.96  166.48
   0  -4  -7 3295.87  160.68
   4   0  -7 3274.47  171.88
   4   0  -7 3200.18  169.28
   4   0  -7 3220.88  168.98
   0   4   7 3046.40  161.48
   0   4   7 3379.86  160.48
   0   4   7 3189.18  162.08
  -4   0   7 3138.69  169.88
   0   4   7 3401.26  164.18
   4  -4   7 3171.58  170.48
   4  -4   7 2894.91  164.78
  -4   0   7 2960.00  171.78
   4  -4   7 3373.06  166.58
  -4   0   7 2857.81  167.88
   5  -1  -7  251.07   21.00
  -4   5  -7  252.67   22.10
  -4   5  -7  240.28   23.60
   5  -1  -7  253.57   21.40
   5  -1  -7  252.47   21.80
  -1  -4  -7  246.88   21.00
   4  -5   7  227.98   23.20
   1   4   7  251.17   17.40
  -5   1   7  227.48   23.40
   4  -5   7  236.98   20.90
   4  -5   7  251.77   26.00
  -5   1   7  244.48   20.90
   1   4   7  234.28   17.30
   1   4   7  277.27   21.10
  -4   6  -7 2183.98  123.99
   6  -2  -7 2202.08  124.39
   6  -2  -7 2161.98  124.99
  -2  -4  -7 2171.88  113.69
  -2  -4  -7 2244.58  118.19
   6  -2  -7 2163.58  122.59
  -4   6  -7 2351.66  122.09
  -4   6  -7 2169.38  110.79
   2   4   7 2342.17  117.59
   2   4   7 2112.19  115.89
   4  -6   7 2012.50  121.59
  -6   2   7 2162.18  125.39
   4  -6   7 2199.58  126.89
  -6   2   7 2148.09  127.79
   2   4   7 2268.57  110.79
   7  -3  -7  134.29   16.20
   7  -3  -7  123.59   14.60
  -3  -4  -7  144.59   16.10
  -4   7  -7  137.39   14.20
   7  -3  -7  138.09   14.50
  -3  -4  -7  135.09   18.20
   4  -7   7  112.39   14.70
   3   4   7  148.89   14.90
   4  -7   7  134.19   15.30
  -7   3   7  117.49   13.70
  -7   3   7  136.59   14.30
  -4   8  -7   13.60   10.80
   8  -4  -7   19.50   13.30
   8  -4  -7   13.50    7.90
   8  -4  -7   35.70   10.70
  -4   8  -7    4.00   13.40
   4   4   7    5.70    8.30
   4  -8   7   23.50    9.80
  -8   4   7   14.10   11.10
  -8   4   7    7.80   12.20
   9  -5  -7   13.70   13.00
  -4   9  -7   25.70   17.30
  -4   9  -7   10.40   13.60
   9  -5  -7   21.00    9.90
   9  -5  -7   20.30   12.10
  -9   5   7    1.40   13.80
  -9   5   7   10.80   15.90
   4  -9   7    4.50   14.30
   4  -9   7   10.50   14.60
   5   4   7   21.00   10.90
   8  -5  -7   35.60   13.70
  -3   8  -7   32.20   13.70
   3  -8   7   39.10   10.30
   3  -8   7   40.20    9.70
  -8   5   7   52.59   13.60
  -8   5   7   61.89   10.70
  -2   7  -7    9.80   10.80
   7  -5  -7   18.70    9.70
  -2   7  -7   17.60    9.30
   7  -5  -7   27.40    7.20
   7  -5  -7   30.40    8.70
  -5  -2  -7    7.90   12.00
   7  -5  -7    7.60   10.90
   2  -7   7   35.50   10.70
  -7   5   7   44.50   11.30
   2  -7   7   31.60    9.90
   5   2   7   35.80    8.70
  -7   5   7   19.50    6.80
   6  -5  -7  891.41   63.29
   6  -5  -7  817.82   56.79
   6  -5  -7  772.02   53.19
   6  -5  -7  829.22   46.10
  -1   6  -7  812.02   55.59
   6  -5  -7  809.02   45.50
  -1   6  -7  786.42   58.09
  -5  -1  -7  850.61   50.29
  -6   5   7  917.61   62.29
  -6   5   7  852.81   56.79
   5   1   7  935.01   53.19
   5   1   7  863.41   51.39
   1  -6   7  911.41   58.09
   1  -6   7  890.51   57.49
   0   5  -7   39.20    6.10
   5  -5  -7   48.90    9.50
   5  -5  -7   48.10    9.40
  -5   0  -7   42.50    9.00
   0   5  -7   30.30    8.30
   5  -5  -7   57.99    7.60
  -5   5   7   50.89   24.40
   5   0   7   31.00    6.60
   5   0   7   57.19   12.70
   0  -5   7   47.40    7.90
   0  -5   7   43.10    8.30
   5   0   7   45.40    8.40
  -5   5   7   38.00    8.20
   5   0   7   41.50   10.20
   0  -5   7   44.10    7.60
   5   0   7   34.20   10.30
   1   4  -7  244.68   20.20
   4  -5  -7  254.97   25.10
   4  -5  -7  258.57   21.00
   1   4  -7  231.08   23.30
  -5   1  -7  273.17   23.30
   1   4  -7  249.08   19.40
  -5   1  -7  268.07   21.30
   4  -5  -7  255.97   24.70
  -1  -4   7  224.28   21.10
   5  -1   7  255.87   21.80
  -1  -4   7  256.97   21.70
  -4   5   7  246.98   24.40
  -1  -4   7  241.48   21.50
   5  -1   7  276.67   22.20
   5  -1   7  242.58   19.60
  -4   5   7  235.08   22.10
   5  -1   7  254.77   19.10
  -4   5   7  241.58   21.00
   5  -1   7  276.97   20.40
   3  -5  -7  791.92   45.90
   2   3  -7  776.82   49.30
   2   3  -7  748.23   51.49
   2   3  -7  758.62   48.40
  -5   2  -7  812.82   46.20
   3  -5  -7  773.12   47.50
   3  -5  -7  795.92   53.99
  -2  -3   7  722.03   49.30
  -3   5   7  694.03   47.60
   5  -2   7  679.53   44.70
  -3   5   7  689.13   45.10
   5  -2   7  747.63   45.90
   5  -2   7  722.63   48.80
   5  -2   7  705.63   46.80
   5  -2   7  760.52   37.70
  -2  -3   7  691.93   49.99
   2  -5  -7  175.28   17.50
  -5   3  -7  177.98   17.70
   3   2  -7  166.58   16.00
   3   2  -7  189.28   17.30
   2  -5  -7  176.28   17.50
   2  -5  -7  188.28   18.70
  -3  -2   7  180.58   17.20
   5  -3   7  158.98   19.10
  -2   5   7  168.48   18.80
  -3  -2   7  191.48   19.50
  -2   5   7  163.68   14.50
  -2   5   7  181.78   19.90
   5  -3   7  178.88   15.20
   5  -3   7  159.28   14.00
   1  -5  -7 1034.90   64.39
   4   1  -7  979.20   62.19
   4   1  -7  879.71   59.49
   1  -5  -7  983.70   56.99
   1  -5  -7  979.30   54.39
  -5   4  -7 1038.00   61.59
  -5   4  -7  984.30   64.09
  -1   5   7 1071.59   57.09
  -4  -1   7  891.41   63.69
   5  -4   7  932.01   58.89
  -4  -1   7  983.70   62.39
   5  -4   7 1032.50   60.39
   5  -4   7  971.90   62.19
  -1   5   7  988.40   58.49
  -1   5   7  976.70   57.09
  -1   5   7  983.20   54.09
   5   0  -7   30.80    8.50
  -5   5  -7   43.20    6.40
  -5   5  -7   36.80   14.10
   0  -5  -7   48.10   10.40
   5   0  -7   54.09    8.00
   0   5   7   48.00   12.70
   5  -5   7   44.50   16.40
   0   5   7   53.79    6.00
   5  -5   7   49.60    6.50
  -5   0   7   38.60    8.30
   0   5   7   36.70    9.50
   5  -5   7   39.80    8.00
  -1  -5  -7   49.99    9.20
   6  -1  -7   47.10   11.60
   6  -1  -7   39.60    9.20
  -5   6  -7   43.90   11.00
   6  -1  -7   47.60    7.10
   5  -6   7   64.59    8.90
   7  -2  -7  344.37   27.60
  -2  -5  -7  353.06   27.00
   7  -2  -7  329.67   27.30
   7  -2  -7  367.96   32.00
  -5   7  -7  342.57   21.50
  -5   7  -7  343.07   30.80
  -2  -5  -7  343.07   30.40
   5  -7   7  379.06   34.20
  -7   2   7  431.16   34.30
  -7   2   7  394.66   34.10
   5  -7   7  406.16   31.40
   2   5   7  391.46   27.20
   8  -3  -7 1292.27   82.39
   8  -3  -7 1285.67   86.59
  -5   8  -7 1336.07   82.89
   8  -3  -7 1311.07   85.19
  -5   8  -7 1306.87   84.19
   3   5   7 1418.06   79.69
  -8   3   7 1365.26   87.49
   5  -8   7 1314.17   85.39
   5  -8   7 1441.26   88.19
  -8   3   7 1481.55   90.19
   9  -4  -7  288.67   26.10
   9  -4  -7  252.17   27.10
  -5   9  -7  327.37   25.90
  -5   9  -7  283.57   28.40
   9  -4  -7  244.08   24.40
   5  -9   7  245.48   22.80
  -9   4   7  223.18   25.00
   5  -9   7  274.57   24.10
   4   5   7  279.77   23.30
  -9   4   7  294.47   27.60
  10  -5  -7  821.62   59.19
  -5  10  -7  886.21   59.99
  10  -5  -7  904.61   64.09
  10  -5  -7  834.92   62.39
   5 -10   7  949.90   64.59
   5   5   7  948.71   60.89
 -10   5   7  839.12   60.69
 -10   5   7  942.61   65.29
   5 -10   7  976.50   66.39
  -4  10  -7  264.97   32.50
  -4  10  -7  249.78   22.90
  10  -6  -7  325.67   24.70
  10  -6  -7  304.97   32.40
  10  -6  -7  280.57   28.60
   4 -10   7  277.67   24.90
   6   4   7  306.77   25.10
 -10   6   7  256.77   30.00
 -10   6   7  226.98   27.60
   4 -10   7  228.48   28.00
  -3   9  -7  607.44   44.40
  -3   9  -7  609.74   45.10
   9  -6  -7  567.04   44.90
   9  -6  -7  589.54   42.20
   9  -6  -7  669.23   49.80
   3  -9   7  609.64   44.20
  -9   6   7  522.15   44.20
   3  -9   7  532.15   42.50
  -9   6   7  560.44   45.20
   6   3   7  595.54   41.80
   8  -6  -7  836.52   64.09
  -2   8  -7  988.40   64.39
   8  -6  -7  989.60   64.59
   8  -6  -7 1018.50   71.49
  -2   8  -7 1031.90   68.39
   6   2   7 1024.30   62.49
   2  -8   7 1089.19   68.89
   2  -8   7  941.81   84.89
  -8   6   7 1056.09   79.29
  -8   6   7  925.11   68.09
  -1   7  -7 1169.98   75.09
   7  -6  -7 1132.39   79.59
   7  -6  -7 1119.79   72.59
  -1   7  -7 1149.19   74.19
   7  -6  -7 1105.99   71.69
  -7   6   7 1140.29   74.29
  -7   6   7 1288.97   79.19
   6   1   7 1193.38   69.59
   1  -7   7 1093.49   74.59
   1  -7   7 1236.08   75.29
   0   6  -7   17.40    7.40
   6  -6  -7    8.40    9.80
   0   6  -7   15.90    6.70
   6  -6  -7   25.40    8.00
   6   0   7   13.90    7.20
   0  -6   7   37.20   10.00
   6   0   7   34.00    8.30
   0  -6   7   22.90    9.20
  -6   6   7   18.30    8.40
   5  -6  -7   52.59   10.60
   1   5  -7   80.09   11.40
  -6   1  -7   47.90   11.00
   5  -6  -7   88.09   13.20
  -6   1  -7   54.19   24.90
   1   5  -7   39.80   11.90
  -1  -5   7   72.59   10.40
   6  -1   7   84.39    9.80
  -1  -5   7   52.69    7.00
   6  -1   7   81.09   19.00
  -5   6   7   79.79   10.10
   6  -1   7   65.39    7.40
   6  -1   7   41.20   16.30
   2   4  -7 2158.78  127.49
   2   4  -7 2209.68  124.39
   4  -6  -7 2109.59  132.09
   4  -6  -7 2305.87  122.59
   4  -6  -7 2364.56  119.59
  -6   2  -7 2379.86  119.79
   2   4  -7 2123.99  121.39
  -2  -4   7 2221.18  125.09
   6  -2   7 2349.96  112.69
   6  -2   7 2269.37  120.09
  -4   6   7 2216.88  129.79
   6  -2   7 2148.89  120.09
   6  -2   7 2214.58  120.29
  -4   6   7 2084.59  121.39
   6  -2   7 2254.47  121.09
  -4   6   7 2146.29  123.09
  -2  -4   7 2231.68  126.29
  -2  -4   7 2137.59  125.59
   3  -6  -7 1093.09   65.99
   3   3  -7 1155.28   69.09
   3  -6  -7 1151.38   61.49
   3   3  -7 1046.30   64.69
  -6   3  -7 1040.60   64.69
   3  -6  -7 1071.09   72.89
  -3   6   7 1038.30   64.39
   6  -3   7 1035.20   65.19
  -3  -3   7 1099.79   69.69
  -3   6   7 1070.09   66.09
  -3  -3   7 1027.80   69.79
   6  -3   7 1049.49   64.39
   6  -3   7 1074.99   64.69
  -6   4  -7 2167.28  116.39
   4   2  -7 1956.80  115.49
   2  -6  -7 2204.28  108.59
   2  -6  -7 2181.48  113.69
   2  -6  -7 2195.58  123.09
   4   2  -7 2129.89  120.09
  -2   6   7 2000.50  113.09
  -2   6   7 2108.39  114.39
   6  -4   7 2045.90  117.89
   6  -4   7 2079.89  115.49
  -4  -2   7 2045.30  119.99
   6  -4   7 2028.50  115.29
  -4  -2   7 1947.21  120.59
   1  -6  -7  866.61   53.99
   1  -6  -7  854.81   59.29
   5   1  -7  850.31   56.19
  -6   5  -7  864.01   61.19
   5   1  -7  884.51   57.29
   6  -5   7  902.91   60.49
  -5  -1   7  885.31   62.19
  -5  -1   7  899.51   60.39
  -1   6   7  867.21   53.69
  -1   6   7  877.71   53.49
   6  -5   7  878.01   75.59
   6  -5   7  890.11   57.29
   6   0  -7   44.10    7.30
   0  -6  -7   20.30   12.10
  -6   6  -7   31.10    9.90
  -6   6  -7   12.50    9.90
   6   0  -7   13.60   10.80
  -6   0   7   30.40   10.10
   6  -6   7   21.00    6.20
   6  -6   7   26.50    7.80
   0   6   7   34.00    7.60
  -6   0   7   29.90    7.40
  -6   7  -7   48.40   11.00
   7  -1  -7   37.90    8.00
   7  -1  -7   35.50   12.40
   6  -7   7   59.79   11.70
  -7   1   7   48.00   12.00
   1   6   7   51.49    8.90
  -7   1   7   54.59   13.90
   6  -7   7   43.90   12.40
   8  -2  -7  871.01   55.59
  -6   8  -7  892.61   58.09
  -2  -6  -7  752.42   49.99
   8  -2  -7  839.72   55.19
   8  -2  -7  657.93   70.69
  -6   8  -7  866.51   56.89
   6  -8   7  773.92   65.99
  -8   2   7  872.91   62.09
   2   6   7  821.22   53.59
  -8   2   7  777.32   73.99
   9  -3  -7  174.68   19.90
  -6   9  -7  175.28   19.00
   9  -3  -7  155.58   19.70
  -6   9  -7  172.28   23.90
   6  -9   7  220.08   19.10
   3   6   7  218.08   18.70
   6  -9   7  191.78   22.70
  -9   3   7  191.28   23.80
  10  -4  -7  495.35   37.30
  10  -4  -7  353.46   32.00
 -10   4   7  373.76   36.00
   6 -10   7  399.76   36.90
   6 -10   7  431.56   34.60
 -10   4   7  428.76   39.30
   4   6   7  467.45   32.00
  10  -7  -7  549.74   44.90
  10  -7  -7  470.85   43.70
  -3  10  -7  494.95   43.20
  10  -7  -7  583.04   43.30
  -3  10  -7  532.65   41.90
   7   3   7  597.24   39.90
 -10   7   7  572.54   45.40
 -10   7   7  626.44   48.20
   3 -10   7  530.05   44.70
   3 -10   7  485.45   39.40
   9  -7  -7    9.60   16.10
  -2   9  -7   12.30   18.70
  -2   9  -7   17.60   11.90
   9  -7  -7    6.70   19.10
   9  -7  -7   -0.90   14.30
  -9   7   7    6.10   15.00
   7   2   7   16.90   12.90
   2  -9   7   10.30   15.60
   2  -9   7   18.00   16.60
  -9   7   7    3.00   16.40
  -1   8  -7  693.63   49.99
   8  -7  -7  666.43   46.60
  -1   8  -7  670.83   50.19
   8  -7  -7  619.54   49.00
   8  -7  -7  716.43   54.49
  -8   7   7  740.43   51.99
   7   1   7  660.33   60.89
   1  -8   7  700.13   49.40
   1  -8   7  639.14   47.80
   7  -7  -7   57.79   11.60
   0   7  -7   84.29   17.70
   7  -7  -7   49.90   14.10
   0  -7   7   65.99   14.70
  -7   7   7   42.10   11.60
   0  -7   7   44.50   11.20
  -7   7   7   44.70   13.50
   7   0   7   65.89   11.60
  -7   1  -7   32.10   20.00
   6  -7  -7   13.80   11.60
   1   6  -7   51.89   11.00
   1   6  -7   27.70    7.80
   6  -7  -7   41.70    9.80
   1   6  -7   32.50   12.10
  -6   7   7   40.30    9.80
   7  -1   7   41.00    8.00
  -6   7   7   51.29   12.60
  -1  -6   7   38.10    8.00
   5  -7  -7  343.37   26.60
   5  -7  -7  385.36   35.00
   2   5  -7  370.56   31.30
   5  -7  -7  341.47   26.10
   2   5  -7  361.86   32.60
   2   5  -7  366.16   27.90
  -7   2  -7  336.57   34.50
  -2  -5   7  417.36   30.40
  -2  -5   7  372.36   32.20
   7  -2   7  372.26   27.30
   7  -2   7  372.26   26.50
  -2  -5   7  387.26   31.90
  -5   7   7  430.46   31.40
  -5   7   7  373.46   33.40
   3   4  -7  134.39   13.50
   4  -7  -7  144.39   15.70
   4  -7  -7  125.49   14.10
  -7   3  -7  152.98   25.20
   3   4  -7  150.78   16.50
   3   4  -7  136.99   16.60
  -3  -4   7  131.19   14.90
   7  -3   7  144.69   14.60
  -4   7   7  135.69   13.90
   7  -3   7  116.19   12.90
  -3  -4   7  124.39   12.20
  -3  -4   7  111.49   15.40
   4   3  -7   10.10    8.20
   3  -7  -7    9.20    9.60
  -7   4  -7    3.80   11.90
   3  -7  -7    4.90   11.40
   4   3  -7    1.50    7.80
   3  -7  -7   12.40    8.00
  -4  -3   7   21.00   10.10
   2  -7  -7   11.00   13.90
  -7   5  -7   21.50    7.60
   2  -7  -7   19.50    9.70
   5   2  -7   40.30    9.60
   5   2  -7   51.89   14.70
   7  -5   7   24.40    8.70
   7  -5   7   13.90    6.80
  -5  -2   7   29.30   10.80
  -2   7   7   32.80    9.40
   1  -7  -7 1055.59   71.89
   1  -7  -7 1189.28   76.49
  -7   6  -7 1188.58   72.09
   6   1  -7 1235.08   77.59
   6   1  -7 1120.09   73.29
  -6  -1   7 1250.97   79.39
  -6  -1   7 1219.88   78.19
  -1   7   7 1150.38   69.89
   7  -6   7 1123.69   72.99
   7  -6   7 1160.08   78.29
  -7   7  -7   21.90   13.70
   7   0  -7   45.10   14.10
   0  -7  -7   40.50   12.00
   7  -7   7   27.50   10.70
  -7   0   7   53.39    9.40
   7  -7   7   36.50   12.10
  -7   0   7   37.70   13.00
   8  -1  -7 1120.49   74.69
  -1  -7  -7 1075.19   68.89
   8  -1  -7 1214.88   74.89
   8  -1  -7 1131.39   70.39
  -7   8  -7 1192.98   72.99
   7  -8   7 1099.79   71.69
  -8   1   7 1154.18   79.09
   1   7   7 1088.29   77.59
  -8   1   7 1091.19   74.89
   7  -8   7 1150.28   79.39
   9  -2  -7   33.80   14.70
  -7   9  -7   26.40   14.80
   9  -2  -7    1.20   18.80
  -7   9  -7   14.80   13.90
  -9   2   7    8.60   15.30
   7  -9   7   13.80   16.50
  -9   2   7   35.00   17.50
   7  -9   7    7.60   15.70
  10  -3  -7    1.00   23.20
  10  -3  -7   17.90   18.20
  -7  10  -7   25.30   38.10
  -7  10  -7   12.00   25.40
 -10   3   7   -1.20   18.90
   3   7   7   33.80   15.30
   7 -10   7    8.40   20.30
   7 -10   7   14.50   14.40
  -1   9  -7   14.50   20.50
   9  -8  -7   30.00   18.90
  -1   9  -7    7.20   17.00
   9  -8  -7   -1.80   15.60
   9  -8  -7    6.60   26.80
   1  -9   7    2.80   18.90
  -9   8   7    5.30   17.60
  -9   8   7    2.60   11.90
   1  -9   7   -3.10   17.20
   8   1   7    3.00   14.30
   8  -8  -7  568.24   50.69
   8  -8  -7  683.73   48.10
   0   8  -7  674.73   47.60
   8  -8  -7  575.24   43.90
   0   8  -7  557.74   50.39
  -8   8   7  582.24   45.30
   0  -8   7  663.03   49.40
  -8   8   7  729.63   48.70
   0  -8   7  663.43   47.60
   8   0   7  732.03   47.40
   7  -8  -7 1152.58   69.99
   7  -8  -7 1095.89   79.19
   7  -8  -7 1081.69   69.59
   1   7  -7 1147.69   71.99
  -7   8   7  923.51   83.19
  -1  -7   7 1201.68   70.19
  -1  -7   7 1010.90   69.99
  -7   8   7 1030.50   71.39
   8  -1   7 1220.58   79.69
   6  -8  -7  783.82   75.09
   2   6  -7  833.32   61.39
   6  -8  -7  818.02   55.09
   2   6  -7  850.81   58.89
   2   6  -7  757.62   50.09
   6  -8  -7  919.31   55.09
  -6   8   7  847.02   61.09
   8  -2   7  884.81   53.79
  -2  -6   7  840.52   59.39
  -2  -6   7  868.41   56.19
   8  -2   7  871.21   54.79
   3   5  -7 1307.47   88.69
   5  -8  -7 1237.98   79.59
   5  -8  -7 1327.07   77.79
   3   5  -7 1381.16   81.29
   3   5  -7 1392.96   88.79
   5  -8  -7 1194.78   90.89
  -5   8   7 1418.16   85.69
   8  -3   7 1420.06   83.79
  -5   8   7 1375.36   91.69
  -3  -5   7 1504.75   86.29
   8  -3   7 1503.15   84.19
  -3  -5   7 1417.26   90.39
  -3  -5   7 1490.25   90.39
  -8   4  -7   25.00   12.80
   4  -8  -7   14.10   12.30
   4   4  -7   13.50    9.60
   4  -8  -7    8.40    8.70
   4   4  -7   -4.70   14.20
   4  -8  -7   20.10    7.60
  -4  -4   7   24.80   10.70
  -4   8   7   13.20    9.80
   8  -4   7   31.10    8.60
   8  -4   7    9.10   10.30
   5   3  -7   44.00   11.80
  -8   5  -7   37.00   13.70
   5   3  -7   71.79   18.20
   3  -8  -7   40.70   12.60
   3  -8  -7   52.49   12.70
   8  -5   7   64.39   12.90
  -3   8   7   68.19   12.50
  -5  -3   7   49.60    9.50
   2  -8  -7 1017.40   68.79
   6   2  -7 1015.40   63.79
   6   2  -7  998.50   68.19
  -6  -2   7  982.30   77.89
  -2   8   7  924.31   61.39
  -6  -2   7 1044.60   69.09
   8  -6   7 1027.50   69.19
   1  -8  -7  730.63   49.90
   7   1  -7  637.14   49.80
   7   1  -7  665.43   47.60
  -8   7  -7  616.64   45.60
   8  -7   7  667.33   47.80
  -7  -1   7  704.33   52.09
   8  -7   7  585.24   49.50
  -1   8   7  682.93   46.70
  -7  -1   7  698.03   49.70
   8   0  -7  676.43   51.09
   0  -8  -7  623.24   46.70
   8   0  -7  691.83   49.00
  -8   0   7  691.53   49.70
   8  -8   7  728.63   53.29
   8  -8   7  638.24   49.20
   0   8   7  688.63   46.30
  -8   0   7  691.03   53.09
   9  -1  -7  109.39   26.20
  -9   1   7  148.89   17.40
   8  -9   7  138.09   22.00
  -9   1   7  141.79   26.00
   8  -9   7  126.29   21.30
   1   8   7  163.28   18.70
   1   8  -7   98.19   26.70
   8  -9  -7   95.89   18.50
   1   8  -7  120.69   20.20
  -1  -8   7  116.99   17.50
  -8   9   7   93.49   21.60
  -8   9   7  151.78   21.30
   9  -1   7  155.78   18.90
   2   7  -7   15.40   10.50
   7  -9  -7    8.40   12.30
   2   7  -7   10.10   19.00
   7  -9  -7   18.90   16.70
  -2  -7   7   19.00   14.70
  -7   9   7    5.30   11.20
  -7   9   7   10.90   10.30
  -2  -7   7    5.10   12.40
   9  -2   7   14.90   13.30
   6  -9  -7  147.19   23.90
   3   6  -7  163.88   24.90
   3   6  -7  204.18   18.70
   3   6  -7  178.48   23.60
  -3  -6   7  193.38   19.70
   9  -3   7  226.58   20.00
   9  -3   7  188.28   18.70
  -6   9   7  170.98   20.20
  -6   9   7  173.08   17.80
  -3  -6   7  189.98   19.30
   5  -9  -7  267.27   24.90
   4   5  -7  278.37   27.10
  -4  -5   7  252.07   23.40
  -5   9   7  244.78   23.60
  -4  -5   7  322.17   25.20
  -4  -5   7  319.17   27.10
   9  -4   7  272.17   24.60
   9  -4   7  226.78   22.90
   5   4  -7   14.20   12.50
   4  -9  -7    6.20   10.60
   5   4  -7   26.10   16.00
  -5  -4   7   12.90   13.40
  -5  -4   7   15.90   13.40
   9  -5   7   17.10    9.60
  -5  -4   7   13.00   16.50
  -4   9   7   16.00   12.20
   9  -5   7   22.90   10.10
   6   3  -7  618.14   46.60
   3  -9  -7  560.24   44.50
   6   3  -7  627.94   42.50
   9  -6   7  593.14   44.30
  -6  -3   7  613.54   44.90
  -6  -3   7  598.34   45.70
  -3   9   7  518.25   41.30
   9  -6   7  541.55   42.50
   7   2  -7    4.40   20.20
   2  -9  -7    3.20   15.70
  -2   9   7    0.70   12.70
  -7  -2   7    0.80   10.30
  -7  -2   7    0.30   12.70
   9  -7   7    7.70   11.10
   9  -7   7   31.20   14.60
   1  -9  -7    8.30   17.40
   8   1  -7    1.00   15.60
   8   1  -7    6.60   10.90
  -8  -1   7   10.80   19.70
   9  -8   7   12.00   17.70
  -1   9   7    8.30   13.90
   9  -8   7    9.20   16.70
  -8  -1   7    2.00   16.50
   3   7  -7    4.50   18.60
   3   7  -7   -3.10   23.90
   7 -10  -7    5.30   20.70
  10  -3   7   12.10   16.90
  -7  10   7   22.80   17.80
  -7  10   7    3.40   19.90
  -3  -7   7    3.80   22.50
   6 -10  -7  447.86   40.00
   4   6  -7  416.46   35.90
   4   6  -7  397.86   34.40
  -6  10   7  488.05   37.30
  -6  10   7  449.76   34.90
  10  -4   7  421.76   33.90
  10  -4   7  510.15   38.30
  -4  -6   7  406.86   37.80
   5 -10  -7  936.61   66.79
   5   5  -7  973.90   68.79
   5   5  -7  787.32   62.89
  10  -5   7 1007.10   62.99
  -5  -5   7  978.90   63.09
  -5  -5   7 1012.60   69.09
  -5  10   7  883.41   62.69
  -5  -5   7  902.61   63.89
  10  -5   7  919.61   60.59
   4 -10  -7  248.38   25.90
  -6  -4   7  357.46   28.80
  10  -6   7  271.77   27.10
  -6  -4   7  314.57   33.10
  -6  -4   7  299.77   29.50
  10  -6   7  283.27   27.20
   7   3  -7  519.75   47.60
   7   3  -7  585.04   42.30
   3 -10  -7  497.95   40.90
  10  -7   7  671.23   45.00
  -7  -3   7  557.84   43.70
  -7  -3   7  544.85   47.50
  10  -7   7  581.74   44.80
  -3  10   7  601.34   41.50
   0   0  -8 6725.13  342.27
   0   0  -8 6876.31  342.47
   0   0  -8 6765.72  347.57
   0   0   8 6641.14  333.37
   0   0   8 6572.44  339.77
   0   0   8 7248.97  346.67
   0   0   8 7232.38  342.47
   0   0   8 6745.42  333.77
   1  -1  -8  511.25   36.10
  -1   0  -8  504.45   36.90
   1  -1  -8  576.54   29.80
   0   1  -8  573.54   32.20
   1  -1  -8  549.45   29.80
   1  -1  -8  516.85   39.50
   0   1  -8  598.94   36.70
   1  -1  -8  464.45   35.60
   0   1  -8  533.65   37.90
  -1   0  -8  517.45   36.70
  -1   0  -8  513.35   38.30
   1   0   8  563.24   27.40
   1   0   8  496.95   37.90
  -1   1   8  535.25   38.40
   0  -1   8  511.65   35.50
  -1   1   8  566.34   31.90
   1   0   8  550.64   39.60
   0  -1   8  569.44   33.20
  -1   1   8  570.94   37.70
  -1   1   8  503.75   31.60
   1   0   8  560.94   35.90
   0  -1   8  556.34   32.40
   1   0   8  573.34   42.00
  -1   1   8  602.94   37.50
   0  -1   8  536.45   39.80
   1   0   8  536.45   27.30
   1   0  -8  521.25   36.50
   1   0  -8  504.05   36.60
  -1   1  -8  574.14   29.00
   0  -1  -8  541.15   36.50
   1   0  -8  540.25   32.00
   1   0  -8  590.74   32.60
  -1   1  -8  586.44   29.20
   0  -1  -8  515.55   38.60
   0  -1  -8  505.15   40.80
  -1   1  -8  504.05   36.50
   1   0  -8  499.55   39.50
  -1   1  -8  504.75   37.10
   0   1   8  608.84   38.00
  -1   0   8  531.05   36.40
  -1   0   8  533.95   32.30
   0   1   8  601.94   38.30
   1  -1   8  580.24   31.50
  -1   0   8  560.64   33.70
   0   1   8  539.95   28.10
   1  -1   8  526.25   33.90
   1  -1   8  516.55   45.50
   1  -1   8  586.94   44.60
   0   1   8  530.15   28.10
   1  -1   8  525.75   30.50
   0   1   8  506.65   39.90
   1  -1   8  528.45   36.00
  -1  -1  -8  479.75   34.70
  -1   2  -8  394.36   33.00
   2  -1  -8  449.86   36.40
   2  -1  -8  463.45   34.40
  -1   2  -8  469.45   35.60
   2  -1  -8  453.85   33.30
  -1  -1  -8  472.85   32.50
  -1   2  -8  511.05   29.40
   2  -1  -8  481.95   30.20
  -1   2  -8  532.75   31.20
  -1   2  -8  489.65   29.40
  -1  -1  -8  452.35   33.60
   2  -1  -8  491.05   30.40
   1  -2   8  419.36   32.60
   1  -2   8  473.95   31.40
  -2   1   8  502.25   31.80
   1   1   8  482.95   36.80
   1  -2   8  479.55   29.30
   1   1   8  466.95   35.30
  -2   1   8  525.55   35.20
   1   1   8  497.45   34.70
   1  -2   8  481.15   31.10
  -2   1   8  432.66   29.40
   3  -2  -8 1408.96   90.79
  -2  -1  -8 1570.04   87.89
  -1   3  -8 1497.95   88.79
   3  -2  -8 1451.25   83.69
  -1   3  -8 1623.44   83.09
  -1   3  -8 1460.85   89.59
   3  -2  -8 1452.25   86.69
  -1   3  -8 1596.74   84.09
   3  -2  -8 1571.44   84.09
   2   1   8 1479.15   76.29
   2   1   8 1521.45   85.39
   2   1   8 1618.34   87.99
  -3   2   8 1536.25   84.39
  -3   2   8 1641.14   85.39
   1  -3   8 1590.24   84.49
   1  -3   8 1629.84   86.29
   2   1   8 1601.74   76.39
   1  -3   8 1522.55   83.39
  -3   2   8 1438.06   90.09
   2   1   8 1577.24   82.59
   0   2  -8 1321.67   76.49
   2  -2  -8 1282.07   80.09
   0   2  -8 1465.45   74.19
  -2   0  -8 1264.37   77.69
   0   2  -8 1304.57   72.89
   2  -2  -8 1459.25   69.89
   2  -2  -8 1275.07   72.69
   2  -2  -8 1325.27   69.69
   0   2  -8 1337.47   72.19
   2  -2  -8 1200.18   74.19
   0  -2   8 1281.07   71.89
   2   0   8 1406.86   78.79
   2   0   8 1295.97   64.69
   2   0   8 1182.98   72.69
   2   0   8 1319.57   64.89
  -2   2   8 1186.08   69.89
   0  -2   8 1437.16   73.89
  -2   2   8 1332.67   77.69
   0  -2   8 1207.78   74.39
  -2   2   8 1346.37   70.99
   1   1  -8  498.35   35.00
   1   1  -8  509.75   35.00
   1  -2  -8  446.36   32.40
   1   1  -8  465.85   31.30
   1  -2  -8  532.95   25.50
   1   1  -8  476.05   37.40
   1   1  -8  491.05   32.90
   1   1  -8  450.85   33.30
   1  -2  -8  454.75   32.00
   1  -2  -8  435.26   36.20
   1  -2  -8  511.55   25.50
  -2   1  -8  446.56   33.50
  -2   1  -8  461.85   35.60
  -1   2   8  454.75   27.60
  -1  -1   8  459.95   30.20
  -1   2   8  466.15   33.30
   2  -1   8  443.96   32.70
   2  -1   8  503.35   29.00
   2  -1   8  421.06   36.90
   2  -1   8  466.25   27.30
  -1  -1   8  445.16   33.10
  -1   2   8  459.75   28.20
  -1   2   8  481.25   34.20
   2  -1   8  467.95   27.10
  -1  -1   8  509.65   32.70
  -1   2   8  519.05   31.90
   0  -2  -8 1211.88   76.69
   2   0  -8 1528.65   79.79
   2   0  -8 1225.98   74.19
   0  -2  -8 1281.37   74.29
   2   0  -8 1340.67   81.39
   2   0  -8 1333.57   72.29
   0  -2  -8 1274.67   72.99
  -2   2  -8 1220.58   76.99
  -2   2  -8 1358.56   67.99
   2  -2   8 1236.78   75.89
   0   2   8 1354.96   73.59
   0   2   8 1315.77   65.59
  -2   0   8 1220.68   75.49
   2  -2   8 1292.87   69.79
   2  -2   8 1292.27   67.59
  -2   0   8 1387.36   73.89
   0   2   8 1383.26   87.39
   2  -2   8 1213.78   68.79
  -2   0   8 1242.28   71.69
   0   2   8 1437.76   73.69
   0   2   8 1277.87   65.59
  -2   3  -8  317.17   27.60
   3  -1  -8  313.17   26.10
  -2   3  -8  329.57   24.50
  -2   3  -8  364.96   22.30
  -2   3  -8  315.17   26.20
  -1  -2  -8  322.87   27.10
   3  -1  -8  290.47   25.90
   3  -1  -8  303.17   25.00
   3  -1  -8  300.57   28.90
  -1  -2  -8  342.87   24.80
   1   2   8  413.86   26.90
   2  -3   8  367.76   24.20
   1   2   8  331.97   27.20
   1   2   8  351.96   19.60
   2  -3   8  367.16   26.60
  -3   1   8  346.97   25.60
  -3   1   8  396.96   29.30
   1   2   8  364.76   29.40
   2  -3   8  352.26   27.00
   2  -3   8  356.16   21.80
   1   2   8  367.66   19.70
  -3   1   8  371.06   28.10
  -2  -2  -8 5353.76  260.57
  -2   4  -8 4890.01  263.37
   4  -2  -8 5069.19  258.97
   4  -2  -8 4830.32  265.17
  -2   4  -8 5807.82  253.77
  -2   4  -8 5199.58  258.07
   4  -2  -8 4804.12  261.27
   4  -2  -8 5140.49  257.27
  -4   2   8 5623.74  261.37
   2   2   8 5055.79  250.87
   2  -4   8 4627.44  262.77
   2   2   8 4834.12  250.37
   2  -4   8 5557.14  260.17
  -4   2   8 4997.60  259.67
   2   2   8 5604.34  259.87
   2   2   8 5076.09  256.27
   2  -4   8 4773.72  257.47
   2   2   8 4652.23  250.07
   5  -3  -8  288.17   27.10
  -2   5  -8  311.37   28.90
   5  -3  -8  310.47   26.90
  -3  -2  -8  369.06   18.80
  -3  -2  -8  385.76   19.30
   5  -3  -8  350.16   23.80
  -2   5  -8  373.86   26.70
  -2   5  -8  381.66   25.80
   5  -3  -8  330.27   25.70
   3   2   8  390.06   26.20
  -5   3   8  332.97   33.40
   3   2   8  356.46   28.50
  -5   3   8  329.77   26.00
   2  -5   8  307.27   25.40
   2  -5   8  331.37   27.90
  -5   3   8  290.67   26.90
   3   2   8  317.07   23.00
   2  -5   8  320.87   34.10
   3   2   8  340.77   21.90
  -1   4  -8 1511.95   76.59
   4  -3  -8 1288.87   73.79
   4  -3  -8 1321.47   77.79
  -1   4  -8 1155.48   79.99
   4  -3  -8 1357.26   79.49
  -1   4  -8 1268.17   78.59
   4  -3  -8 1341.57   84.09
  -1   4  -8 1394.86   78.89
   3   1   8 1359.06   70.49
   1  -4   8 1367.56   75.49
   1  -4   8 1262.47   76.99
  -4   3   8 1299.37   76.99
   1  -4   8 1261.87   81.49
   3   1   8 1325.07   70.29
   3   1   8 1411.06   72.19
   1  -4   8 1429.86   79.59
   3   1   8 1402.26   76.99
  -4   3   8 1340.37   82.49
   3   1   8 1552.64   78.39
  -4   3   8 1355.56   78.29
   0   3  -8  292.07   25.50
   3  -3  -8  255.57   21.60
   0   3  -8  244.08   23.20
   3  -3  -8  236.28   24.60
   3  -3  -8  283.27   22.40
   0   3  -8  274.47   22.80
   0   3  -8  296.97   24.40
   3  -3  -8  276.07   20.70
   3   0   8  264.87   22.00
   3   0   8  289.07   21.20
  -3   3   8  229.28   23.40
   0  -3   8  267.17   21.40
   3   0   8  246.98   17.30
  -3   3   8  258.67   22.60
  -3   3   8  249.58   19.50
   3   0   8  298.77   25.10
   3   0   8  239.18   21.40
   0  -3   8  275.77   25.40
   0  -3   8  244.68   20.10
   0  -3   8  258.67   22.40
   2  -3  -8  356.06   23.30
   1   2  -8  294.87   27.00
   2  -3  -8  323.07   24.30
   1   2  -8  316.07   26.00
   2  -3  -8  339.67   23.00
   2  -3  -8  305.17   28.70
   2  -3  -8  333.57   25.20
  -3   1  -8  322.07   28.30
   1   2  -8  317.57   28.10
   1   2  -8  333.67   30.20
  -3   1  -8  347.07   17.90
   3  -1   8  375.66   21.80
   3  -1   8  349.17   25.50
   3  -1   8  368.66   22.20
  -2   3   8  337.47   27.80
  -2   3   8  384.66   44.60
  -1  -2   8  413.96   29.50
  -1  -2   8  310.67   26.20
  -1  -2   8  394.36   25.70
   3  -1   8  344.27   21.60
  -2   3   8  357.46   24.50
   3  -1   8  302.37   29.80
  -2   3   8  347.47   22.90
   3  -1   8  385.36   22.20
   1  -3  -8 1677.73   78.89
   1  -3  -8 1522.85   78.59
   2   1  -8 1420.36   87.79
   2   1  -8 1491.95   91.89
   1  -3  -8 1497.95   91.29
   2   1  -8 1398.76   87.89
  -3   2  -8 1323.47   89.09
   1  -3  -8 1522.45   85.09
   2   1  -8 1509.05   86.89
  -3   2  -8 1580.84   79.69
  -1   3   8 1654.03   85.39
   3  -2   8 1534.35   87.59
  -1   3   8 1739.03   84.09
  -2  -1   8 1713.83   88.19
  -1   3   8 1535.35   80.49
  -1   3   8 1523.05   80.59
  -2  -1   8 1581.64   89.89
  -2  -1   8 1535.25   85.69
   3  -2   8 1515.55   81.69
   3  -2   8 1641.24   82.09
  -1   3   8 1662.53   86.29
  -3   3  -8  301.97   22.20
   3   0  -8  263.07   22.70
   3   0  -8  251.67   22.80
   3   0  -8  270.17   25.90
   0  -3  -8  278.37   23.60
   0  -3  -8  227.08   29.70
  -3   3  -8  245.48   22.30
   3  -3   8  250.97   21.20
   0   3   8  249.08   16.70
   0   3   8  264.37   21.40
   0   3   8  249.68   17.60
   0   3   8  300.57   21.40
  -3   0   8  244.98   22.80
  -3   0   8  261.17   25.30
  -3   0   8  216.28   19.90
   3  -3   8  280.87   22.00
   3  -3   8  243.88   18.90
   0   3   8  264.07   20.60
   4  -1  -8  118.39   18.30
   4  -1  -8  117.99   12.10
  -3   4  -8  109.69   13.50
  -1  -3  -8  123.29   12.50
   4  -1  -8  128.09   13.20
  -3   4  -8  104.69   15.50
   1   3   8  148.79   14.40
   3  -4   8  143.79   12.10
  -4   1   8  127.19   14.40
   1   3   8  122.09    9.40
   3  -4   8  123.49   17.10
   3  -4   8  131.89   13.10
   1   3   8  148.39   12.20
   1   3   8  134.59   25.50
  -4   1   8  127.19   13.40
   1   3   8  158.98   12.60
  -4   1   8  154.58   18.80
   5  -2  -8   57.69    8.10
  -2  -3  -8   75.79    7.90
  -3   5  -8   82.79    7.90
   5  -2  -8   83.59    9.20
   5  -2  -8   79.09    9.00
  -3   5  -8   80.59   15.70
  -3   5  -8   74.09   10.20
  -2  -3  -8   76.89    7.70
  -2  -3  -8   57.69    7.70
   5  -2  -8   54.99    6.20
   3  -5   8   62.29   14.90
   2   3   8   82.69   10.00
  -5   2   8   63.09    9.50
   3  -5   8   56.89    7.70
  -5   2   8   78.69    9.60
   3  -5   8   73.69    8.80
   2   3   8   66.89   10.40
   2   3   8   63.49    6.00
   6  -3  -8  316.97   26.20
   6  -3  -8  409.16   32.10
  -3  -3  -8  393.66   33.00
  -3   6  -8  359.56   30.80
  -3  -3  -8  340.17   23.40
   6  -3  -8  349.37   26.30
   6  -3  -8  375.56   32.20
  -3   6  -8  362.86   29.20
  -3   6  -8  348.37   26.20
  -6   3   8  379.86   30.40
   3  -6   8  376.66   30.70
  -6   3   8  364.06   33.10
   3   3   8  365.46   24.20
   3  -6   8  369.36   32.60
   3   3   8  392.46   27.80
   7  -4  -8 1199.58   81.59
   7  -4  -8 1196.18   77.09
   7  -4  -8 1308.97   72.79
   7  -4  -8 1318.57   84.59
  -3   7  -8 1337.47   82.99
  -3   7  -8 1321.47   79.19
  -7   4   8 1222.18   84.19
   4   3   8 1327.67   73.29
  -7   4   8 1232.98   80.99
   3  -7   8 1284.67   80.09
   3  -7   8 1322.57   84.29
   6  -4  -8  473.05   29.10
   6  -4  -8  501.75   40.20
  -2   6  -8  418.46   31.50
   6  -4  -8  460.25   36.80
  -2   6  -8  476.95   38.10
  -4  -2  -8  433.36   27.20
   6  -4  -8  413.46   30.50
   2  -6   8  456.35   35.60
   4   2   8  422.76   28.20
   4   2   8  360.46   29.50
   2  -6   8  437.16   36.40
  -6   4   8  436.56   36.40
  -6   4   8  435.86   34.80
   5  -4  -8  329.97   30.50
  -4  -1  -8  316.27   22.40
  -1   5  -8  332.57   25.70
  -1   5  -8  347.57   26.20
  -1   5  -8  294.57   27.40
   5  -4  -8  320.57   26.60
  -4  -1  -8  356.06   21.70
   5  -4  -8  322.17   23.40
   1  -5   8  319.27   26.50
   4   1   8  322.67   23.10
  -5   4   8  301.67   25.30
   4   1   8  320.47   21.80
   4   1   8  340.57   21.40
   1  -5   8  315.87   26.40
   4   1   8  363.16   24.50
  -5   4   8  276.57   29.30
  -5   4   8  293.37   28.10
   4  -4  -8  761.72   54.49
   4  -4  -8  765.62   49.10
   4  -4  -8  805.32   49.20
   4  -4  -8  769.32   41.10
   0   4  -8  834.62   49.30
   0   4  -8  675.43   50.89
  -4   0  -8  820.02   39.20
   0   4  -8  760.12   48.90
   4   0   8  706.83   42.90
   0  -4   8  672.43   51.79
   0  -4   8  721.13   47.90
   4   0   8  800.92   45.80
  -4   4   8  707.33   48.10
   4   0   8  689.23   41.90
  -4   4   8  680.83   46.20
   4   0   8  693.93   44.50
   0  -4   8  685.23   47.80
   0  -4   8  691.83   50.09
   4   0   8  766.82   47.10
   1   3  -8  114.19   13.30
   3  -4  -8  124.59   13.30
  -4   1  -8  120.19   10.60
   3  -4  -8  112.69   11.40
   3  -4  -8  124.29   10.20
   1   3  -8  110.49   23.00
  -4   1  -8  116.49   10.20
   1   3  -8  101.89   11.30
   3  -4  -8  122.59   15.20
  -1  -3   8  109.59   12.00
   4  -1   8  138.09   13.40
  -3   4   8  141.59   13.90
  -3   4   8  133.09   15.90
  -3   4   8  117.49   11.50
   4  -1   8  151.28   17.60
  -1  -3   8  140.79   21.30
   4  -1   8  137.69   12.00
   4  -1   8  129.79   11.90
   2  -4  -8 5345.46  251.17
  -4   2  -8 4803.32  261.77
   2  -4  -8 5166.08  254.37
   2   2  -8 4899.71  257.37
   2  -4  -8 5120.29  264.17
   2   2  -8 5115.39  260.87
   2   2  -8 4856.21  257.67
  -2  -2   8 4975.80  260.17
   4  -2   8 5170.98  251.07
  -2   4   8 4592.24  253.57
  -2  -2   8 5715.83  259.97
   4  -2   8 5009.50  256.77
  -2  -2   8 4888.81  256.67
  -2   4   8 4889.21  251.67
   4  -2   8 5087.99  251.57
   3   1  -8 1294.17   79.99
  -4   3  -8 1439.96   75.39
  -4   3  -8 1310.77   82.69
   3   1  -8 1396.06   82.19
   3   1  -8 1261.47   90.49
   1  -4  -8 1431.46   72.79
   1  -4  -8 1397.36   83.89
  -1   4   8 1354.76   73.79
   4  -3   8 1366.66   75.69
   4  -3   8 1391.66   75.79
   4  -3   8 1330.37   80.89
  -1   4   8 1452.65   76.59
  -3  -1   8 1276.47   78.79
  -3  -1   8 1388.76   82.09
  -1   4   8 1464.25   74.29
  -3  -1   8 1310.27   83.19
  -4   4  -8  797.12   47.70
   0  -4  -8  774.72   40.90
   4   0  -8  719.53   48.60
   0  -4  -8  802.92   50.69
   0  -4  -8  746.13   40.90
   4   0  -8  775.52   51.29
   4   0  -8  743.03   49.80
   4   0  -8  746.23   48.20
   0  -4  -8  737.43   44.00
  -4   4  -8  732.93   50.59
   0   4   8  751.82   42.80
   4  -4   8  712.13   50.49
   0   4   8  727.03   42.90
   4  -4   8  754.02   47.70
   0   4   8  708.63   41.80
  -4   0   8  647.74   47.70
  -4   0   8  679.33   50.59
  -4   0   8  721.03   57.49
   0   4   8  724.83   45.30
   4  -4   8  636.54   44.60
   5  -1  -8  177.88   17.60
   5  -1  -8  195.78   18.50
   5  -1  -8  149.99   14.20
  -1  -4  -8  154.48   15.50
  -1  -4  -8  179.88   13.10
  -4   5  -8  191.48   18.10
   4  -5   8  145.29   22.10
  -5   1   8  172.88   18.40
   1   4   8  179.78   14.70
   4  -5   8  176.78   18.50
   1   4   8  175.98   15.70
   4  -5   8  167.98   15.80
  -5   1   8  158.18   18.40
   1   4   8  146.09   12.30
  -4   6  -8  354.46   26.90
  -4   6  -8  372.96   21.50
  -2  -4  -8  367.06   25.00
   6  -2  -8  391.96   32.90
  -2  -4  -8  422.36   29.60
  -4   6  -8  433.06   33.20
   6  -2  -8  426.86   33.60
  -6   2   8  359.46   31.00
   2   4   8  381.36   27.00
  -6   2   8  394.86   35.70
   4  -6   8  339.77   30.20
   2   4   8  367.56   26.00
   2   4   8  361.76   28.30
   4  -6   8  357.06   33.20
   7  -3  -8   85.59   11.10
  -4   7  -8   90.09   13.20
   7  -3  -8  106.69   13.00
   7  -3  -8   68.49   11.40
  -7   3   8   96.39   14.50
   4  -7   8   96.39   13.50
   4  -7   8  122.19   14.90
   3   4   8  107.39   10.30
  -7   3   8   80.79   13.60
   8  -4  -8 1779.52  100.49
   8  -4  -8 1469.75  113.19
  -4   8  -8 1809.92  101.89
  -4   8  -8 1740.83  102.79
   8  -4  -8 1703.53  104.39
   4  -8   8 1510.45  104.59
   4   4   8 1676.73   93.99
   4  -8   8 1596.04  109.39
  -8   4   8 1443.76  111.69
  -8   4   8 1700.23  105.29
   9  -5  -8  100.19   18.60
  -4   9  -8   80.59   19.80
   9  -5  -8   77.49   23.10
  -4   9  -8   62.69   17.20
   4  -9   8   72.89   12.90
   4  -9   8   86.29   19.60
  -9   5   8   62.49   13.30
  -9   5   8   70.69   20.40
   8  -5  -8 1281.57   76.79
   8  -5  -8 1459.25   93.49
  -3   8  -8 1421.76   89.99
   8  -5  -8 1502.75   88.09
  -3   8  -8 1527.95   88.19
  -8   5   8 1365.26   89.69
   3  -8   8 1320.37   88.69
   3  -8   8 1429.16   90.89
   5   3   8 1398.56   82.19
  -8   5   8 1380.46   93.89
   7  -5  -8   32.60   11.10
  -2   7  -8   47.40   13.00
  -2   7  -8    9.10   11.80
   7  -5  -8   35.80    9.30
  -7   5   8   22.00   10.30
   2  -7   8   33.90   11.50
   2  -7   8   25.40   10.40
   5   2   8   47.60    8.70
  -7   5   8   26.50   10.20
  -5  -1  -8  142.99   18.50
   6  -5  -8  200.08   20.90
   6  -5  -8  161.48   17.20
   6  -5  -8  155.28   13.00
  -1   6  -8  195.58   19.90
  -6   5   8  227.28   21.60
  -6   5   8  203.48   19.00
   1  -6   8  212.28   19.10
   5   1   8  200.58   15.10
   1  -6   8  181.58   19.00
   5  -5  -8  422.46   44.90
   5  -5  -8  579.94   39.30
   0   5  -8  516.35   37.70
   0   5  -8  514.65   41.70
  -5   0  -8  485.85   31.40
   5  -5  -8  514.05   45.50
   0   5  -8  501.15   36.80
   5   0   8  567.84   35.00
   5   0   8  546.95   36.00
  -5   5   8  516.45   50.39
  -5   5   8  524.55   39.10
   0  -5   8  535.75   40.20
   0  -5   8  538.05   37.30
   0  -5   8  521.35   40.80
  -5   5   8  559.84   44.40
   5   0   8  555.44   38.10
   5   0   8  570.24   36.00
   5   0   8  570.54   35.00
   1   4  -8  163.58   18.50
   1   4  -8  157.08   15.10
   4  -5  -8  174.38   21.10
   4  -5  -8  184.38   20.60
   4  -5  -8  187.08   15.50
   5  -1   8  186.78   19.70
  -4   5   8  169.88   17.70
  -1  -4   8  150.98   15.10
   5  -1   8  179.88   14.30
   5  -1   8  187.68   15.40
   5  -1   8  173.18   15.00
  -1  -4   8  173.08   15.80
  -4   5   8  164.18   14.60
  -1  -4   8  173.88   16.30
  -4   5   8  166.08   18.30
   2   3  -8   59.29    9.70
  -5   2  -8   91.59   11.80
   2   3  -8   58.49    9.90
   3  -5  -8   64.59    8.50
   3  -5  -8   77.79    7.50
   3  -5  -8   69.99   11.00
   5  -2   8   81.19    7.80
  -3   5   8   67.39    7.90
  -2  -3   8   61.79    7.40
   5  -2   8   74.79    7.40
   5  -2   8   76.69   13.30
  -2  -3   8   68.49    9.20
  -3   5   8   58.39   13.50
   3   2  -8  331.17   26.60
   2  -5  -8  343.07   31.10
  -5   3  -8  359.56   26.20
   3   2  -8  335.37   28.70
   2  -5  -8  365.56   24.20
   2  -5  -8  353.06   25.60
   3   2  -8  360.46   27.30
  -3  -2   8  346.77   29.80
  -2   5   8  342.07   24.90
  -3  -2   8  336.27   27.10
   5  -3   8  353.36   27.10
   5  -3   8  340.97   24.50
   5  -3   8  338.67   27.40
  -2   5   8  354.86   27.00
  -5   4  -8  342.47   28.20
   1  -5  -8  314.17   23.90
   4   1  -8  334.87   27.60
   4   1  -8  349.17   27.00
   4   1  -8  383.76   30.40
  -5   4  -8  320.67   28.40
   1  -5  -8  348.47   29.10
   1  -5  -8  335.17   23.60
  -4  -1   8  311.87   26.70
  -1   5   8  315.07   22.80
  -1   5   8  342.57   22.70
  -4  -1   8  316.67   28.30
   5  -4   8  343.27   27.80
  -1   5   8  353.86   25.40
   5  -4   8  332.97   28.10
   5  -4   8  320.67   25.10
  -1   5   8  321.67   24.80
   5   0  -8  478.85   37.00
   5   0  -8  592.94   40.50
   0  -5  -8  520.15   38.30
  -5   5  -8  507.65   39.80
  -5   5  -8  505.15   40.50
   5   0  -8  515.95   40.50
  -5   0   8  543.25   41.10
  -5   0   8  510.55   43.20
   5  -5   8  511.15   38.30
   0   5   8  595.74   36.70
   0   5   8  554.14   34.40
   5  -5   8  565.84   42.10
   5  -5   8  555.54   43.50
   0   5   8  556.04   37.60
   0   5   8  593.24   32.10
  -1  -5  -8 2064.39  109.09
   6  -1  -8 1927.31  111.99
  -5   6  -8 2071.59  108.19
   6  -1  -8 1889.01  109.99
   6  -1  -8 1881.21  112.49
  -5   6  -8 1807.22  111.69
   5  -6   8 1886.51  114.19
  -6   1   8 1889.41  114.79
  -6   1   8 1951.60  111.59
   1   5   8 1786.92  101.69
   5  -6   8 1761.72  107.89
   7  -2  -8   67.29   11.90
  -7   2   8   73.69   13.90
  -7   2   8   41.60   12.90
   5  -7   8   61.69   11.80
   5  -7   8   76.69   12.20
   2   5   8   72.69    9.30
  -5   8  -8  305.77   26.80
   8  -3  -8  290.77   24.10
  -5   8  -8  238.48   23.70
   8  -3  -8  307.17   23.90
   8  -3  -8  262.87   25.20
   5  -8   8  320.77   28.70
  -8   3   8  302.17   28.00
   5  -8   8  324.57   29.20
   3   5   8  325.47   25.30
   9  -4  -8   64.79   16.60
  -5   9  -8   67.39   18.70
   9  -4  -8   91.19   18.00
  -5   9  -8   61.99   17.50
   9  -4  -8   70.89   19.00
   4   5   8   61.59   15.80
   5  -9   8   69.39   13.40
   5  -9   8   52.89   13.40
  -9   4   8   72.19   16.90
  -9   4   8   59.29   15.50
  10  -5  -8  110.39   24.00
  -5  10  -8  103.69   23.30
  10  -5  -8   96.49   25.00
  10  -5  -8  147.59   22.70
  -5  10  -8  121.79   30.90
 -10   5   8  138.59   27.10
   5 -10   8  131.69   18.00
   5 -10   8  125.99   25.50
 -10   5   8  108.59   17.30
   9  -6  -8   90.19   24.20
  -3   9  -8   81.69   17.10
  -3   9  -8   91.19   18.40
   9  -6  -8   86.39   19.70
   9  -6  -8   60.89   17.30
   6   3   8   87.99   14.20
  -9   6   8   86.79   14.50
  -9   6   8   71.89   19.40
   3  -9   8   85.49   14.30
   8  -6  -8  179.98   25.60
   8  -6  -8  151.28   21.20
   8  -6  -8  177.28   20.50
  -2   8  -8  171.08   16.90
  -2   8  -8  195.68   17.60
   2  -8   8  122.29   18.00
   2  -8   8  127.69   18.50
  -8   6   8  174.88   19.90
   6   2   8  150.08   16.20
  -1   7  -8  221.48   21.00
   7  -6  -8  213.78   22.40
   7  -6  -8  212.18   18.70
  -1   7  -8  213.98   20.90
  -7   6   8  225.28   22.70
   1  -7   8  168.78   20.00
  -7   6   8  150.98   18.30
   6   1   8  180.38   17.00
   1  -7   8  196.58   19.70
   0   6  -8 2534.45  140.19
   6  -6  -8 2472.85  149.59
   6  -6  -8 2446.56  136.59
   0   6  -8 2432.96  135.49
   0   6  -8 2389.56  142.89
   6  -6  -8 2508.55  138.59
  -6   6   8 2395.76  138.79
  -6   6   8 2570.14  146.59
   0  -6   8 2483.75  141.09
   0  -6   8 2573.34  142.49
   6   0   8 2460.95  133.69
   6   0   8 2663.33  129.29
   5  -6  -8 1899.91  120.99
   5  -6  -8 2019.10  109.29
  -6   1  -8 1752.82  102.19
   1   5  -8 1914.31  114.39
   1   5  -8 1953.50  108.79
   1   5  -8 1992.90  111.29
   5  -6  -8 1903.91  107.89
   6  -1   8 2034.70  105.09
  -1  -5   8 1989.60  113.59
  -5   6   8 1897.01  109.89
  -1  -5   8 1864.41  111.99
   6  -1   8 1882.21  105.39
  -1  -5   8 2012.00  112.69
  -5   6   8 1924.01  116.09
   4  -6  -8  391.86   28.10
   4  -6  -8  416.06   35.60
  -6   2  -8  408.56   28.60
   2   4  -8  372.16   28.70
   2   4  -8  386.26   35.60
   2   4  -8  383.56   29.60
   4  -6  -8  445.46   34.30
  -2  -4   8  354.66   30.70
  -4   6   8  334.47   46.90
   6  -2   8  399.56   27.10
  -2  -4   8  382.26   31.50
   6  -2   8  350.46   21.00
  -2  -4   8  400.76   32.90
  -4   6   8  395.06   34.90
  -4   6   8  356.56   28.50
   6  -2   8  398.16   28.60
   3   3  -8  339.07   28.20
  -6   3  -8  399.06   29.30
   3   3  -8  386.36   30.30
   3  -6  -8  372.26   34.90
   3  -6  -8  381.76   31.20
   3  -6  -8  358.26   25.70
   3   3  -8  339.37   32.80
   6  -3   8  350.46   41.30
  -3  -3   8  416.86   33.90
   6  -3   8  378.56   27.10
   6  -3   8  382.86   29.60
  -3   6   8  364.66   27.60
  -3  -3   8  380.26   32.80
  -3   6   8  359.56   45.30
  -6   4  -8  504.55   37.50
   2  -6  -8  536.85   40.00
   2  -6  -8  489.15   31.80
   4   2  -8  445.46   35.10
   4   2  -8  474.55   35.70
   2  -6  -8  507.75   33.90
   4   2  -8  505.75   40.90
   6  -4   8  462.25   41.00
   6  -4   8  422.66   35.00
   6  -4   8  407.26   33.40
  -2   6   8  424.86   32.00
  -4  -2   8  439.16   38.50
  -4  -2   8  450.75   36.70
   1  -6  -8  166.68   19.40
  -6   5  -8  150.88   21.10
   5   1  -8  152.78   15.60
   1  -6  -8  167.38   17.80
  -6   5  -8  162.08   18.60
   5   1  -8  182.68   16.50
   6  -5   8  209.88   19.90
   6  -5   8  198.68   20.20
  -5  -1   8  186.28   19.90
  -1   6   8  210.38   16.60
   6   0  -8 2564.54  141.89
   6   0  -8 2621.34  141.49
  -6   6  -8 2465.25  143.09
   6   0  -8 2402.86  140.99
  -6   6  -8 2597.54  138.09
   0  -6  -8 2586.04  141.59
  -6   0   8 2579.54  143.89
   0   6   8 2443.76  133.89
  -6   0   8 2479.55  145.99
   6  -6   8 2407.86  144.79
   6  -6   8 2447.46  139.09
  -6   7  -8  695.03   50.39
   7  -1  -8  717.83   52.49
  -1  -6  -8  645.04   45.50
   7  -1  -8  737.73   49.99
  -6   7  -8  708.73   47.40
   7  -1  -8  656.23   47.00
  -7   1   8  691.13   53.99
   6  -7   8  695.43   47.70
   6  -7   8  694.83   52.79
  -7   1   8  712.53   51.59
   1   6   8  683.83   45.00
  -6   8  -8  252.27   24.40
   8  -2  -8  262.27   21.80
  -6   8  -8  182.18   23.40
  -2  -6  -8  232.78   18.10
   6  -8   8  189.08   18.80
   6  -8   8  246.68   22.70
  -8   2   8  186.08   18.90
  -8   2   8  193.58   21.90
   2   6   8  207.88   17.50
  -6   9  -8    7.10   14.10
   9  -3  -8    7.90   15.70
   9  -3  -8   10.70   14.80
  -6   9  -8   13.10   15.30
   3   6   8   18.00   13.70
  -9   3   8   13.90   17.20
   6  -9   8   10.60   11.00
  -9   3   8    6.40   11.20
   6  -9   8   16.20   16.60
   9  -7  -8    1.50   21.60
   9  -7  -8   21.30   12.50
   9  -7  -8   13.80   15.40
  -2   9  -8    5.20   14.40
  -2   9  -8   17.80   16.70
   2  -9   8    4.40   17.30
  -9   7   8    0.10   16.20
   2  -9   8    7.20   17.10
  -9   7   8    7.10   12.20
   8  -7  -8   61.19   10.90
   8  -7  -8   93.19   13.50
   8  -7  -8   87.79   22.10
  -8   7   8   62.19   17.10
  -8   7   8   64.09   16.80
   1  -8   8   74.99   12.70
   0   7  -8   16.50   14.60
   7  -7  -8   17.70    7.60
   7  -7  -8   26.80   14.60
   0   7  -8   42.70   12.60
   7  -7  -8   36.80   23.40
   0  -7   8   51.69   16.10
  -7   7   8   35.40    9.10
   7   0   8   30.10    8.90
  -7   7   8   19.40    8.90
   0  -7   8   26.80   12.30
   6  -7  -8  756.92   48.90
   6  -7  -8  670.73   45.10
   1   6  -8  727.13   51.19
   1   6  -8  607.64   44.10
   1   6  -8  627.34   51.19
   6  -7  -8  695.93   53.89
   7  -1   8  678.33   42.10
  -1  -6   8  714.43   51.09
  -1  -6   8  753.22   49.60
  -6   7   8  676.23   48.90
   7  -1   8  699.43   45.60
  -6   7   8  736.33   54.09
   2   5  -8   43.60    8.30
   5  -7  -8   47.50   13.50
   2   5  -8   48.00   10.10
   5  -7  -8   37.30    6.70
   2   5  -8   49.50   15.30
   5  -7  -8   46.00   11.40
   7  -2   8   27.40    8.20
  -5   7   8   58.69   11.40
  -5   7   8   48.70    9.80
   7  -2   8   61.69   10.40
  -2  -5   8   37.40   11.60
  -2  -5   8   54.19   11.90
  -2  -5   8   45.40   11.80
   3   4  -8   92.79   13.70
   4  -7  -8   66.89   20.40
   3   4  -8   64.89   10.90
   3   4  -8   63.29   14.80
  -7   3  -8   62.99   19.40
   4  -7  -8   57.99    8.50
  -4   7   8   78.19   10.80
   7  -3   8   82.49   11.50
  -3  -4   8   86.69   13.20
  -3  -4   8   84.69    9.50
   3  -7  -8 1306.27   70.09
   4   3  -8 1267.27   85.29
   4   3  -8 1252.77   78.49
   3  -7  -8 1222.78   77.29
   4   3  -8 1314.97   81.49
  -7   4  -8 1163.88   78.09
   3  -7  -8 1290.17   86.09
  -3   7   8 1299.87   77.09
  -4  -3   8 1308.27   82.79
   7  -4   8 1331.77   81.09
   7  -4   8 1280.27   77.59
  -4  -3   8 1301.17   85.09
   5   2  -8   48.90   11.50
   5   2  -8   41.80   13.20
   2  -7  -8   33.50   23.20
   7  -5   8   32.90   10.50
   7  -5   8   33.40    9.10
  -2   7   8   44.30    9.50
  -5  -2   8   32.50    7.90
   6   1  -8  201.88   22.20
  -7   6  -8  201.88   19.80
   6   1  -8  200.68   18.20
   1  -7  -8  191.38   18.10
  -6  -1   8  182.58   18.80
  -6  -1   8  238.58   21.40
   7  -6   8  187.48   20.30
   7  -6   8  170.58   18.20
   0  -7  -8   30.30   11.50
  -7   7  -8   24.70   14.60
   7   0  -8   17.60   10.80
   7  -7   8   24.30   14.60
  -7   0   8   24.60   11.90
   0   7   8   45.20   10.50
   8  -1  -8  254.47   23.60
   8  -1  -8  288.37   22.90
   8  -1  -8  227.28   26.40
  -7   8  -8  278.47   24.10
  -7   8  -8  318.27   26.40
  -1  -7  -8  295.87   25.50
  -8   1   8  229.28   24.90
   7  -8   8  264.77   23.70
   1   7   8  239.18   20.70
   7  -8   8  267.67   23.40
  -8   1   8  290.37   24.10
  -7   9  -8  223.98   29.50
   9  -2  -8  189.48   21.50
  -7   9  -8  233.08   28.60
   9  -2  -8  131.19   27.40
   2   7   8  183.58   19.20
  -9   2   8  170.38   24.70
   7  -9   8  192.18   22.80
   7  -9   8  166.28   18.60
  -9   2   8  179.28   23.40
  -1   9  -8 1262.47   82.49
  -1   9  -8 1186.48   79.99
   9  -8  -8 1059.29   87.19
   9  -8  -8 1204.18   76.79
   9  -8  -8 1410.96   87.19
   1  -9   8 1300.57   81.89
   1  -9   8 1192.78   77.19
  -9   8   8 1264.47   79.99
   8   1   8 1291.17   77.89
  -9   8   8 1197.18   82.69
   8  -8  -8   26.20   14.00
   0   8  -8   38.00   18.70
   8  -8  -8   32.10   17.30
   0   8  -8   35.70   15.80
   0  -8   8   28.00   16.60
  -8   8   8   32.00   15.50
   0  -8   8   14.20   16.10
   8   0   8   52.89   14.90
   1   7  -8  231.28   21.20
   7  -8  -8  298.77   22.20
   7  -8  -8  261.77   26.20
   1   7  -8  265.17   25.10
  -1  -7   8  240.58   23.70
  -7   8   8  243.88   22.90
   8  -1   8  277.77   21.90
  -7   8   8  192.68   22.30
  -1  -7   8  231.28   22.00
   2   6  -8  212.38   18.70
   6  -8  -8  245.18   22.50
   6  -8  -8  216.88   22.80
  -2  -6   8  209.78   22.70
   8  -2   8  183.38   20.60
  -6   8   8  178.58   18.40
  -2  -6   8  187.08   20.50
   8  -2   8  166.48   16.00
  -6   8   8  175.38   21.80
   5  -8  -8  249.88   20.20
   3   5  -8  279.17   25.20
   5  -8  -8  301.27   25.00
   3   5  -8  324.87   31.80
   3   5  -8  292.77   22.90
   5  -8  -8  255.27   30.10
   8  -3   8  311.37   25.30
  -3  -5   8  283.97   34.30
  -5   8   8  255.37   31.70
  -3  -5   8  293.27   25.60
  -3  -5   8  267.17   25.40
   8  -3   8  334.87   25.10
   4  -8  -8 1638.44  110.19
   4   4  -8 1615.64  115.29
   4   4  -8 1849.52  100.99
   4  -8  -8 1604.44   91.59
   4   4  -8 1795.72  106.09
  -4  -4   8 1646.24  116.39
   8  -4   8 1751.22   99.99
  -4  -4   8 1826.72  103.99
  -4  -4   8 1678.63  114.39
  -4   8   8 1652.93   99.29
   8  -4   8 1818.32  102.39
   5   3  -8 1471.35   90.99
   3  -8  -8 1441.76   95.79
   5   3  -8 1441.96   87.29
  -5  -3   8 1474.45  101.19
   8  -5   8 1489.85   92.79
   2  -8  -8  192.78   20.90
   6   2  -8  174.28   18.90
   8  -6   8  165.08   17.70
  -6  -2   8  124.79   19.40
  -6  -2   8  127.99   15.40
   7   1  -8   83.69   17.20
  -7  -1   8  100.19   19.20
  -7  -1   8   82.69   16.60
  -1   8   8   87.49   13.70
   8  -7   8  104.29   17.50
   8   0  -8   59.89   12.20
   0  -8  -8   55.09   15.40
   8  -8   8   70.59   18.80
  -8   0   8   29.90   15.80
   8  -8   8   47.20   14.40
   0   8   8   71.29   14.50
   9  -1  -8   45.20   23.60
   9  -1  -8   73.29   20.50
   8  -9   8   94.09   21.20
   8  -9   8   87.19   21.40
  -9   1   8  100.09   18.50
  -9   1   8   45.80   18.80
   1   8   8   74.19   16.70
   1   8  -8   50.69   18.30
   8  -9  -8   59.69   18.00
   8  -9  -8   49.90   11.60
   1   8  -8   79.29   22.90
  -8   9   8   41.40   18.40
  -1  -8   8   86.79   20.20
  -8   9   8   86.09   22.10
  -1  -8   8   42.90   18.80
   2   7  -8  187.38   21.40
   7  -9  -8  142.49   18.10
   7  -9  -8  183.28   19.20
   2   7  -8  152.28   26.80
  -7   9   8  147.29   22.80
  -2  -7   8  171.68   27.70
  -2  -7   8  171.58   24.50
  -7   9   8  178.08   22.00
   3   6  -8   15.50   15.20
   3   6  -8    9.30   19.50
   6  -9  -8    7.20   11.70
   6  -9  -8   13.40   17.10
  -6   9   8    0.20   16.00
  -3  -6   8   21.60   17.50
  -3  -6   8    3.90   15.60
   9  -3   8   -5.30   13.40
  -6   9   8   12.00   14.00
   9  -3   8   26.10   12.90
   4   5  -8   83.49   15.90
   4   5  -8   75.29   12.40
   5  -9  -8   71.79   14.10
   4   5  -8   70.79   19.60
   9  -4   8   93.69   16.10
  -5   9   8   84.09   16.20
  -4  -5   8   67.89   17.30
  -4  -5   8   63.49   18.40
   9  -4   8   98.39   16.20
  -5   9   8   49.60   13.30
  -4  -5   8   76.59   21.10
   4  -9  -8   55.79   16.70
   5   4  -8   94.59   23.50
   5   4  -8   77.49   12.80
  -5  -4   8   81.09   18.00
  -5  -4   8   87.39   18.00
   9  -5   8  103.29   16.70
   9  -5   8   90.49   17.10
  -4   9   8   63.29   15.80
  -5  -4   8  100.19   21.40
   3  -9  -8   62.19   16.80
   6   3  -8   32.70   20.90
   6   3  -8   74.19   17.00
   9  -6   8   85.89   13.00
   9  -6   8   74.69   15.10
  -6  -3   8  105.59   18.00
  -6  -3   8   83.29   21.70
   2  -9  -8    5.80   12.20
   7   2  -8   14.60   21.90
   7   2  -8   10.40   15.10
  -7  -2   8   15.10   15.90
   9  -7   8   31.30   15.20
   9  -7   8   17.40   12.20
  -2   9   8   15.80   13.40
  -7  -2   8    7.50   18.70
   1  -9  -8 1190.58   80.39
   8   1  -8 1173.48   82.09
   8   1  -8 1321.17   82.09
   9  -8   8 1263.77   81.89
  -8  -1   8 1358.16   87.99
   9  -8   8 1218.18   82.29
  -8  -1   8 1281.57   82.39
   5 -10  -8  160.68   28.20
   5   5  -8  106.89   22.90
  -5  10   8  198.88   26.20
  -5  -5   8  143.09   23.60
  10  -5   8  152.18   22.00
  -5  -5   8  155.88   29.00
  -5  10   8  195.18   24.70
  -5  -5   8  155.08   23.50
   0   0  -9   10.80    4.00
   0   0  -9    8.80    4.50
   0   0  -9    8.10    4.40
   0   0   9    3.10    4.90
   0   1  -9  419.66   32.10
   1  -1  -9  445.66   31.00
   1  -1  -9  448.36   24.20
   0   1  -9  460.05   26.80
   1  -1  -9  422.66   31.50
  -1   0  -9  430.86   35.00
  -1   0  -9  433.46   32.30
   1  -1  -9  377.46   33.90
   1  -1  -9  474.45   24.20
  -1   0  -9  410.96   32.60
  -1   1   9  433.26   25.90
   0  -1   9  451.15   27.40
   1   0   9  434.96   21.70
  -1   1   9  444.66   32.50
   0  -1   9  453.65   28.30
  -1   1   9  475.65   32.90
   1   0   9  435.46   31.60
   0  -1   9  368.66   38.00
  -1   1   9  443.96   26.90
   1   0  -9  481.05   27.20
   1   0  -9  404.96   34.40
  -1   1  -9  393.36   32.70
   0  -1  -9  443.16   32.20
   1   0  -9  443.46   32.00
   0  -1  -9  410.46   34.80
  -1   1  -9  463.35   22.70
   1   0  -9  419.16   32.20
   0  -1  -9  451.45   32.10
  -1   1  -9  381.66   31.50
  -1   0   9  442.06   28.70
  -1   0   9  441.76   26.70
   1  -1   9  458.45   26.50
   0   1   9  450.25   23.00
   0   1   9  431.16   30.90
   1  -1   9  440.66   30.20
  -1   0   9  444.26   32.30
   0   1   9  438.26   23.00
   0   1   9  443.06   34.00
   1  -1   9  413.56   30.90
   2  -1  -9  173.48   15.90
  -1  -1  -9  178.48   17.40
   2  -1  -9  180.38   15.80
   2  -1  -9  166.68   16.40
   2  -1  -9  174.88   19.50
  -1  -1  -9  181.38   16.70
  -1  -1  -9  178.28   18.80
   2  -1  -9  164.58   15.30
  -1   2  -9  179.78   16.00
  -1   2  -9  198.98   15.30
  -1   2  -9  156.68   16.70
  -2   1   9  173.78   14.00
   1  -2   9  191.68   16.10
   1  -2   9  190.78   16.90
  -2   1   9  188.98   17.90
   1  -2   9  186.08   13.90
  -2   1   9  178.98   17.20
   1  -2   9  185.08   18.00
   3  -2  -9  145.39   16.30
   3  -2  -9  119.99   13.40
  -1   3  -9  161.78   15.80
  -1   3  -9  116.89   14.70
  -1   3  -9  147.29   14.90
  -2  -1  -9  147.69   14.20
  -1   3  -9  122.09   15.20
   3  -2  -9  137.19   13.70
   3  -2  -9  128.19   15.10
  -3   2   9  155.08   16.10
   1  -3   9  149.99   16.70
   1  -3   9  140.69   17.30
  -3   2   9  134.29   13.00
   2   1   9  155.78   15.70
  -3   2   9  158.88   16.90
   1  -3   9  141.49   15.90
   1  -3   9  158.38   13.50
  -2   0  -9 3208.98  174.48
   0   2  -9 2955.70  173.98
   0   2  -9 3581.24  170.48
   2  -2  -9 3182.58  171.58
   0   2  -9 3228.68  173.48
   0   2  -9 3356.76  167.08
   2  -2  -9 3018.90  177.08
   2  -2  -9 3526.45  164.38
   0  -2   9 3278.97  167.58
   2   0   9 3349.76  169.98
  -2   2   9 3196.28  165.88
   2   0   9 3244.78  167.88
  -2   2   9 3238.58  174.38
   0  -2   9 3188.88  170.08
   0  -2   9 3600.44  169.38
  -2   2   9 3331.37  166.08
  -2   1  -9  194.28   17.70
   1   1  -9  198.08   18.40
   1  -2  -9  176.38   19.30
   1   1  -9  195.58   17.30
   1  -2  -9  163.28   17.70
   1  -2  -9  180.08   16.90
  -2   1  -9  175.18   18.10
   1   1  -9  174.68   17.50
   1   1  -9  165.58   20.00
  -1   2   9  166.88   16.50
   2  -1   9  186.78   16.70
   2  -1   9  167.48   14.80
  -1   2   9  172.08   13.40
  -1  -1   9  168.68   14.10
  -1  -1   9  171.38   17.70
  -1   2   9  177.08   17.70
  -1   2   9  165.08   12.80
   2  -1   9  171.08   12.90
  -1  -1   9  190.58   16.90
   2  -1   9  179.98   13.30
   0  -2  -9 3413.16  169.98
   2   0  -9 3326.17  166.88
   0  -2  -9 3048.29  174.68
  -2   2  -9 3443.16  161.98
  -2   2  -9 3050.99  173.48
   2   0  -9 3259.47  171.88
  -2   2  -9 3231.28  161.98
   0  -2  -9 3381.56  170.48
  -2   2  -9 3180.98  172.58
  -2   0   9 3604.14  169.08
   2  -2   9 3296.77  163.18
   2  -2   9 3212.78  172.18
   2  -2   9 3235.08  163.58
   2  -2   9 3264.37  164.28
  -2   0   9 3092.19  171.68
   0   2   9 3240.48  158.98
  -2   0   9 3163.18  166.78
   0   2   9 3094.29  159.08
   0   2   9 3434.16  169.78
  -2   3  -9  431.26   34.00
   3  -1  -9  441.16   33.70
  -1  -2  -9  476.55   35.00
   3  -1  -9  407.76   35.60
  -1  -2  -9  457.05   31.40
  -2   3  -9  480.65   30.70
  -2   3  -9  409.96   34.70
   3  -1  -9  470.45   32.20
   3  -1  -9  457.25   32.30
  -3   1   9  412.86   33.80
   2  -3   9  443.96   34.50
  -3   1   9  463.75   33.70
   2  -3   9  469.15   31.60
  -3   1   9  402.96   30.10
   2  -3   9  465.65   27.80
   1   2   9  454.25   34.40
   2  -3   9  438.16   29.10
  -2   4  -9   13.30    5.80
  -2   4  -9    4.00    8.50
   4  -2  -9   19.10    5.20
   4  -2  -9   22.90    8.30
   4  -2  -9    0.40   10.90
  -2   4  -9    9.60    5.50
   2  -4   9   24.10    6.90
   2  -4   9    5.20    6.60
   2   2   9   16.80    4.60
   2   2   9   17.10    2.90
  -4   2   9   11.80    6.40
   2   2   9    4.70    6.30
  -4   2   9   10.50   12.30
   2  -4   9   14.60    5.00
   2  -4   9   -4.20   11.70
   5  -3  -9   82.49    8.70
   5  -3  -9   75.99   10.70
   5  -3  -9   78.89   11.30
  -2   5  -9   84.49   12.00
  -2   5  -9   88.89   12.90
  -2   5  -9   90.79   13.00
  -5   3   9   88.59   10.70
  -5   3   9  100.99   13.50
   3   2   9   95.09    8.30
   2  -5   9  114.29   30.10
   2  -5   9   81.79   11.70
  -5   3   9   86.29   26.00
   3   2   9   92.69    7.80
   2  -5   9  100.89   12.00
   3   2   9   81.29   16.80
   3   2   9   88.29   10.00
   4  -3  -9  142.89   14.20
   4  -3  -9  151.58   16.80
   4  -3  -9  148.69   18.70
   4  -3  -9  154.98   17.10
  -1   4  -9  148.89   16.90
  -1   4  -9  160.28   18.20
  -1   4  -9  136.69   14.10
  -1   4  -9  135.49   16.60
  -4   3   9  152.48   13.90
   3   1   9  152.08   10.30
   3   1   9  165.68   15.00
   3   1   9  176.68   21.10
  -4   3   9  163.68   18.20
   1  -4   9  176.28   15.10
   3   1   9  160.18   11.90
   3   1   9  163.88   19.90
   1  -4   9  135.29   15.60
  -4   3   9  187.18   20.80
   1  -4   9  171.08   15.00
   1  -4   9  149.88   19.70
   0   3  -9  215.48   20.40
   3  -3  -9  191.68   21.50
   3  -3  -9  233.98   19.40
   3  -3  -9  202.78   18.80
   0   3  -9  195.58   22.20
   3  -3  -9  197.58   18.50
   0   3  -9  186.58   22.00
  -3   3   9  236.48   20.40
   0  -3   9  199.28   19.20
   3   0   9  233.98   17.40
   0  -3   9  198.78   22.70
   0  -3   9  225.08   17.90
   3   0   9  249.08   20.20
   0  -3   9  238.58   19.10
   3   0   9  228.18   14.10
  -3   3   9  199.18   16.60
  -3   3   9  231.98   21.60
   2  -3  -9  410.76   33.60
   1   2  -9  448.26   34.10
   2  -3  -9  483.55   32.90
   2  -3  -9  419.86   30.50
   1   2  -9  460.05   33.30
   2  -3  -9  423.46   35.40
   1   2  -9  462.25   33.80
   2  -3  -9  486.35   28.10
  -3   1  -9  453.25   35.80
  -2   3   9  436.96   29.10
   3  -1   9  464.65   32.50
   3  -1   9  451.55   27.70
  -2   3   9  451.75   28.70
   3  -1   9  456.85   26.10
  -1  -2   9  492.25   34.50
  -2   3   9  399.46   34.00
  -1  -2   9  427.26   29.80
   3  -1   9  462.15   26.70
  -1  -2   9  442.46   32.30
   2   1  -9  132.99   18.50
   2   1  -9  136.59   14.80
  -3   2  -9  150.38   11.60
   2   1  -9  138.89   14.90
   1  -3  -9  141.69   16.70
   1  -3  -9  151.78    8.70
   1  -3  -9  149.99    8.60
   1  -3  -9  149.69   14.40
  -3   2  -9  138.79   11.10
   1  -3  -9  141.39   15.20
  -1   3   9  147.49   11.40
   3  -2   9  175.58   15.20
   3  -2   9  156.98    9.10
  -1   3   9  168.08   16.40
  -2  -1   9  161.08   13.70
  -2  -1   9  167.08   19.30
   3  -2   9  148.09    9.10
  -1   3   9  154.08   13.00
  -1   3   9  195.58   20.30
   3  -2   9  153.98   12.00
   3  -2   9  148.09   14.40
  -2  -1   9  133.09   14.80
   3   0  -9  221.48   20.90
   3   0  -9  214.98   19.20
  -3   3  -9  194.28   20.90
  -3   3  -9  216.68   18.10
   0  -3  -9  205.58   18.80
   3   0  -9  194.88   19.60
   0  -3  -9  211.78   17.40
   3   0  -9  217.28   23.80
   0   3   9  253.27   21.80
  -3   0   9  215.38   20.80
   0   3   9  244.88   20.10
  -3   0   9  231.08   24.20
   0   3   9  225.68   21.40
   0   3   9  229.48   14.60
   3  -3   9  206.08   16.50
   3  -3   9  195.28   24.90
   0   3   9  235.28   15.70
   3  -3   9  239.28   21.60
  -3   0   9  215.78   17.90
   4  -1  -9 1231.38   75.79
   4  -1  -9 1273.97   73.49
  -3   4  -9 1289.97   78.29
  -3   4  -9 1285.07   70.59
   4  -1  -9 1205.98   73.69
  -1  -3  -9 1195.98   74.49
   4  -1  -9 1105.99   77.79
  -4   1   9 1247.68   73.79
   1   3   9 1214.08   66.59
   1   3   9 1234.78   64.29
  -4   1   9 1270.77   74.59
   1   3   9 1230.68   64.59
   3  -4   9 1297.37   73.09
   1   3   9 1364.46   67.59
  -4   1   9 1223.98   78.09
   3  -4   9 1189.68   77.09
   3  -4   9 1200.18   70.49
   1   3   9 1249.28   69.99
   5  -2  -9  461.35   31.70
  -2  -3  -9  477.15   33.40
  -3   5  -9  496.15   27.50
   5  -2  -9  427.96   32.40
  -3   5  -9  464.35   35.80
   5  -2  -9  426.56   37.10
  -3   5  -9  456.95   35.60
   5  -2  -9  422.66   37.20
   2   3   9  486.65   33.50
  -5   2   9  449.95   35.60
  -5   2   9  441.46   40.20
   2   3   9  449.16   23.30
   2   3   9  455.65   23.30
   2   3   9  466.55   27.40
   3  -5   9  489.05   34.00
   3  -5   9  452.45   39.00
   2   3   9  468.65   28.70
   3  -5   9  464.15   39.00
   6  -3  -9  848.12   55.59
   6  -3  -9  866.81   52.69
   6  -3  -9  845.52   60.29
   6  -3  -9  858.31   62.49
  -3   6  -9  876.31   54.49
  -3   6  -9  899.31   61.69
  -3  -3  -9  917.81   54.09
   3  -6   9  842.12   60.99
  -6   3   9  835.62   57.79
   3  -6   9  858.91   57.29
   3   3   9  870.81   49.10
  -6   3   9  856.81   63.09
   7  -4  -9    3.10    9.20
  -3   7  -9    0.40   12.30
   7  -4  -9   11.70   10.10
   7  -4  -9    0.30    7.20
  -3   7  -9    5.10    7.60
   7  -4  -9   21.80   11.20
  -7   4   9   33.90   14.10
   3  -7   9   20.60    7.90
   3  -7   9   10.20   10.30
  -7   4   9   30.40   10.80
   4   3   9   11.70    6.00
   6  -4  -9 1748.33   93.19
  -2   6  -9 1738.83   99.79
   6  -4  -9 1674.73  102.69
  -2   6  -9 1668.93  105.29
   6  -4  -9 1811.02  109.29
   6  -4  -9 1796.22  100.39
  -6   4   9 1749.72  101.39
   4   2   9 1738.03   92.29
   2  -6   9 1683.13  101.39
   2  -6   9 1688.53  105.49
  -6   4   9 1775.82  108.49
   5  -4  -9  781.02   52.99
  -1   5  -9  714.63   50.59
  -1   5  -9  765.72   55.39
   5  -4  -9  736.73   45.90
  -1   5  -9  791.42   50.09
   5  -4  -9  760.52   58.69
   5  -4  -9  812.32   53.79
  -5   4   9  779.22   52.09
  -5   4   9  775.32   56.69
   1  -5   9  822.62   49.90
  -5   4   9  761.52   54.79
   4   1   9  784.32   44.70
   4   1   9  848.82   45.10
   1  -5   9  735.83   50.79
   1  -5   9  762.62   55.89
   4   1   9  817.32   49.60
   4   1   9  800.02   44.30
   0   4  -9 2317.37  133.99
   4  -4  -9 2603.74  131.79
   0   4  -9 2321.77  138.79
   4  -4  -9 2467.55  124.79
   0   4  -9 2512.65  132.59
   4  -4  -9 2474.15  133.99
   4  -4  -9 2295.37  141.09
   0  -4   9 2478.35  132.89
   4   0   9 2584.54  128.49
   4   0   9 2367.36  123.99
   4   0   9 2525.85  127.89
  -4   4   9 2432.86  131.09
   0  -4   9 2445.16  132.89
   4   0   9 2516.05  132.69
  -4   4   9 2426.86  139.19
  -4   4   9 2484.35  130.99
   0  -4   9 2327.47  136.09
   0  -4   9 2435.66  135.89
   3  -4  -9 1238.48   81.09
   1   3  -9 1249.07   74.49
   3  -4  -9 1254.57   72.69
   1   3  -9 1199.28   74.59
   3  -4  -9 1302.97   69.69
   3  -4  -9 1239.08   65.69
  -1  -3   9 1231.88   74.09
  -3   4   9 1228.98   69.99
  -1  -3   9 1250.87   73.09
   4  -1   9 1351.06   65.69
  -3   4   9 1159.98   69.19
   4  -1   9 1177.58   65.79
  -1  -3   9 1231.98   75.19
   4  -1   9 1215.68   65.69
  -3   4   9 1113.49   77.69
   4  -1   9 1233.28   70.99
  -4   2  -9   14.80    6.40
   2   2  -9    8.90    4.20
   2   2  -9   -0.90    6.10
  -4   2  -9   10.50    5.40
   2  -4  -9    8.60    6.90
  -4   2  -9    0.80    6.60
   2  -4  -9    5.10    5.00
   2   2  -9    4.10    7.60
  -2  -2   9   15.90    5.60
  -2  -2   9    2.00    9.80
   4  -2   9    4.50    3.50
  -2   4   9    5.40    3.80
  -2  -2   9   15.70    6.70
   4  -2   9    3.20    5.90
   4  -2   9    3.30    5.80
  -2   4   9    7.20    8.10
  -4   3  -9  149.09   14.30
   3   1  -9  131.69   14.40
   1  -4  -9  158.58   13.30
   3   1  -9  124.89   31.00
   1  -4  -9  147.39   12.60
   1  -4  -9  146.39   11.80
  -4   3  -9  136.49   16.30
   3   1  -9  156.58   16.60
   1  -4  -9  156.38   17.10
  -1   4   9  147.79   11.50
  -1   4   9  173.88   19.20
   4  -3   9  167.78   13.00
   4  -3   9  156.28   15.40
  -3  -1   9  173.58   15.80
  -3  -1   9  189.58   25.10
  -3  -1   9  149.79   14.80
  -1   4   9  178.68   15.60
   4  -3   9  140.09   25.10
   4   0  -9 2407.36  137.79
  -4   4  -9 2395.36  140.09
   0  -4  -9 2596.24  122.59
   0  -4  -9 2648.54  122.69
   0  -4  -9 2454.25  139.59
   4   0  -9 2478.85  138.59
  -4   4  -9 2600.14  132.19
   0  -4  -9 2444.36  130.19
   4   0  -9 2556.34  136.29
   4   0  -9 2577.34  142.49
   4  -4   9 2402.46  132.49
   0   4   9 2536.85  128.09
  -4   0   9 2313.67  140.29
  -4   0   9 2495.05  136.69
   0   4   9 2531.35  132.79
   4  -4   9 2394.86  139.89
   0   4   9 2409.36  127.69
   0   4   9 2685.33  129.89
   4  -4   9 2656.43  133.89
   0   4   9 2546.65  130.59
   5  -1  -9  177.48   19.50
  -1  -4  -9  163.78   15.90
  -4   5  -9  189.08   20.10
   5  -1  -9  202.48   21.00
   5  -1  -9  193.98   16.00
   5  -1  -9  191.88   17.20
   4  -5   9  216.18   17.70
   1   4   9  188.18   16.50
   4  -5   9  181.68   20.10
  -5   1   9  190.18   18.60
   4  -5   9  189.98   23.70
  -5   1   9  148.39   18.90
   1   4   9  178.28   11.90
   1   4   9  182.78   15.90
   1   4   9  175.48   14.00
  -4   6  -9 1899.21  113.79
   6  -2  -9 1907.71  114.89
   6  -2  -9 1874.11  108.19
   6  -2  -9 2070.49  108.79
  -4   6  -9 1992.90  106.09
  -2  -4  -9 2009.20  107.29
   6  -2  -9 1926.41  113.39
   2   4   9 1818.02   99.99
   4  -6   9 1803.82  115.19
  -6   2   9 1867.21  115.79
  -6   2   9 1787.82  110.49
   4  -6   9 1860.61  107.79
  -3  -4  -9  105.99   12.00
   7  -3  -9  113.49   15.40
   7  -3  -9   87.19   11.20
   7  -3  -9   96.29   14.80
  -4   7  -9  120.59   14.40
  -7   3   9   93.79   15.80
   4  -7   9   99.99   14.00
  -7   3   9  126.69   15.40
   4  -7   9   94.89   13.20
   3   4   9  110.49   11.50
  -4   8  -9   10.60   15.60
   8  -4  -9    7.80   10.00
   8  -4  -9    5.80   12.10
   8  -4  -9   40.00   16.10
  -4   8  -9   19.00   13.40
   8  -4  -9   23.50   13.60
   4  -8   9   14.20   12.60
  -8   4   9    4.30   13.10
   4  -8   9    8.30   13.50
  -8   4   9    4.00   13.20
   9  -5  -9    5.10   10.90
   9  -5  -9   -5.50   17.20
  -4   9  -9    4.90   16.30
  -4   9  -9   13.50   20.40
   9  -5  -9    7.40   21.10
   4  -9   9    3.00   15.80
   5   4   9    6.80   13.00
  -9   5   9   12.20   17.00
   4  -9   9    8.80   17.10
  -9   5   9    8.60   11.60
  -3   8  -9   47.70   16.10
   8  -5  -9   19.20   16.70
   8  -5  -9   47.70   12.00
   8  -5  -9   31.20    8.90
   3  -8   9   38.80   11.30
  -8   5   9   28.30   13.60
  -8   5   9   44.90   13.40
   7  -5  -9   15.20    9.80
   7  -5  -9   18.10   10.20
  -2   7  -9    4.20    9.10
   7  -5  -9   23.60    8.70
   7  -5  -9   11.40   13.40
  -7   5   9   31.10   10.90
  -7   5   9   21.80   11.30
   2  -7   9    7.20   11.40
   5   2   9   38.40    9.80
   2  -7   9   16.10   10.50
   6  -5  -9  915.21   56.59
   6  -5  -9  922.41   58.79
   6  -5  -9  945.21   65.39
  -1   6  -9  877.41   62.09
  -1   6  -9  852.71   56.49
   6  -5  -9  815.22   47.10
  -6   5   9  878.71   63.39
   1  -6   9  837.42   57.79
   5   1   9  854.61   51.19
  -6   5   9  831.22   57.19
   1  -6   9  845.62   60.89
   5  -5  -9   23.60   12.70
   5  -5  -9   31.60    8.60
   0   5  -9    3.40    9.50
   5  -5  -9   10.90    9.40
  -5   5   9   32.50    9.70
   0  -5   9   26.50    8.80
   0  -5   9   25.80    8.80
   0  -5   9   18.60    7.20
   5   0   9   21.90    8.50
   5   0   9   26.10    7.00
   5   0   9   13.10    7.60
  -5   5   9   17.40    8.70
   1   4  -9  193.18   17.60
   1   4  -9  160.38   16.20
   4  -5  -9  209.88   18.00
   4  -5  -9  186.28   22.80
   4  -5  -9  180.88   21.20
   1   4  -9  190.58   20.90
  -5   1  -9  195.48   18.40
   5  -1   9  187.98   16.40
  -4   5   9  193.38   20.70
   5  -1   9  182.58   15.20
   5  -1   9  190.78   14.00
  -4   5   9  213.38   22.30
  -1  -4   9  164.48   16.40
   5  -1   9  184.38   15.50
  -1  -4   9  223.48   19.90
  -4   5   9  183.28   16.90
  -1  -4   9  200.48   19.40
   3  -5  -9  455.05   31.70
   3  -5  -9  451.45   40.20
   3  -5  -9  469.35   31.50
   2   3  -9  426.56   33.10
   2   3  -9  440.16   34.30
   2   3  -9  431.56   37.30
  -5   2  -9  417.06   27.90
  -2  -3   9  487.25   35.40
  -3   5   9  456.15   31.00
   5  -2   9  490.95   32.60
   5  -2   9  497.25   30.00
  -2  -3   9  444.06   36.00
  -3   5   9  477.35   33.40
  -3   5   9  438.56   37.80
   5  -2   9  485.15   31.30
   3   2  -9   78.69   11.40
   2  -5  -9   99.09   11.10
  -5   3  -9   93.09   11.80
  -5   3  -9   90.59   13.60
   2  -5  -9   82.29   11.30
   2  -5  -9   77.09    8.70
   5  -3   9   96.89   10.10
   5  -3   9   97.69   11.10
  -2   5   9   89.09    8.60
  -3  -2   9  104.99   13.00
   5  -3   9  104.79   13.50
  -3  -2   9   86.69   11.90
  -2   5   9  102.29   13.30
  -5   4  -9  782.92   48.60
   1  -5  -9  825.32   45.50
  -5   4  -9  758.72   56.39
   1  -5  -9  810.92   56.29
   1  -5  -9  789.82   46.00
   4   1  -9  753.72   52.99
   4   1  -9  758.02   51.19
   4   1  -9  743.03   54.99
  -1   5   9  791.72   46.80
  -1   5   9  783.92   47.20
   5  -4   9  854.31   55.59
   5  -4   9  796.42   50.79
  -4  -1   9  747.73   51.99
  -1   5   9  837.02   46.60
  -1   5   9  808.82   49.20
  -4  -1   9  750.92   56.49
   5  -4   9  761.22   48.80
   5   0  -9   32.10    7.70
   5   0  -9   24.00    8.10
  -5   5  -9   33.60   15.50
   5   0  -9   36.10   10.00
   0  -5  -9   12.50    8.20
  -5   5  -9   41.50   11.00
   0  -5  -9   17.50    9.10
   5  -5   9   22.70    6.80
  -5   0   9   28.90    7.30
   0   5   9    8.60   10.70
  -5   0   9   30.50    7.20
   5  -5   9   21.30    6.90
   0   5   9   22.40   12.10
   0   5   9   26.10    6.10
  -5   6  -9   70.79   12.90
   6  -1  -9   87.49   11.60
  -5   6  -9   74.59   11.40
   6  -1  -9   54.79   12.00
   6  -1  -9   50.49   12.00
   6  -1  -9   95.09   11.60
  -6   1   9   97.49   12.30
  -6   1   9   63.09   12.60
   5  -6   9   91.69   13.30
   1   5   9   81.29    8.40
   5  -6   9   58.59   11.20
   7  -2  -9  284.27   27.00
   7  -2  -9  280.97   24.30
  -5   7  -9  297.37   27.80
   7  -2  -9  263.97   25.20
  -2  -5  -9  287.37   22.70
   2   5   9  334.67   22.00
   5  -7   9  275.37   23.60
  -7   2   9  297.57   26.40
  -7   2   9  297.87   25.30
   5  -7   9  300.37   29.10
   8  -3  -9 1374.96   83.29
  -5   8  -9 1411.16   83.49
  -5   8  -9 1473.25   89.99
   8  -3  -9 1347.37   89.09
   8  -3  -9 1418.96   84.89
   8  -3  -9 1413.16   88.59
   5  -8   9 1295.67   83.19
   3   5   9 1294.17   77.09
  -8   3   9 1268.07   85.89
  -8   3   9 1299.97   90.29
   5  -8   9 1374.16   89.89
   9  -4  -9  187.18   21.20
   9  -4  -9  120.49   32.80
   5  -9   9  170.58   21.90
   5  -9   9  179.68   22.40
   4   5   9  176.08   16.70
  -9   4   9  178.48   23.60
  -9   4   9  173.28   18.30
   9  -6  -9  362.96   31.90
  -3   9  -9  425.66   35.20
   9  -6  -9  448.36   35.30
  -3   9  -9  294.57   34.20
   3  -9   9  384.86   33.70
  -9   6   9  388.26   34.50
   3  -9   9  361.26   33.70
  -9   6   9  340.77   32.80
   8  -6  -9  916.31   57.99
   8  -6  -9  864.31   60.89
  -2   8  -9  857.11   64.69
  -2   8  -9  952.80   58.99
   8  -6  -9  945.01   67.69
   2  -8   9  896.61   60.19
  -8   6   9  856.71   61.09
   6   2   9  816.42   52.79
  -8   6   9  863.51   60.39
   2  -8   9  879.61   60.59
   7  -6  -9  915.21   61.09
   7  -6  -9 1069.19   66.49
  -1   7  -9 1017.80   65.69
   7  -6  -9 1026.80   71.39
  -1   7  -9  947.21   67.79
   1  -7   9  997.90   68.29
   6   1   9  992.30   59.19
  -7   6   9  912.71   74.19
   0   6  -9   43.30   12.00
   0   6  -9    5.30   12.30
   0   6  -9   40.90   10.60
   6  -6  -9   25.80    9.30
   6  -6  -9   14.90    8.30
   6  -6  -9   21.10   12.20
   6   0   9   37.40    8.10
   0  -6   9   14.70    7.60
   0  -6   9   15.30    9.90
  -6   6   9   27.90    8.80
  -6   6   9   29.80   11.20
   5  -6  -9   65.39   10.20
   5  -6  -9   58.79   23.70
   5  -6  -9   89.99   14.00
  -1  -5   9   96.59   12.50
  -1  -5   9   81.99   12.40
  -5   6   9   98.69   11.60
   6  -1   9   95.89   10.10
  -1  -5   9   93.39   10.90
   2   4  -9 1970.40  110.39
   4  -6  -9 1896.81  107.99
   2   4  -9 1961.00  115.39
   4  -6  -9 2042.40  107.09
   4  -6  -9 1892.51  119.79
   2   4  -9 1920.71  108.99
  -2  -4   9 1871.81  110.79
  -2  -4   9 1909.11  113.49
   6  -2   9 1854.31  103.49
  -4   6   9 1879.11  116.29
  -2  -4   9 1855.21  113.19
  -4   6   9 1863.51  107.39
   6  -2   9 1944.61  106.99
   3   3  -9  830.52   61.19
   3   3  -9  839.82   55.29
   3   3  -9  868.71   57.19
   3  -6  -9  822.52   51.89
   3  -6  -9  920.01   64.79
   3  -6  -9  857.41   53.89
  -3  -3   9  924.81   58.39
  -3  -3   9  866.21   61.79
   6  -3   9  870.01   55.79
  -3   6   9  863.11   54.29
   6  -3   9  886.11   53.69
   2  -6  -9 1811.52   95.19
  -6   4  -9 1676.83   98.39
   2  -6  -9 1806.32  110.39
   4   2  -9 1796.72  108.79
   4   2  -9 1796.32  103.49
   2  -6  -9 1781.62   97.69
   4   2  -9 1709.13  103.29
  -2   6   9 1754.62   98.79
  -4  -2   9 1730.23  104.99
  -4  -2   9 1789.62  107.99
   6  -4   9 1913.81  100.79
   6  -4   9 1756.92  105.59
  -6   5  -9  878.11   60.59
   5   1  -9  890.11   58.19
   5   1  -9  912.01   62.49
  -6   5  -9  825.12   58.09
   5   1  -9  858.51   58.49
   1  -6  -9  981.70   63.69
   6  -5   9  880.11   61.19
  -1   6   9  866.11   52.59
  -5  -1   9  828.02   57.89
   6  -5   9  863.41   55.79
  -5  -1   9  822.42   62.79
   6   0  -9   25.50   10.00
  -6   6  -9   30.70   10.70
   6   0  -9   24.90   13.00
  -6   6  -9   18.50   11.30
   0  -6  -9    3.60   10.00
   6  -6   9    6.60    7.90
  -6   0   9    4.80    7.30
   6  -6   9   17.60    9.00
   0   6   9   20.00    6.70
  -6   7  -9   13.00   13.60
  -6   7  -9   32.30   11.90
  -1  -6  -9    5.80   10.60
   7  -1  -9   18.20   11.70
   7  -1  -9   39.50   14.80
   6  -7   9   24.60   12.50
   8  -2  -9  776.82   54.39
   8  -2  -9  765.32   54.09
   8  -2  -9  751.32   51.29
  -6   8  -9  731.53   50.49
  -6   8  -9  750.82   53.19
  -8   2   9  712.03   52.39
   6  -8   9  805.82   58.09
   6  -8   9  763.32   52.79
  -8   2   9  710.63   55.99
   2   6   9  707.93   47.10
   9  -3  -9  110.59   32.60
   9  -3  -9  108.99   21.60
  -6   9  -9  128.39   20.70
   9  -3  -9  148.49   20.70
   9  -3  -9  123.89   19.90
   6  -9   9  141.09   23.70
   6  -9   9  132.09   22.10
  -9   3   9  145.59   23.50
  -9   3   9  126.79   22.10
  -2   9  -9   11.00   18.30
   9  -7  -9   -2.00   13.90
  -2   9  -9    7.10   22.50
   9  -7  -9   -2.40   11.90
  -9   7   9   10.10   13.20
  -9   7   9   -0.40   18.30
   2  -9   9    3.80   18.10
   7   2   9    5.80   16.00
   2  -9   9    1.50   19.00
   8  -7  -9  541.05   45.20
   8  -7  -9  501.55   39.00
   8  -7  -9  589.34   45.10
  -1   8  -9  587.14   45.30
  -1   8  -9  574.34   42.30
  -8   7   9  579.94   45.50
  -8   7   9  591.84   42.60
   1  -8   9  517.55   42.70
   7   1   9  582.84   39.40
   1  -8   9  560.84   43.70
   7  -7  -9   32.30   11.70
   0   7  -9   20.90    9.60
   7  -7  -9   43.10   11.70
   7  -7  -9   29.60   14.70
   0   7  -9   13.60   11.10
  -7   7   9   34.10   12.60
   7   0   9   26.00    9.20
  -7   7   9    9.50   12.80
   0  -7   9    6.50   13.60
   0  -7   9    9.80   12.90
   1   6  -9   30.90   14.00
   6  -7  -9   33.90   14.20
   1   6  -9   17.80   10.20
   6  -7  -9    4.90   10.00
   1   6  -9   24.00   11.60
  -6   7   9   25.60   13.00
   7  -1   9   31.80    8.90
  -1  -6   9   23.40    8.70
  -6   7   9    6.60   11.00
   2   5  -9  303.67   25.90
   2   5  -9  297.37   28.60
   5  -7  -9  327.87   31.10
   2   5  -9  313.97   26.90
   5  -7  -9  312.37   25.10
   5  -7  -9  324.67   27.00
  -5   7   9  282.57   27.70
  -2  -5   9  334.27   28.00
  -2  -5   9  345.07   29.10
   7  -2   9  333.97   24.20
  -2  -5   9  306.77   26.20
   7  -2   9  355.56   24.90
  -5   7   9  320.87   26.40
   4  -7  -9  118.79   28.60
   3   4  -9  123.79   16.90
   3   4  -9   95.19   10.90
   3   4  -9   79.29   17.00
   4  -7  -9  102.49   13.30
  -3  -4   9  124.49   16.10
  -3  -4   9  124.59   16.40
  -3  -4   9   96.59   10.70
   7  -3   9  112.19   12.90
  -4   7   9  119.79   14.80
   7  -3   9  107.69   12.40
  -4   7   9   99.99   12.80
   4   3  -9    8.90    9.70
   4   3  -9   15.70    7.70
   3  -7  -9   10.00    7.90
   4   3  -9    1.00    9.40
   3  -7  -9   24.00   11.60
   7  -4   9   27.40    8.30
  -3   7   9    8.80    8.40
  -4  -3   9   -0.90   11.00
  -4  -3   9   26.40   11.50
   2  -7  -9   18.40   11.70
   5   2  -9   16.90   10.10
   5   2  -9   24.10   10.10
  -5  -2   9   29.00   11.50
   7  -5   9   35.40   10.80
  -5  -2   9   45.30   13.30
   7  -5   9   46.80   13.20
   1  -7  -9 1020.10   66.99
   6   1  -9  960.30   66.89
   6   1  -9 1010.10   66.89
   7  -6   9 1038.20   70.59
  -1   7   9 1047.40   61.59
   7  -6   9  958.20   64.29
   7   0  -9    1.60   16.90
   7   0  -9   37.90   12.30
   0  -7  -9    4.80   12.80
  -7   0   9   33.60   13.50
   7  -7   9   30.00   14.50
   7  -7   9   20.00    8.20
  -7   0   9    9.90    9.30
   0   7   9   28.70    9.30
   8  -1  -9  887.01   60.79
  -1  -7  -9  986.80   60.29
   8  -1  -9  825.82   61.29
  -7   8  -9  985.90   62.79
   1   7   9  903.01   57.49
  -8   1   9  915.81   66.99
   7  -8   9  888.41   61.89
   7  -8   9  913.31   66.69
  -8   1   9  856.51   61.09
   9  -2  -9   16.10   12.90
  -7   9  -9    6.60   18.50
   9  -2  -9   16.60   16.40
  -9   2   9   13.80   18.90
   7  -9   9   13.30   17.20
   7  -9   9    8.10   14.00
   2   7   9    8.20   12.20
  -9   2   9   13.90   18.50
   0   8  -9  660.33   47.60
   0   8  -9  521.95   44.40
   8  -8  -9  670.73   53.29
   8  -8  -9  567.04   41.30
   0  -8   9  552.74   44.70
  -8   8   9  604.44   43.80
   0  -8   9  572.34   43.80
  -8   8   9  612.44   48.30
   8   0   9  637.14   43.50
   1   7  -9  890.81   64.19
   7  -8  -9  876.01   64.99
   7  -8  -9  878.41   58.19
   1   7  -9  863.01   60.69
  -7   8   9  914.41   64.39
  -1  -7   9  807.72   59.79
  -7   8   9  872.91   59.69
   8  -1   9  904.91   55.49
  -1  -7   9  908.61   62.49
   2   6  -9  762.32   57.39
   6  -8  -9  755.02   49.50
   6  -8  -9  651.63   57.19
   2   6  -9  783.32   52.99
   2   6  -9  743.93   49.00
  -2  -6   9  758.32   53.09
   8  -2   9  756.12   47.20
  -6   8   9  760.52   56.69
   8  -2   9  759.92   55.49
  -2  -6   9  701.13   52.19
  -6   8   9  758.62   50.99
   3   5  -9 1378.56   91.19
   3   5  -9 1464.35   87.59
   3   5  -9 1430.06   83.69
   5  -8  -9 1289.97   77.49
   5  -8  -9 1313.87   90.19
  -5   8   9 1368.56   82.29
  -5   8   9 1256.77   89.49
   8  -3   9 1412.56   80.89
   8  -3   9 1257.27   98.59
  -3  -5   9 1270.07   83.59
  -3  -5   9 1358.06   90.09
  -3  -5   9 1434.36   85.49
   4   4  -9    7.50   11.80
   4  -8  -9   20.10   14.20
   4   4  -9   20.50   16.40
   4   4  -9   14.10    9.10
  -4  -4   9    6.30   12.80
  -4  -4   9    6.40   13.90
  -4  -4   9    3.10    9.20
   8  -4   9   17.00   12.30
  -4   8   9    5.30   11.50
   5   3  -9   76.29   20.90
   5   3  -9   37.00   10.00
   5   3  -9   32.60    9.60
  -3   8   9   55.19   16.00
  -5  -3   9   35.20   11.20
   8  -5   9   43.50   13.30
   6   2  -9  972.90   63.39
   6   2  -9  904.71   61.19
   2  -8  -9  928.61   65.69
   6   2  -9  984.30   67.59
  -6  -2   9  881.11   63.79
  -6  -2   9  823.62   64.39
   8  -6   9  923.11   58.79
  -2   8   9  902.71   59.19
   8  -6   9  877.81   62.89
   1  -8  -9  544.55   43.40
   7   1  -9  505.05   40.00
   7   1  -9  564.24   40.80
   8  -7   9  524.75   40.80
  -7  -1   9  588.14   45.00
  -1   8   9  519.15   37.20
  -7  -1   9  549.65   43.60
   8  -7   9  643.54   47.30
   8   0  -9  513.45   46.50
   8   0  -9  618.14   47.30
   0  -8  -9  754.42   49.80
   8  -8   9  616.94   44.10
   0   8   9  632.04   43.40
  -8   0   9  565.14   48.90
   8  -8   9  687.33   52.29
  -8   0   9  680.33   49.20
   7  -9  -9   -7.80   23.70
   7  -9  -9   -0.70   14.20
   2   7  -9    4.20   12.60
   2   7  -9   16.80   15.70
  -2  -7   9   10.40   18.80
   9  -2   9   33.40   16.40
  -2  -7   9    1.00   19.20
  -7   9   9    9.10   11.60
  -7   9   9    4.90   18.00
   6  -9  -9  121.19   24.20
   3   6  -9  162.48   21.40
   3   6  -9  209.88   20.50
   9  -3   9  219.68   20.70
  -3  -6   9  210.98   25.50
  -6   9   9  159.88   23.00
   9  -3   9  192.48   20.50
  -6   9   9  158.08   21.00
   5  -9  -9  126.89   23.30
   4   5  -9  199.68   18.30
   4   5  -9  202.98   20.30
  -5   9   9  170.08   18.40
  -5   9   9  216.28   21.30
   9  -4   9  151.18   19.60
  -4  -5   9  162.78   17.80
  -4  -5   9  194.78   24.80
  -4  -5   9  132.09   21.80
   9  -4   9  199.08   19.60
   5   4  -9   16.90   10.70
   5   4  -9    4.00   11.50
   5   4  -9    4.60   21.40
   4  -9  -9    5.30   17.70
  -5  -4   9    9.40   11.40
  -5  -4   9    7.30   16.40
   9  -5   9   16.10   16.00
  -4   9   9    8.10   13.60
   9  -5   9   12.40   13.70
  -5  -4   9   27.60   18.00
   3  -9  -9  370.06   35.70
   6   3  -9  298.37   35.40
   6   3  -9  418.26   33.10
   6   3  -9  347.07   30.60
  -6  -3   9  403.06   35.70
  -3   9   9  380.36   31.30
   9  -6   9  417.06   31.70
  -6  -3   9  408.26   32.40
   9  -6   9  402.86   31.10
   7   2  -9   21.20   18.60
   7   2  -9    6.50   16.80
   7   2  -9    1.90   24.00
   2  -9  -9    4.40   19.00
  -7  -2   9    4.80   12.40
   9  -7   9    5.40   13.50
  -7  -2   9   11.70   13.90
   9  -7   9    1.80   15.90
  -2   9   9   30.80   14.00
   0   0 -10 3754.72  205.18
   0   0 -10 3703.23  199.88
   0   0 -10 3839.72  200.28
   0   0  10 3993.40  189.58
   0   0  10 3614.04  189.28
   0   0  10 4107.09  197.98
   1  -1 -10  124.69    6.90
   0   1 -10  108.59   12.90
   1  -1 -10  103.39   12.30
   1  -1 -10  120.69    6.90
  -1   0 -10  104.89   10.80
   1  -1 -10  106.09   12.20
   0   1 -10  109.09   11.40
  -1   0 -10  105.49   11.80
   1  -1 -10  109.29   13.20
   0   1 -10  109.09   10.30
  -1   0 -10  125.79   14.20
   0   1 -10  105.09   12.10
  -1   1  10  122.19    9.40
   0  -1  10  110.19   12.50
  -1   1  10  115.29   10.80
   0  -1  10  129.29   12.10
   1   0  10  126.29   12.40
   1   0  10  130.59   13.10
   0  -1  10  112.89    9.70
  -1   1  10  103.29   10.60
   1   0 -10  115.09   15.20
   0  -1 -10  106.19   12.70
   1   0 -10  108.09   11.70
   0  -1 -10  108.39   11.20
   1   0 -10  111.99   11.80
  -1   1 -10  106.89   12.10
   0  -1 -10  103.09   11.60
   1   0 -10  105.09   12.40
   1   0 -10  106.49   10.90
  -1   1 -10  114.39   12.30
  -1   0  10  129.19   12.50
   1  -1  10  120.39    9.10
   0   1  10  124.79    7.40
   0   1  10  118.59    7.10
   0   1  10  109.49   10.90
   1  -1  10  120.99   10.90
   1  -1  10   91.79   11.00
  -1   0  10  119.69    9.60
   1  -1  10  108.09   14.40
  -1   0  10  123.09   13.50
   2  -1 -10  769.12   53.39
  -1  -1 -10  826.02   54.89
  -1  -1 -10  827.32   57.19
  -1   2 -10  812.42   56.89
   2  -1 -10  870.01   53.69
  -1  -1 -10  863.41   53.19
  -1   2 -10  941.61   50.39
  -1   2 -10  804.92   55.19
   2  -1 -10  797.32   47.90
   1  -2  10  818.92   51.19
  -2   1  10  843.82   48.50
   1  -2  10  895.21   50.19
  -2   1  10  957.90   51.39
   1  -2  10  778.52   54.39
   1  -2  10  887.61   48.30
   1   1  10  839.02   52.49
  -2   1  10  883.61   56.19
  -1   3 -10  464.55   34.20
  -1   3 -10  510.85   31.40
   3  -2 -10  491.75   31.70
  -2  -1 -10  470.55   33.50
   3  -2 -10  441.16   33.60
  -1   3 -10  508.25   31.40
   3  -2 -10  466.85   30.50
   3  -2 -10  450.45   37.80
   1  -3  10  380.16   33.00
   2   1  10  423.76   29.30
   1  -3  10  389.66   28.90
  -3   2  10  459.95   32.20
   1  -3  10  380.36   36.30
   1  -3  10  420.96   32.70
  -3   2  10  388.36   32.80
  -3   2  10  386.86   29.00
   2  -2 -10 1551.64  105.19
   0   2 -10 1646.04  102.59
   0   2 -10 1769.42   99.19
   2  -2 -10 1669.03  100.09
   0   2 -10 1855.31   95.39
   2  -2 -10 1878.51   91.89
  -2   0 -10 1775.62  103.59
   2  -2 -10 1746.73   97.59
   2  -2 -10 1755.42   91.69
   0   2 -10 1745.03  103.09
   0  -2  10 1787.92   98.89
   0  -2  10 1974.20   97.99
  -2   2  10 1688.73   93.79
   2   0  10 1897.71   97.89
  -2   2  10 1930.91   94.89
   0  -2  10 1867.01   95.99
   2   0  10 1797.72   98.49
  -2   2  10 1853.41  104.09
   1   1 -10  815.22   55.89
   1  -2 -10  869.11   53.09
  -2   1 -10  773.92   54.69
  -2   1 -10  843.52   57.39
   1  -2 -10  869.31   54.39
   1   1 -10  779.72   55.49
   1  -2 -10  744.03   57.99
   1   1 -10  899.31   50.49
  -1  -1  10  884.51   50.39
   2  -1  10  862.91   53.89
  -1  -1  10  857.01   54.79
   2  -1  10  867.51   45.50
  -1   2  10  816.52   46.00
  -1  -1  10  960.70   52.69
  -1   2  10  905.91   46.70
  -1   2  10  850.31   56.19
  -1   2  10  957.20   54.59
   2  -1  10  907.91   50.19
   0  -2 -10 1848.12   99.89
  -2   2 -10 1690.83  102.19
   2   0 -10 1835.72   96.39
   2   0 -10 1714.13  100.79
  -2   2 -10 1627.74  103.29
   0  -2 -10 1731.33  105.49
  -2   2 -10 1816.52   90.39
  -2   2 -10 1819.62   90.49
   2   0 -10 1550.64  101.09
   0  -2 -10 1755.22   99.89
  -2   0  10 1788.42   96.19
   2  -2  10 1925.41   93.39
   2  -2  10 1831.02  102.59
  -2   0  10 1905.71  103.39
   2  -2  10 1814.22   94.09
   0   2  10 1807.52  101.99
  -2   0  10 2014.30   98.89
   2  -2  10 1773.42   93.39
  -2   3 -10  121.89   14.10
   3  -1 -10  131.19   13.70
  -2   3 -10   99.49   12.10
   3  -1 -10  114.39   13.60
  -1  -2 -10  103.49   11.20
  -2   3 -10  108.69   12.70
   3  -1 -10  117.19   13.70
   3  -1 -10  103.79   10.70
  -3   1  10  124.89   13.80
  -3   1  10  105.69   10.40
  -3   1  10  112.49   16.90
   2  -3  10  129.79   14.10
   2  -3  10  107.79   15.00
   2  -3  10  117.49   10.20
   2  -3  10  114.39   11.20
  -2  -2 -10 3063.29  157.68
   4  -2 -10 2908.71  153.78
   4  -2 -10 2854.31  158.28
   4  -2 -10 2710.43  162.28
  -2   4 -10 3036.20  152.48
  -2   4 -10 3137.69  148.89
   4  -2 -10 2872.41  153.18
  -2   4 -10 2731.13  159.68
   2  -4  10 2792.12  159.88
  -4   2  10 3136.09  155.58
  -4   2  10 2664.03  153.28
   2  -4  10 2872.21  152.38
   2  -4  10 2898.41  148.19
   2   2  10 2905.21  148.19
  -4   2  10 2795.62  161.08
   2  -4  10 3046.20  154.58
  -2   5 -10  109.99   18.30
  -2   5 -10  117.19   14.40
   5  -3 -10  107.29   13.70
   5  -3 -10   82.39    9.30
   5  -3 -10   97.29   18.60
   5  -3 -10   90.09   12.90
  -5   3  10  119.59   12.70
   2  -5  10  113.09   14.00
   2  -5  10  139.29   58.09
  -5   3  10  128.39   16.50
   3   2  10   91.09    7.50
   3   2  10  113.19    9.30
   3   2  10  108.59    9.70
  -5   3  10  113.39   51.99
   4  -3 -10  658.73   45.40
  -1   4 -10  613.64   44.90
   4  -3 -10  644.34   49.80
   4  -3 -10  665.13   39.90
   4  -3 -10  652.63   42.40
  -1   4 -10  627.54   48.60
  -1   4 -10  628.74   42.90
  -1   4 -10  662.63   44.10
  -4   3  10  656.93   42.90
  -4   3  10  566.04   46.60
  -4   3  10  569.84   40.40
   1  -4  10  579.74   46.70
   3   1  10  632.34   39.20
   3   1  10  569.64   32.30
   1  -4  10  638.54   40.10
   1  -4  10  598.44   41.10
   1  -4  10  596.14   45.00
   0   3 -10  525.15   42.80
   0   3 -10  518.65   39.80
   3  -3 -10  565.44   36.30
   3  -3 -10  529.25   38.50
   0   3 -10  550.14   39.30
   3  -3 -10  487.25   42.30
   3   0  10  589.64   28.60
  -3   3  10  559.44   41.50
   0  -3  10  587.54   37.70
   0  -3  10  658.53   41.50
   0  -3  10  564.84   38.50
  -3   3  10  546.25   35.30
  -3   3  10  595.74   37.90
   3   0  10  606.64   37.00
   3   0  10  582.34   28.60
  -3   1 -10  126.19   14.50
   2  -3 -10  113.99   10.20
   2  -3 -10  122.39   10.90
   1   2 -10   95.49   12.60
   2  -3 -10  146.79   16.00
   2  -3 -10  108.79   22.10
   2  -3 -10  113.09   11.90
   1   2 -10  111.29   15.50
   1   2 -10  126.29   13.70
  -1  -2  10   98.49   10.90
   3  -1  10  110.99   11.30
  -2   3  10  112.09   12.60
   3  -1  10  124.79   11.40
   3  -1  10  102.39    9.50
   3  -1  10  120.89    8.50
  -2   3  10  104.69    9.10
  -1  -2  10  126.89   18.10
  -2   3  10  114.69   12.40
  -1  -2  10  111.59   12.40
   1  -3 -10  515.65   31.40
   2   1 -10  481.85   34.10
  -3   2 -10  438.56   35.90
   2   1 -10  443.66   33.00
  -3   2 -10  494.45   23.40
   2   1 -10  466.95   34.60
   1  -3 -10  472.95   37.60
   1  -3 -10  455.05   31.30
  -3   2 -10  468.85   23.00
  -1   3  10  387.06   33.50
   3  -2  10  409.36   23.90
  -2  -1  10  420.26   33.80
  -1   3  10  396.36   25.30
  -2  -1  10  377.86   29.50
  -1   3  10  426.16   31.10
  -2  -1  10  403.56   31.80
  -1   3  10  412.66   25.90
   3  -2  10  406.76   27.40
   3  -2  10  422.96   26.40
   3  -2  10  403.46   32.00
   3   0 -10  502.75   40.30
   3   0 -10  528.55   40.60
   0  -3 -10  533.55   42.00
   3   0 -10  539.65   43.00
   0  -3 -10  535.05   37.20
   3   0 -10  543.05   39.60
   0   3  10  585.34   39.10
   0   3  10  600.74   31.10
   3  -3  10  621.64   43.20
   3  -3  10  580.84   35.50
  -3   0  10  575.44   42.10
   0   3  10  615.34   31.30
   3  -3  10  620.54   37.90
  -3   0  10  567.54   38.10
  -3   0  10  613.54   41.50
   4  -1 -10  255.67   26.40
   4  -1 -10  236.68   21.20
  -3   4 -10  278.87   22.90
   4  -1 -10  241.88   25.00
  -3   4 -10  235.78   24.40
   4  -1 -10  248.68   24.40
  -1  -3 -10  230.68   22.60
  -4   1  10  247.58   25.90
   1   3  10  290.67   20.70
   3  -4  10  277.47   20.30
  -4   1  10  292.77   30.20
  -4   1  10  270.37   22.90
   3  -4  10  283.47   26.10
   1   3  10  301.47   21.20
   3  -4  10  309.17   25.20
   1   3  10  266.17   16.30
   5  -2 -10   67.39   11.60
  -3   5 -10   69.39   15.50
  -3   5 -10   66.99    9.80
   5  -2 -10   83.99   12.90
   5  -2 -10   51.89   10.40
   2   3  10   66.29    6.50
   3  -5  10   78.59   10.30
   3  -5  10   82.89   12.10
   3  -5  10   60.29   32.00
  -5   2  10   68.49   10.70
   2   3  10   57.69    7.60
  -5   2  10   76.19   10.70
   6  -3 -10  746.43   48.70
   6  -3 -10  713.43   53.29
  -3   6 -10  745.93   46.40
   6  -3 -10  720.43   55.29
  -3  -3 -10  782.32   48.00
   6  -3 -10  748.73   47.40
  -3   6 -10  813.72   56.19
   3  -6  10  765.82   50.19
  -6   3  10  736.63   55.39
   3  -6  10  684.53   54.09
   3   3  10  686.63   40.80
   3   3  10  660.93   44.90
  -6   3  10  669.03   49.80
   7  -4 -10  535.75   42.10
   7  -4 -10  550.34   33.70
   7  -4 -10  514.05   43.60
   7  -4 -10  509.95   38.10
  -3   7 -10  482.95   36.50
  -3   7 -10  570.14   43.80
  -7   4  10  531.05   45.00
   3  -7  10  443.46   43.30
   4   3  10  534.75   32.60
  -7   4  10  506.55   40.30
   3  -7  10  517.75   45.20
   6  -4 -10  684.53   50.39
   6  -4 -10  738.13   53.69
   6  -4 -10  676.53   45.40
  -2   6 -10  644.54   51.29
  -2   6 -10  708.23   46.00
   6  -4 -10  653.33   41.20
   2  -6  10  690.13   47.10
   4   2  10  675.53   39.10
  -6   4  10  644.84   47.40
   2  -6  10  663.53   50.89
  -6   4  10  692.43   52.19
  -1   5 -10  551.04   38.30
  -1   5 -10  538.05   44.90
   5  -4 -10  625.04   43.80
  -1   5 -10  580.14   43.40
   5  -4 -10  568.04   47.80
   5  -4 -10  595.24   43.50
   5  -4 -10  570.64   36.60
   4   1  10  568.54   32.50
   1  -5  10  581.64   38.70
   1  -5  10  557.34   44.40
  -5   4  10  558.94   46.50
   4   1  10  583.44   33.90
   1  -5  10  578.84   41.20
  -5   4  10  527.25   39.30
   4   1  10  592.44   35.70
   4  -4 -10 1225.58   69.49
   4  -4 -10 1146.89   80.49
   4  -4 -10 1177.68   72.39
   0   4 -10 1115.29   72.39
   0   4 -10 1088.09   71.69
   4  -4 -10 1152.48   65.09
   0   4 -10 1089.19   76.09
  -4   4  10 1240.28   78.69
   0  -4  10 1218.58   70.89
   0  -4  10 1055.69   84.29
   4   0  10 1295.87   68.49
   4   0  10 1189.28   61.79
   0  -4  10 1100.89   74.79
   4   0  10 1297.67   68.19
   4   0  10 1241.78   62.49
   0  -4  10 1214.78   72.19
  -4   4  10 1187.38   69.89
  -4   4  10 1184.98   69.89
   1   3 -10  279.77   26.90
   3  -4 -10  264.07   21.40
   3  -4 -10  273.57   21.90
   1   3 -10  257.17   23.80
   3  -4 -10  278.37   25.60
   1   3 -10  249.78   26.10
   3  -4 -10  245.78   20.10
   4  -1  10  291.27   21.10
  -1  -3  10  290.67   23.70
  -3   4  10  271.67   19.80
  -1  -3  10  264.47   30.60
  -3   4  10  283.77   26.60
  -3   4  10  266.87   23.50
   4  -1  10  284.77   17.80
  -1  -3  10  276.17   23.50
   4  -1  10  300.77   19.40
   4  -1  10  273.87   19.00
   4  -1  10  295.67   19.60
   2  -4 -10 2975.70  164.48
   2  -4 -10 2901.31  144.99
   2   2 -10 2908.11  154.88
   2   2 -10 2897.91  159.68
   2  -4 -10 2895.21  153.58
  -4   2 -10 2947.01  141.49
  -4   2 -10 2887.21  141.19
  -4   2 -10 2749.02  160.78
   2   2 -10 2732.93  156.38
  -2   4  10 2804.02  161.08
  -2   4  10 2844.62  148.29
   4  -2  10 2979.00  147.09
  -2  -2  10 3002.90  154.48
   4  -2  10 2805.32  146.89
  -2  -2  10 2773.72  157.88
  -2   4  10 2905.41  147.89
   4  -2  10 2978.70  156.28
  -2  -2  10 3069.69  156.68
   3   1 -10  686.73   45.40
   1  -4 -10  639.34   40.50
  -4   3 -10  649.34   47.80
   3   1 -10  603.04   44.70
   1  -4 -10  676.33   48.10
   3   1 -10  636.44   45.20
   4  -3  10  628.94   39.50
   4  -3  10  613.24   38.10
  -3  -1  10  545.65   40.80
  -3  -1  10  540.55   43.50
  -1   4  10  586.74   35.90
  -1   4  10  643.14   40.20
  -1   4  10  592.94   35.90
  -3  -1  10  613.34   47.20
   4  -3  10  592.04   44.00
   0  -4 -10 1163.58   74.99
   4   0 -10 1210.68   72.39
   4   0 -10 1016.10   73.79
  -4   4 -10 1132.09   77.09
   4   0 -10 1182.78   74.99
   0  -4 -10 1180.28   68.19
   4   0 -10 1211.58   77.99
  -4   4 -10 1237.58   68.39
   0   4  10 1176.18   63.79
   4  -4  10 1217.08   68.99
   0   4  10 1311.37   68.39
  -4   0  10 1177.98   77.89
  -4   0  10 1221.78   73.99
   4  -4  10 1231.68   77.39
   0   4  10 1254.97   64.39
   4  -4  10 1268.67   71.09
   5  -1 -10  441.66   33.70
   5  -1 -10  468.45   37.60
  -4   5 -10  495.75   39.50
  -4   5 -10  450.25   36.00
   5  -1 -10  404.26   31.90
  -1  -4 -10  411.16   33.20
   5  -1 -10  432.16   34.60
   4  -5  10  441.56   32.80
   4  -5  10  448.36   37.60
  -5   1  10  451.35   38.10
  -5   1  10  446.26   33.60
   1   4  10  444.46   27.80
   1   4  10  429.36   25.80
   1   4  10  464.05   27.10
   1   4  10  411.06   30.10
  -4   6 -10  621.54   39.20
   6  -2 -10  597.44   45.60
   6  -2 -10  616.54   46.60
   6  -2 -10  520.25   38.60
  -2  -4 -10  507.95   38.20
   6  -2 -10  580.64   39.80
  -4   6 -10  577.24   43.90
   4  -6  10  576.34   47.40
  -6   2  10  563.64   42.00
   2   4  10  585.24   34.40
   4  -6  10  631.94   42.40
  -6   2  10  552.64   46.70
  -4   7 -10   90.99   16.70
   7  -3 -10  103.49   11.80
  -3  -4 -10   81.69   10.60
  -4   7 -10   80.89   14.50
   4  -7  10  111.09   14.40
  -7   3  10   74.59   18.70
   4  -7  10   83.99   15.40
  -7   3  10  104.29   13.90
   8  -4 -10 1050.29   59.49
   8  -4 -10 1016.80   63.49
  -4   8 -10 1102.59   64.49
  -4   8 -10 1008.80   68.79
   8  -4 -10  961.10   65.79
   8  -4 -10  843.92   85.99
  -8   4  10  903.91   63.29
   4   4  10  952.00   56.79
   4  -8  10  957.80   62.39
  -8   4  10  948.91   68.09
   4  -8  10  931.01   65.39
   9  -5 -10    1.20   19.20
   9  -5 -10    5.00   12.10
  -4   9 -10    6.10   17.90
   5   4  10    2.10   12.90
  -9   5  10   16.60   18.40
   4  -9  10   24.50   16.60
  -9   5  10    4.30   12.70
   4  -9  10   -0.70   18.90
   8  -5 -10  833.82   62.99
   8  -5 -10  832.92   59.29
  -3   8 -10  937.31   58.09
  -3   8 -10  917.71   61.79
  -8   5  10  826.72   60.79
   5   3  10  801.52   49.60
   3  -8  10  768.22   56.19
  -8   5  10  736.83   55.99
   3  -8  10  828.62   57.69
   7  -5 -10   66.19   13.80
   7  -5 -10   78.59   12.50
  -2   7 -10   70.89   10.80
   7  -5 -10   65.59   18.90
   2  -7  10  101.49   15.60
  -7   5  10  104.39   15.00
   2  -7  10   65.99   11.40
  -7   5  10   78.39   12.90
   6  -5 -10  378.66   30.80
   6  -5 -10  293.47   25.00
  -1   6 -10  356.66   32.00
   6  -5 -10  362.26   32.50
   1  -6  10  411.06   31.10
  -6   5  10  405.76   35.60
  -6   5  10  353.06   29.10
   5   1  10  352.56   23.50
   0   5 -10  117.59   12.70
   0   5 -10   63.09   13.30
   5  -5 -10  108.99   20.60
   5  -5 -10  113.29   13.10
   0   5 -10  101.49   12.20
   0  -5  10   85.79   10.00
   5   0  10   87.69    9.20
  -5   5  10   78.29   11.30
   5   0  10   84.59   10.00
  -5   5  10   87.79   12.30
   0  -5  10   65.79   12.00
   0  -5  10   97.99   12.80
   4  -5 -10  444.96   31.60
   4  -5 -10  471.15   34.10
   4  -5 -10  423.06   39.20
   1   4 -10  450.75   35.00
   1   4 -10  439.76   32.10
   1   4 -10  426.96   38.80
  -4   5  10  450.55   38.30
  -4   5  10  422.86   32.40
  -1  -4  10  506.75   36.90
  -1  -4  10  450.55   34.40
  -1  -4  10  431.16   33.50
   5  -1  10  406.66   29.10
   5  -1  10  453.95   28.00
   3  -5 -10   43.00    8.20
  -5   2 -10   59.59   14.90
   3  -5 -10   48.60   11.50
   2   3 -10   80.09   11.40
   3  -5 -10   56.99   12.00
   2   3 -10   57.29    8.80
   2   3 -10   37.30   11.40
  -2  -3  10   63.49    9.20
  -3   5  10   66.49   19.70
   5  -2  10   63.29    7.50
  -2  -3  10   63.49    8.80
   5  -2  10   61.19    9.60
   5  -2  10   68.39    8.90
  -3   5  10   75.09    8.20
   3   2 -10  122.79   13.60
   3   2 -10  139.69   15.30
   2  -5 -10   87.19   13.20
   2  -5 -10  112.69   14.30
  -5   3 -10  109.89   14.10
  -5   3 -10  108.39   14.80
  -3  -2  10  116.69   13.10
  -3  -2  10  122.99   13.40
   5  -3  10  107.59   11.70
  -2   5  10  118.59   16.00
  -2   5  10  125.09   10.20
   5  -3  10  100.79   12.00
   4   1 -10  581.04   44.70
   4   1 -10  644.74   46.90
   1  -5 -10  624.04   36.80
   1  -5 -10  643.84   46.20
  -5   4 -10  535.15   45.20
   4   1 -10  553.14   39.30
  -1   5  10  589.14   36.10
   5  -4  10  590.04   39.40
  -4  -1  10  568.34   46.10
  -4  -1  10  609.34   41.90
   5  -4  10  581.04   44.50
   5   0 -10  121.29   13.80
   0  -5 -10   96.79   12.20
   5   0 -10   97.09   11.60
   5   0 -10  101.19   12.20
  -5   5 -10   95.89   21.00
   0   5  10   77.49    9.50
   5  -5  10   91.39   10.90
  -5   0  10   76.89   13.10
   5  -5  10   83.69   11.50
  -5   0  10   94.29   14.00
  -5   6 -10 1003.70   76.59
   6  -1 -10  940.11   64.69
  -5   6 -10 1080.69   71.39
   6  -1 -10 1162.28   71.89
   6  -1 -10 1132.59   71.89
  -1  -5 -10 1110.19   66.79
   6  -1 -10 1126.69   69.69
   5  -6  10  990.40   71.09
  -6   1  10  974.10   72.79
  -6   1  10 1001.10   68.39
   1   5  10 1016.10   58.89
   5  -6  10  991.40   64.69
   7  -2 -10  195.38   21.80
   7  -2 -10  145.79   18.20
  -5   7 -10  162.48   19.00
  -5   7 -10  142.99   16.50
   7  -2 -10  142.99   16.20
   5  -7  10  182.78   20.50
  -7   2  10  165.88   20.80
  -7   2  10  155.38   18.90
   2   5  10  152.28   14.20
   8  -3 -10  422.96   33.10
   8  -3 -10  369.66   34.00
  -5   8 -10  454.85   36.70
   8  -3 -10  440.56   37.30
  -8   3  10  499.15   39.10
   3   5  10  466.05   31.50
   5  -8  10  523.15   40.90
  -8   3  10  470.05   38.10
   5  -8  10  489.55   37.70
  -5   9 -10   99.79   21.80
   9  -4 -10  148.49   20.60
  -9   4  10  134.99   17.50
   4   5  10  108.19   14.10
  -9   4  10  104.49   22.70
   5  -9  10  131.19   21.30
   5  -9  10  109.49   23.00
  -3   9 -10  140.79   36.80
   9  -6 -10  143.99   24.60
   9  -6 -10  113.99   21.50
  -3   9 -10  166.18   17.00
  -9   6  10  115.29   17.00
   3  -9  10  120.89   17.40
   3  -9  10  166.88   23.10
  -2   8 -10  295.37   29.60
[truncated: 1,128,801 more chars]
