# Supplementary material for: Structural characterization of quaternary selenites of tungsten(VI), A 2W3SeO12 (A = NH4, Cs, Rb, K or Tl)
Source: Acta Crystallogr E Crystallogr Commun. 2021 Mar 19;77(Pt 4):406–11. doi: 10.1107/S2056989021002735 (PMC8025859; doi:10.1107/S2056989021002735)
Supplement: Supplementary file 2 [file e-77-00406-NH42W3SeO121sup2.hkl]

data_NH42W3SeO121                                                               
_shelx_title ' 1260-R1 in P6(3)'                                                
_shelx_refln_list_code          4                                               
_shelx_F_calc_maximum      431.22                                               
_exptl_crystal_F_000       748.00                                               
_reflns_d_resolution_high  0.7118                                               
                                                                                
loop_                                                                           
 _space_group_symop_operation_xyz                                               
 'x, y, z'                                                                      
 '-x, -y, z+1/2'                                                                
 '-y, x-y, z'                                                                   
 'y, -x+y, z+1/2'                                                               
 '-x+y, -x, z'                                                                  
 'x-y, x, z+1/2'                                                                
                                                                                
_cell_length_a     7.2303                                                       
_cell_length_b     7.2303                                                       
_cell_length_c    12.1491                                                       
_cell_angle_alpha  90.000                                                       
_cell_angle_beta   90.000                                                       
_cell_angle_gamma 120.000                                                       
                                                                                
_shelx_F_squared_multiplier     1.000                                           
                                                                                
loop_                                                                           
 _refln_index_h                                                                 
 _refln_index_k                                                                 
 _refln_index_l                                                                 
 _refln_F_squared_calc                                                          
 _refln_F_squared_meas                                                          
 _refln_F_squared_sigma                                                         
 _refln_observed_status                                                         
   0   0 -16      23484.19      24497.13      1092.81 o                         
   0   1 -16        852.17        683.98        45.85 o                         
  -1   2 -16       3283.45       3187.32        91.16 o                         
   0   2 -16       5662.72       5694.76       130.26 o                         
  -2   3 -16        297.02        173.29        43.51 o                         
  -1   3 -16       2707.69       2227.54        79.88 o                         
   0   3 -16       1984.04       1665.01        83.14 o                         
   0   1 -15       2530.05       2534.70        66.31 o                         
  -1   2 -15        825.33        802.36        35.89 o                         
   0   2 -15      17240.67      17839.43       333.12 o                         
  -2   3 -15       2170.20       1957.15        64.76 o                         
  -1   3 -15        713.76        520.82        46.30 o                         
   0   3 -15        608.12        405.51        42.82 o                         
  -3   4 -15       5866.50       5622.72       149.53 o                         
  -2   4 -15          1.19         93.24        46.63 o                         
  -1   4 -15        635.57        423.20        47.00 o                         
   0   4 -15      12523.29      12369.50       292.30 o                         
   0   0 -14      32765.35      33505.61      1353.65 o                         
   0   1 -14       1000.66       1168.39        39.58 o                         
  -1   2 -14       4107.42       4091.93       102.89 o                         
   0   2 -14       8775.34       8984.59       168.80 o                         
  -2   3 -14        757.14        913.13        44.30 o                         
  -1   3 -14       4853.47       5353.15       125.98 o                         
   0   3 -14       2655.84       2699.37        86.21 o                         
  -3   4 -14       1093.42        979.12        63.97 o                         
  -2   4 -14      22927.76      24402.79       518.00 o                         
  -1   4 -14       4667.25       4548.98       149.34 o                         
   0   4 -14       5692.78       5459.80       136.73 o                         
  -4   5 -14       2007.96       1387.90        66.38 o                         
  -3   5 -14        604.60        498.93        49.46 o                         
  -2   5 -14        666.31        609.89        49.48 o                         
  -1   5 -14       2989.24       2608.46        85.38 o                         
   0   5 -14       1690.14       1398.83       125.99 o                         
   0   1 -13       2899.20       2902.41        70.12 o                         
  -1   2 -13       1128.34       1117.08        37.88 o                         
   0   2 -13      26383.72      27826.94       415.51 o                         
  -2   3 -13       3283.36       3303.68        81.63 o                         
  -1   3 -13       1168.77       1031.97        43.28 o                         
   0   3 -13        542.35        556.89        38.92 o                         
  -3   4 -13       7071.67       6833.15       161.24 o                         
  -2   4 -13          3.92         74.84        39.27 o                         
  -1   4 -13        711.67        663.38        52.66 o                         
   0   4 -13      17262.61      17832.06       334.22 o                         
  -4   5 -13       1437.31       1296.45        65.72 o                         
  -3   5 -13       3125.27       2976.58        92.15 o                         
  -2   5 -13        542.48        356.08        63.57 o                         
  -1   5 -13       4785.82       4942.33       142.09 o                         
   0   5 -13        357.51        256.95        42.78 o                         
  -5   6 -13        378.73        204.53        56.86 o                         
  -4   6 -13      13357.85      13628.27       301.15 o                         
  -3   6 -13       5874.76       5486.23       152.04 o                         
  -2   6 -13      12141.16      12508.21       316.77 o                         
  -1   6 -13       4979.15       4585.70       150.37 o                         
   0   0 -12      49820.58      52235.46      1625.93 o                         
   0   1 -12       3189.35       3197.12        61.61 o                         
  -1   2 -12       4603.40       4638.44        88.30 o                         
   0   2 -12      11238.40      11669.12       173.75 o                         
  -2   3 -12        611.11        646.71        33.53 o                         
  -1   3 -12       5501.43       5417.00       114.66 o                         
   0   3 -12       2800.38       2933.84        73.49 o                         
  -3   4 -12       1443.26       1349.98        48.65 o                         
  -2   4 -12      33321.64      34502.14       532.80 o                         
  -1   4 -12       8171.64       7989.39       160.09 o                         
   0   4 -12       7230.86       7566.85       156.22 o                         
  -4   5 -12       2141.94       2112.43        67.89 o                         
  -3   5 -12        911.84        917.47        56.53 o                         
  -2   5 -12       3065.63       3073.67        89.97 o                         
  -1   5 -12       3016.57       3140.67        80.07 o                         
   0   5 -12       1183.35       1029.56        60.31 o                         
  -5   6 -12      11075.60      11315.93       232.16 o                         
  -4   6 -12       3335.34       3450.62        94.08 o                         
  -3   6 -12       3579.24       3144.67       158.38 o                         
  -2   6 -12       3766.95       3583.02       125.27 o                         
  -1   6 -12       1949.85       1656.98        77.42 o                         
   0   6 -12      15891.12      15795.73       372.33 o                         
  -5   7 -12        737.65        488.09        61.93 o                         
  -4   7 -12        481.20        393.40        51.35 o                         
  -3   7 -12       6866.62       6755.95       195.58 o                         
  -2   7 -12        303.36        217.47        60.52 o                         
   0   1 -11       3632.81       3622.84        64.87 o                         
  -1   2 -11       1557.01       1489.61        37.71 o                         
   0   2 -11      32016.11      32780.19       394.77 o                         
  -2   3 -11       5568.18       5725.88        95.81 o                         
  -1   3 -11       2086.04       2014.21        49.12 o                         
   0   3 -11        259.18        305.58        23.44 o                         
  -3   4 -11       9661.03       9590.25       185.16 o                         
  -2   4 -11          2.86         95.36        23.11 o                         
  -1   4 -11       1011.89       1002.28        40.05 o                         
   0   4 -11      20807.96      21368.94       321.51 o                         
  -4   5 -11       2308.94       2313.13        66.46 o                         
  -3   5 -11       3295.26       3170.93        82.21 o                         
  -2   5 -11        475.89        501.91        49.64 o                         
  -1   5 -11       5608.00       5481.10       116.16 o                         
   0   5 -11        597.82        588.33        37.72 o                         
  -5   6 -11        467.07        421.75        41.91 o                         
  -4   6 -11      17571.86      18385.20       338.26 o                         
  -3   6 -11       7715.25       7453.61       174.25 o                         
  -2   6 -11      15859.57      16165.09       301.29 o                         
  -1   6 -11       7605.06       7408.80       162.06 o                         
   0   6 -11         13.05         73.21        48.54 o                         
  -6   7 -11        274.34         79.43        40.96 o                         
  -5   7 -11       1955.39       1602.47        66.58 o                         
  -4   7 -11       1161.08        792.27        65.94 o                         
  -3   7 -11         79.32        135.26        44.63 o                         
  -2   7 -11         61.44         55.53        47.77 o                         
  -1   7 -11       8823.59       8193.13       207.31 o                         
   0   0 -10      46306.92      47962.25      1483.02 o                         
   0   1 -10       1164.78       1257.12        26.40 o                         
  -1   2 -10       9866.68       9611.49       150.86 o                         
   0   2 -10      20579.16      20735.42       261.45 o                         
  -2   3 -10       1200.31       1294.40        35.05 o                         
  -1   3 -10       5189.49       5403.25        86.30 o                         
   0   3 -10       6058.64       6043.84       131.19 o                         
  -3   4 -10       2926.03       2882.62        70.73 o                         
  -2   4 -10      33383.25      35272.34       453.54 o                         
  -1   4 -10       7538.88       7375.58       136.24 o                         
   0   4 -10      13235.97      13403.86       216.94 o                         
  -4   5 -10       5052.07       5012.87       109.46 o                         
  -3   5 -10        617.05        685.23        38.14 o                         
  -2   5 -10       1098.15       1194.32        44.48 o                         
  -1   5 -10       6395.57       6660.40       133.43 o                         
   0   5 -10       1066.42       1162.78        47.72 o                         
  -5   6 -10      12044.00      12608.10       222.67 o                         
  -4   6 -10       6770.68       6595.20       134.35 o                         
  -3   6 -10       8539.81       8510.94       167.01 o                         
  -2   6 -10       7501.55       7779.52       163.68 o                         
  -1   6 -10       3772.19       3833.95       112.12 o                         
   0   6 -10      16878.16      17628.53       321.47 o                         
  -6   7 -10       3882.09       3583.38        97.53 o                         
  -5   7 -10       1771.67       1723.01        63.05 o                         
  -4   7 -10       1078.03       1036.22        54.49 o                         
  -3   7 -10       6249.94       6036.41       138.17 o                         
  -2   7 -10        930.26        912.72        53.31 o                         
  -1   7 -10       3697.17       3500.56       118.57 o                         
   0   7 -10        565.34        355.47        51.89 o                         
  -5   8 -10       5220.85       5092.22       143.96 o                         
  -4   8 -10      11554.44      11841.01       247.30 o                         
  -3   8 -10       9966.32       9989.98       244.79 o                         
   0   1  -9       5011.28       4981.45        76.32 o                         
  -1   2  -9       2120.65       2011.14        43.25 o                         
   0   2  -9      40036.29      41104.85       518.38 o                         
  -2   3  -9       5115.70       5130.79        88.27 o                         
  -1   3  -9       1646.26       1602.59        34.11 o                         
   0   3  -9       2397.72       2341.26        57.82 o                         
  -3   4  -9      14452.61      14420.63       237.81 o                         
  -2   4  -9          6.01        102.25        18.13 o                         
  -1   4  -9       1694.31       1654.50        42.25 o                         
   0   4  -9      28799.97      29949.91       390.07 o                         
  -4   5  -9       2276.85       2107.59        57.58 o                         
  -3   5  -9       5250.01       5110.63        97.27 o                         
  -2   5  -9        898.52        949.97        35.77 o                         
  -1   5  -9       8775.03       8850.06       151.95 o                         
   0   5  -9        189.79        276.41        34.63 o                         
  -5   6  -9        849.73        847.28        54.86 o                         
  -4   6  -9      22094.40      23005.43       361.38 o                         
  -3   6  -9       9886.12       9906.07       180.77 o                         
  -2   6  -9      20081.90      20572.41       330.62 o                         
  -1   6  -9      10006.46      10141.30       192.91 o                         
   0   6  -9        191.87        264.64        35.77 o                         
  -6   7  -9        335.00        233.39        42.17 o                         
  -5   7  -9       3392.53       3367.29        89.14 o                         
  -4   7  -9       1108.65       1157.99        49.73 o                         
  -3   7  -9         52.52         98.53        30.42 o                         
  -2   7  -9        188.29        185.39        40.09 o                         
  -1   7  -9      11311.68      11409.25       269.26 o                         
   0   7  -9        339.31        271.28        53.90 o                         
  -6   8  -9       8601.47       8527.92       189.76 o                         
  -5   8  -9      15450.32      16075.38       299.40 o                         
  -4   8  -9        108.18        177.32        44.29 o                         
  -3   8  -9        681.09        444.33        59.66 o                         
  -2   8  -9      10485.38      10574.18       239.31 o                         
   0   0  -8     102971.49     102213.02      2990.48 o                         
   0   1  -8       6346.83       6180.01        83.20 o                         
  -1   2  -8       5764.90       5473.07        72.12 o                         
   0   2  -8      15475.87      15581.63       200.83 o                         
  -2   3  -8       3750.35       3705.25        62.31 o                         
  -1   3  -8      17850.13      17910.45       232.90 o                         
   0   3  -8       3113.17       3036.76        68.15 o                         
  -3   4  -8       1377.41       1318.92        36.85 o                         
  -2   4  -8      64337.88      67546.74       883.54 o                         
  -1   4  -8      15864.37      15838.89       240.05 o                         
   0   4  -8       8588.08       8797.23       126.55 o                         
  -4   5  -8       1983.20       1953.54        56.03 o                         
  -3   5  -8        793.30        802.11        28.25 o                         
  -2   5  -8       3924.35       3988.45        70.99 o                         
  -1   5  -8       3805.08       3777.83        73.32 o                         
   0   5  -8       5813.20       5838.14       122.85 o                         
  -5   6  -8      21765.18      22740.41       360.32 o                         
  -4   6  -8       4586.46       4463.36        88.63 o                         
  -3   6  -8       4221.40       4100.25        81.82 o                         
  -2   6  -8       5233.13       5336.26       103.17 o                         
  -1   6  -8       1937.57       1874.30        59.39 o                         
   0   6  -8      28095.95      29809.57       483.66 o                         
  -6   7  -8       7770.34       7816.06       159.74 o                         
  -5   7  -8        599.99        526.77        41.97 o                         
  -4   7  -8        963.81        874.20        54.78 o                         
  -3   7  -8      14068.09      14674.84       253.62 o                         
  -2   7  -8        219.13        409.41        51.08 o                         
  -1   7  -8       2196.73       2322.60        79.31 o                         
   0   7  -8        331.63        286.99        47.42 o                         
  -7   8  -8       3315.28       3085.60        89.96 o                         
  -6   8  -8       3035.65       2601.88        98.28 o                         
  -5   8  -8       3322.06       3180.02        84.28 o                         
  -4   8  -8      18915.48      19924.29       382.87 o                         
  -3   8  -8      15827.07      16655.18       360.89 o                         
  -2   8  -8       2237.25       2009.61        83.83 o                         
  -1   8  -8       1374.08        893.00        80.62 o                         
   0   1  -7       9681.10       8985.17       174.06 o                         
  -1   2  -7       2872.53       2832.36        47.32 o                         
   0   2  -7      65261.14      65612.62       840.59 o                         
  -2   3  -7       7577.69       7531.75       102.79 o                         
  -1   3  -7       2633.59       2399.54        47.90 o                         
   0   3  -7       2929.64       2990.14        51.97 o                         
  -3   4  -7      17158.56      16904.82       245.74 o                         
  -2   4  -7          2.95        103.98        13.70 o                         
  -1   4  -7       1696.80       1614.07        39.33 o                         
   0   4  -7      38590.16      39492.64       531.66 o                         
  -4   5  -7       2985.13       2847.88        66.02 o                         
  -3   5  -7       8992.76       8843.60       139.22 o                         
  -2   5  -7       1966.45       1967.06        48.24 o                         
  -1   5  -7      10927.55      11033.92       182.65 o                         
   0   5  -7        436.39        507.23        27.84 o                         
  -5   6  -7        648.31        615.64        41.98 o                         
  -4   6  -7      25872.75      26519.61       374.12 o                         
  -3   6  -7      12230.69      12515.22       209.41 o                         
  -2   6  -7      24218.31      24918.61       415.64 o                         
  -1   6  -7       9737.94       9579.52       172.72 o                         
   0   6  -7        274.83        271.83        37.53 o                         
  -6   7  -7        403.57        417.68        39.01 o                         
  -5   7  -7       4078.76       3959.78        86.34 o                         
  -4   7  -7       1523.52       1540.16        50.92 o                         
  -3   7  -7         84.34         80.09        28.90 o                         
  -2   7  -7        228.78        259.43        36.30 o                         
  -1   7  -7      13402.86      13215.32       270.80 o                         
   0   7  -7        577.89        577.00        73.23 o                         
  -7   8  -7      12608.42      13032.74       276.65 o                         
  -6   8  -7       9768.88       9459.80       189.06 o                         
  -5   8  -7      15017.63      15124.29       292.90 o                         
  -4   8  -7         89.61        172.22        34.73 o                         
  -3   8  -7        593.40        504.98        56.90 o                         
  -2   8  -7      11510.85      11325.62       269.62 o                         
  -1   8  -7       7688.93       7593.55       185.81 o                         
   0   8  -7       8101.62       7218.38       215.98 o                         
  -6   9  -7       2362.61       1963.57        84.57 o                         
  -5   9  -7       3502.90       3143.33       111.41 o                         
  -4   9  -7        176.84        185.93        49.56 o                         
  -3   9  -7       7107.55       6874.98       179.81 o                         
   0   0  -6     135727.03     128410.51      3919.75 o                         
   0   1  -6       1182.18       1116.75        30.09 o                         
  -1   2  -6      21840.15      21683.43       316.18 o                         
   0   2  -6      45169.48      45624.65       773.60 o                         
  -2   3  -6       2099.69       2178.84        37.52 o                         
  -1   3  -6       6030.01       5698.62        76.33 o                         
   0   3  -6      16658.81      16264.76       211.46 o                         
  -3   4  -6       6168.01       5983.62        97.81 o                         
  -2   4  -6      59911.90      61864.40       721.37 o                         
  -1   4  -6       8820.62       8448.53       123.84 o                         
   0   4  -6      25947.25      26411.87       345.52 o                         
  -4   5  -6       8595.40       8550.79       132.49 o                         
  -3   5  -6       1276.82       1350.45        38.18 o                         
  -2   5  -6       1118.81       1085.38        34.66 o                         
  -1   5  -6      11720.41      11826.18       187.95 o                         
   0   5  -6       1066.00       1052.17        32.32 o                         
  -5   6  -6      14207.87      14464.71       219.12 o                         
  -4   6  -6      11990.04      12066.26       187.90 o                         
  -3   6  -6       8775.60       8767.13       157.06 o                         
  -2   6  -6      12739.06      12939.77       236.44 o                         
  -1   6  -6       6968.31       6937.39       136.98 o                         
   0   6  -6      19181.24      19307.88       311.45 o                         
  -6   7  -6       3777.94       3427.48        81.61 o                         
  -5   7  -6       3937.68       3827.41        88.07 o                         
  -4   7  -6       1880.52       1861.60        54.15 o                         
  -3   7  -6       8173.85       8150.03       163.89 o                         
  -2   7  -6       2024.02       2036.88        69.83 o                         
  -1   7  -6       7030.89       7213.88       165.31 o                         
   0   7  -6       1200.94       1104.63        64.49 o                         
  -7   8  -6       6718.63       6787.62       156.69 o                         
  -6   8  -6       8907.75       8931.43       169.20 o                         
  -5   8  -6       9206.71       9360.52       185.07 o                         
  -4   8  -6      12460.85      12426.36       239.98 o                         
  -3   8  -6      11195.73      11585.20       247.26 o                         
  -2   8  -6       7437.06       7380.48       178.61 o                         
  -1   8  -6       4015.73       3972.88       128.20 o                         
   0   8  -6       2254.94       1765.78        87.40 o                         
  -7   9  -6       1137.02        706.85        79.73 o                         
  -6   9  -6       1180.61        882.17        58.52 o                         
  -5   9  -6       3975.13       3564.33       108.01 o                         
  -4   9  -6        207.37        193.66        46.19 o                         
  -3   9  -6       4876.45       4629.07       143.25 o                         
  -2   9  -6        536.13        356.87        56.88 o                         
   0   1  -5       9521.21       8996.90       127.85 o                         
  -1   2  -5       3435.58       3272.03        49.63 o                         
   0   2  -5      75008.53      77425.59       978.93 o                         
  -2   3  -5       7917.45       7635.62        99.26 o                         
  -1   3  -5       2163.24       1978.18        37.78 o                         
   0   3  -5        504.08        510.04        19.48 o                         
  -3   4  -5      20211.17      19548.56       321.09 o                         
  -2   4  -5         10.63         95.02        14.88 o                         
  -1   4  -5       1991.68       1879.03        45.25 o                         
   0   4  -5      46525.19      46664.92       622.80 o                         
  -4   5  -5       4361.33       4186.52        80.36 o                         
  -3   5  -5       9399.21       9283.14       141.37 o                         
  -2   5  -5       2082.04       2077.80        58.45 o                         
  -1   5  -5      10789.34      10743.53       180.92 o                         
   0   5  -5        352.71        425.48        27.15 o                         
  -5   6  -5        727.89        661.67        24.33 o                         
  -4   6  -5      31224.83      31806.73       454.85 o                         
  -3   6  -5      14342.46      14388.58       224.09 o                         
  -2   6  -5      29324.35      29224.50       487.07 o                         
  -1   6  -5      12872.96      13054.73       236.65 o                         
   0   6  -5         40.35         65.95        25.25 o                         
  -6   7  -5        434.44        517.55        35.14 o                         
  -5   7  -5       3404.32       3181.69        76.06 o                         
  -4   7  -5       1705.08       1585.58        43.49 o                         
  -3   7  -5         61.76        108.15        24.92 o                         
  -2   7  -5        109.27        137.37        27.47 o                         
  -1   7  -5      14674.76      14622.10       267.42 o                         
   0   7  -5        612.25        608.21        40.08 o                         
  -7   8  -5      14996.74      15512.04       288.84 o                         
  -6   8  -5      12369.97      12263.36       192.00 o                         
  -5   8  -5      18803.73      19046.25       310.05 o                         
  -4   8  -5        164.86        118.35        34.58 o                         
  -3   8  -5        679.76        600.28        43.63 o                         
  -2   8  -5      14168.15      14026.47       297.32 o                         
  -1   8  -5       8665.73       8680.48       192.45 o                         
   0   8  -5       9971.20       9772.45       262.47 o                         
  -7   9  -5        357.25        248.71        49.22 o                         
  -6   9  -5       2231.56       1971.64       119.83 o                         
  -5   9  -5       3709.04       3514.21        92.42 o                         
  -4   9  -5        300.55        183.44        44.18 o                         
  -3   9  -5       8614.64       8581.30       209.92 o                         
  -2   9  -5        233.15        226.73        52.67 o                         
   0   0  -4     185178.17     180236.44      5498.06 o                         
   0   1  -4      14104.93      13867.09       163.81 o                         
  -1   2  -4       5965.46       5824.96        67.10 o                         
   0   2  -4      11662.06      11196.92       147.72 o                         
  -2   3  -4       2027.45       2041.21        37.28 o                         
  -1   3  -4      18817.56      18776.70       226.88 o                         
   0   3  -4       2851.49       2815.11        45.78 o                         
  -3   4  -4       1112.55        969.13        30.53 o                         
  -2   4  -4     100612.29     103825.49      1469.53 o                         
  -1   4  -4      31165.83      30656.43       364.05 o                         
   0   4  -4       9568.36       9176.37       121.19 o                         
  -4   5  -4       1867.97       1794.83        48.46 o                         
  -3   5  -4       2282.73       2187.69        53.00 o                         
  -2   5  -4       9342.90       8976.89       158.32 o                         
  -1   5  -4       3721.86       3591.92        65.46 o                         
   0   5  -4       3863.54       3954.74        75.29 o                         
  -5   6  -4      34561.56      36031.32       482.46 o                         
  -4   6  -4       4527.11       4505.55        91.82 o                         
  -3   6  -4       4283.41       4103.70        77.75 o                         
  -2   6  -4       5673.75       5748.14       106.58 o                         
  -1   6  -4       1268.50       1236.48        37.07 o                         
   0   6  -4      40513.90      43154.42       621.81 o                         
  -6   7  -4      12615.79      12957.02       220.53 o                         
  -5   7  -4        338.94        339.42        28.62 o                         
  -4   7  -4        708.39        631.88        27.58 o                         
  -3   7  -4      17334.10      17803.00       283.37 o                         
  -2   7  -4        220.76        232.65        23.66 o                         
  -1   7  -4       2090.16       2026.86        55.85 o                         
   0   7  -4        340.41        271.30        33.16 o                         
  -7   8  -4       3540.98       3558.96        89.48 o                         
  -6   8  -4       4468.44       4158.47        94.85 o                         
  -5   8  -4       2526.21       2470.81        70.49 o                         
  -4   8  -4      27456.21      28063.44       434.08 o                         
  -3   8  -4      27824.71      29272.40       459.34 o                         
  -2   8  -4       2836.77       2598.13        72.22 o                         
  -1   8  -4       1470.50       1384.50        59.42 o                         
   0   8  -4        994.78        829.47        73.47 o                         
  -8   9  -4       1311.76        919.32        72.17 o                         
  -7   9  -4       3930.06       3755.55       125.16 o                         
  -6   9  -4        111.43        120.92        40.32 o                         
  -5   9  -4        985.56        844.57        59.00 o                         
  -4   9  -4       1201.76       1111.10        62.20 o                         
  -3   9  -4       1447.42       1295.27        94.97 o                         
  -2   9  -4        320.16        178.77        47.10 o                         
  -1   9  -4      20637.46      22291.55       477.92 o                         
   0   1  -3      12714.32      13129.49       127.09 o                         
  -1   2  -3       3752.00       3693.35        50.52 o                         
   0   2  -3      54272.16      53761.40       710.54 o                         
  -2   3  -3       6632.61       6334.60        82.53 o                         
  -1   3  -3       1448.58       1331.18        27.89 o                         
   0   3  -3       1986.19       2017.88        38.27 o                         
  -3   4  -3      31612.59      31848.47       352.51 o                         
  -2   4  -3         40.99         83.52        15.12 o                         
  -1   4  -3       5175.73       5084.69        74.08 o                         
   0   4  -3      49784.34      50136.28       563.90 o                         
  -4   5  -3       4639.49       4349.78        87.64 o                         
  -3   5  -3      11034.62      10972.80       181.02 o                         
  -2   5  -3       2378.29       2468.55        57.53 o                         
  -1   5  -3      12132.24      12112.49       191.60 o                         
   0   5  -3         59.61        110.48        16.08 o                         
  -5   6  -3       2085.82       1928.54        49.30 o                         
  -4   6  -3      33094.81      33262.45       491.93 o                         
  -3   6  -3      16027.47      15918.00       244.33 o                         
  -2   6  -3      30869.39      31235.93       428.59 o                         
  -1   6  -3      19125.90      19583.16       289.94 o                         
   0   6  -3        135.41        147.21        23.50 o                         
  -6   7  -3        516.93        489.47        43.66 o                         
  -5   7  -3       3588.54       3562.70        77.91 o                         
  -4   7  -3       1733.31       1809.00        48.40 o                         
  -3   7  -3         59.98        135.18        24.25 o                         
  -2   7  -3        150.78        177.09        26.52 o                         
  -1   7  -3      16941.49      17287.95       281.81 o                         
   0   7  -3        744.66        734.35        43.29 o                         
  -7   8  -3      16583.47      17151.82       298.43 o                         
  -6   8  -3      15919.94      16278.02       269.54 o                         
  -5   8  -3      26559.78      27218.91       415.50 o                         
  -4   8  -3        312.84        286.86        36.73 o                         
  -3   8  -3       1649.75       1550.73        57.83 o                         
  -2   8  -3      18358.34      18728.28       306.06 o                         
  -1   8  -3      10009.62      10162.82       194.73 o                         
   0   8  -3      10374.17       9962.31       209.34 o                         
  -8   9  -3       3781.65       3487.58        92.81 o                         
  -7   9  -3        300.34        237.76        43.93 o                         
  -6   9  -3       2719.04       2608.68        82.67 o                         
  -5   9  -3       3456.92       3393.50        81.10 o                         
  -4   9  -3        445.07        411.39        37.50 o                         
  -3   9  -3       8805.63       8935.92       224.95 o                         
  -2   9  -3        174.60        144.08        38.30 o                         
  -1   9  -3        165.81        137.88        54.48 o                         
  -5  10  -3      13433.37      13634.96       313.91 o                         
   0   1  -2        424.92        437.53        12.66 o                         
  -1   2  -2      41461.54      42827.17       455.85 o                         
   0   2  -2      44328.76      43573.50       469.51 o                         
  -2   3  -2       2108.47       1977.63        36.66 o                         
  -1   3  -2       4653.25       4399.32        59.98 o                         
   0   3  -2      26623.62      27225.66       330.48 o                         
  -3   4  -2       6513.23       6249.56        85.78 o                         
  -2   4  -2      65573.88      66213.56       923.14 o                         
  -1   4  -2      12486.91      12156.33       149.96 o                         
   0   4  -2      31237.44      30904.99       333.90 o                         
  -4   5  -2      13401.08      12947.02       202.58 o                         
  -3   5  -2       3985.14       3879.99        82.32 o                         
  -2   5  -2        776.31        807.92        28.34 o                         
  -1   5  -2      19113.98      18548.73       271.24 o                         
   0   5  -2        201.14        253.50        19.40 o                         
  -5   6  -2      18997.57      19153.07       276.30 o                         
  -4   6  -2      17374.87      17060.56       282.22 o                         
  -3   6  -2      14986.22      15206.58       234.35 o                         
  -2   6  -2      19294.26      19667.70       282.18 o                         
  -1   6  -2       6295.02       6453.40       122.66 o                         
   0   6  -2      21636.69      22098.53       328.99 o                         
  -6   7  -2       4532.88       4477.06        93.51 o                         
  -5   7  -2       5475.40       5562.67       117.30 o                         
  -4   7  -2       2933.50       2800.89        65.22 o                         
  -3   7  -2       7104.48       7124.93       133.84 o                         
  -2   7  -2       3097.71       3067.56        75.50 o                         
  -1   7  -2       8741.98       9213.50       153.03 o                         
   0   7  -2       1877.22       1774.04        54.81 o                         
  -7   8  -2      10337.20      10661.54       205.00 o                         
  -6   8  -2      12763.15      13098.81       243.89 o                         
  -5   8  -2       8473.41       8602.43       164.25 o                         
  -4   8  -2      14135.94      14384.93       260.63 o                         
  -3   8  -2      16496.14      17143.96       276.35 o                         
  -2   8  -2       9928.85      10032.58       188.36 o                         
  -1   8  -2       5887.21       5902.08       127.18 o                         
   0   8  -2       4297.27       4329.71       114.85 o                         
  -8   9  -2       3857.83       3702.38       108.26 o                         
  -7   9  -2        842.20        827.06        65.71 o                         
  -6   9  -2       1693.46       1544.32        84.12 o                         
  -5   9  -2       5112.12       5087.66       117.51 o                         
  -4   9  -2        201.41        201.67        41.80 o                         
  -3   9  -2       6629.50       6541.03       138.73 o                         
  -2   9  -2        575.39        420.77        45.94 o                         
  -1   9  -2      12625.64      12795.06       249.83 o                         
  -6  10  -2       2388.51       1762.35       102.18 o                         
  -5  10  -2       7116.29       7351.87       189.28 o                         
  -4  10  -2       5052.61       4993.43       141.22 o                         
   0   1  -1      19604.80      18649.81       486.12 o                         
  -1   2  -1       4698.67       4650.55        57.27 o                         
   0   2  -1     108702.25      97880.09      1413.33 o                         
  -2   3  -1       7433.56       7042.06        86.72 o                         
  -1   3  -1       1403.23       1290.16        30.35 o                         
   0   3  -1       2663.45       2522.14        44.21 o                         
  -3   4  -1      27048.14      26191.27       322.14 o                         
  -2   4  -1         15.55         94.54        13.98 o                         
  -1   4  -1       2598.79       2636.13        46.03 o                         
   0   4  -1      62631.81      60795.10       674.65 o                         
  -4   5  -1       5264.07       5249.67        91.03 o                         
  -3   5  -1      15950.44      15693.40       216.23 o                         
  -2   5  -1       4002.81       3939.20        70.57 o                         
  -1   5  -1      13714.18      13465.61       193.77 o                         
   0   5  -1        122.94        168.14        18.05 o                         
  -5   6  -1        722.74        829.66        34.08 o                         
  -4   6  -1      34210.70      33867.50       515.06 o                         
  -3   6  -1      17222.50      17386.92       238.93 o                         
  -2   6  -1      33602.81      34401.42       451.26 o                         
  -1   6  -1      13752.43      14495.64       243.97 o                         
   0   6  -1        294.79        275.96        29.62 o                         
  -6   7  -1        514.27        492.73        64.84 o                         
  -5   7  -1       4216.90       4359.96        97.76 o                         
  -4   7  -1       1964.34       2063.15        47.91 o                         
  -3   7  -1         65.11        131.69        15.39 o                         
  -2   7  -1        238.01        273.28        26.43 o                         
  -1   7  -1      16874.17      17099.81       269.80 o                         
   0   7  -1       1007.77       1076.83        49.14 o                         
  -7   8  -1      17374.86      18511.21       328.55 o                         
  -6   8  -1      15696.85      16172.17       311.75 o                         
  -5   8  -1      20578.55      21112.46       363.52 o                         
  -4   8  -1        188.23        138.44        29.56 o                         
  -3   8  -1        649.57        570.02        35.63 o                         
  -2   8  -1      17247.81      17945.54       309.52 o                         
  -1   8  -1      10029.49      10212.23       197.69 o                         
   0   8  -1       9313.46       9422.85       204.51 o                         
  -8   9  -1       3554.42       3296.99        85.27 o                         
  -7   9  -1        498.54        506.46        55.07 o                         
  -6   9  -1       2421.33       2434.16        86.31 o                         
  -5   9  -1       4321.16       4112.86       122.48 o                         
  -4   9  -1        386.51        297.21        35.52 o                         
  -3   9  -1      10348.30      10763.14       201.49 o                         
  -2   9  -1        248.69        221.70        36.53 o                         
  -1   9  -1        188.65        108.41        40.56 o                         
  -6  10  -1       7647.19       7078.44       227.73 o                         
  -5  10  -1      14055.42      15112.70       315.33 o                         
  -4  10  -1       5759.30       5172.42       143.04 o                         
  -1   2   0       5917.25       5451.75        72.01 o                         
   0   2   0      23287.47      23079.17       256.56 o                         
  -2   3   0       2847.96       2634.17        41.65 o                         
  -1   3   0      26192.90      24623.59       264.77 o                         
   0   3   0       7533.40       7597.64        98.68 o                         
  -3   4   0       1094.40       1150.26        28.05 o                         
  -2   4   0     154545.00     139055.16      2169.69 o                         
  -1   4   0      34391.00      33496.76       497.14 o                         
   0   4   0      12728.46      12971.25       159.00 o                         
  -4   5   0        813.17        874.58        32.57 o                         
  -3   5   0        673.58        719.91        26.33 o                         
  -2   5   0       9972.15       9969.63       132.96 o                         
  -1   5   0       2889.52       2900.64        58.88 o                         
   0   5   0       6260.66       6599.83       126.01 o                         
  -5   6   0      37065.47      37362.27       567.46 o                         
  -4   6   0       4527.12       4500.62        88.37 o                         
  -3   6   0        253.55        382.93        20.82 o                         
  -2   6   0       4682.69       5112.96        96.43 o                         
  -1   6   0       1648.76       1809.86        46.20 o                         
   0   6   0      42343.37      43268.04       658.60 o                         
  -6   7   0      12872.22      13121.32       242.11 o                         
  -5   7   0        455.03        545.57        37.10 o                         
  -4   7   0        723.72        843.83        30.06 o                         
  -3   7   0      22510.82      23199.22       327.76 o                         
  -2   7   0         15.19         25.20        21.01 o                         
  -1   7   0       2468.30       2461.91        64.89 o                         
   0   7   0         54.39         94.57        28.66 o                         
  -7   8   0       1853.09       1872.93        69.43 o                         
  -6   8   0       3830.97       3837.17       100.84 o                         
  -5   8   0       3498.00       3577.43        86.87 o                         
  -4   8   0      27930.79      29086.29       441.73 o                         
  -3   8   0      27575.44      29425.31       448.87 o                         
  -2   8   0       2819.54       2921.82        94.18 o                         
  -1   8   0        265.16        354.10        41.27 o                         
   0   8   0        344.21        388.97        44.89 o                         
  -8   9   0       1050.78        934.48        53.77 o                         
  -7   9   0       5058.04       4988.55       128.73 o                         
  -6   9   0         56.52         90.68        46.63 o                         
  -5   9   0       1090.39       1296.22        69.52 o                         
  -4   9   0       1321.93       1297.17        56.93 o                         
  -3   9   0       1820.97       1599.87        53.87 o                         
  -2   9   0        396.15        304.20        38.40 o                         
  -1   9   0      22692.85      23808.04       423.73 o                         
  -6  10   0        181.65        116.59        55.70 o                         
  -5  10   0        963.55        932.97        73.65 o                         
  -4  10   0        965.81        760.01        67.05 o                         
   0   1   1      19787.29      18932.57       300.68 o                         
  -1   2   1       4734.64       4758.55        62.25 o                         
   0   2   1     108326.26      96769.78      1020.52 o                         
  -2   3   1       6861.27       6379.39        87.89 o                         
  -1   3   1       1203.75       1047.53        28.21 o                         
   0   3   1       3181.50       3077.63        47.09 o                         
  -3   4   1      27606.62      26758.48       447.74 o                         
  -2   4   1         14.69         84.13        15.41 o                         
  -1   4   1       2670.82       2859.66        49.54 o                         
   0   4   1      63102.04      61897.56       837.66 o                         
  -4   5   1       4820.98       4947.82        93.67 o                         
  -3   5   1      16339.64      16066.97       242.31 o                         
  -2   5   1       4113.47       4258.34        76.17 o                         
  -1   5   1      14513.45      14326.93       201.67 o                         
   0   5   1         28.37        129.20        19.42 o                         
  -5   6   1        763.51        884.86        31.52 o                         
  -4   6   1      34199.17      34166.23       501.87 o                         
  -3   6   1      17247.20      17481.53       254.34 o                         
  -2   6   1      33558.36      34355.52       465.67 o                         
  -1   6   1      13782.76      14296.54       234.87 o                         
   0   6   1        237.06        245.89        25.31 o                         
  -6   7   1        507.00        561.21        42.72 o                         
  -5   7   1       4663.25       4673.86       108.98 o                         
  -4   7   1       1880.08       1931.95        46.47 o                         
  -3   7   1         62.93        133.36        19.00 o                         
  -2   7   1        211.61        277.47        28.62 o                         
  -1   7   1      17043.66      17209.24       309.07 o                         
   0   7   1       1073.80       1083.85        48.35 o                         
  -7   8   1      17125.56      18162.32       347.81 o                         
  -6   8   1      15866.32      16310.18       337.46 o                         
  -5   8   1      20856.68      21215.60       369.38 o                         
  -4   8   1        177.80        234.18        22.43 o                         
  -3   8   1        648.41        591.69        37.06 o                         
  -2   8   1      17500.20      18270.78       327.48 o                         
  -1   8   1      10174.81      10527.34       209.38 o                         
   0   8   1       9100.14       9113.16       217.37 o                         
  -8   9   1       3556.50       3214.77        98.21 o                         
  -7   9   1        486.68        439.84        54.14 o                         
  -6   9   1       2666.32       2728.53        96.55 o                         
  -5   9   1       4281.12       4164.68       106.17 o                         
  -4   9   1        380.72        351.66        32.86 o                         
  -3   9   1       9895.30      10519.60       214.01 o                         
  -2   9   1        222.44        224.23        36.62 o                         
  -1   9   1        191.51        138.32        44.74 o                         
  -6  10   1       7458.70       7005.20       187.01 o                         
  -5  10   1      14054.28      14753.22       321.74 o                         
  -4  10   1       5649.82       5022.54       132.49 o                         
   0   0   2     151274.00     143005.34      4024.33 o                         
   0   1   2        326.54        375.89        12.50 o                         
  -1   2   2      41924.97      42929.26       423.75 o                         
   0   2   2      46308.03      45248.63       544.51 o                         
  -2   3   2       1790.96       1748.64        33.32 o                         
  -1   3   2       5765.09       5326.70        87.10 o                         
   0   3   2      26594.94      27116.78       439.14 o                         
  -3   4   2       6872.30       6674.89       100.14 o                         
  -2   4   2      65053.47      64468.94      1301.28 o                         
  -1   4   2      11931.73      11654.20       149.00 o                         
   0   4   2      30998.23      31604.64       395.71 o                         
  -4   5   2      13481.55      13483.65       188.51 o                         
  -3   5   2       4369.14       4332.67        71.71 o                         
  -2   5   2        631.78        671.90        23.71 o                         
  -1   5   2      19481.75      19509.71       243.06 o                         
   0   5   2        434.38        417.62        26.72 o                         
  -5   6   2      18839.14      19001.04       278.80 o                         
  -4   6   2      17740.88      17635.83       267.05 o                         
  -3   6   2      15641.97      16047.33       226.02 o                         
  -2   6   2      19564.43      20158.29       276.63 o                         
  -1   6   2       6607.87       6812.68       122.11 o                         
   0   6   2      21581.34      21707.36       376.17 o                         
  -6   7   2       4423.71       4576.28       109.68 o                         
  -5   7   2       5544.60       5599.80       131.04 o                         
  -4   7   2       2782.16       2746.72        56.15 o                         
  -3   7   2       7498.26       7549.26       131.55 o                         
  -2   7   2       3118.48       3198.48        75.88 o                         
  -1   7   2       8654.49       8886.86       171.02 o                         
   0   7   2       2011.87       1946.79        60.84 o                         
  -7   8   2      10592.70      10950.86       229.18 o                         
  -6   8   2      12038.20      12211.30       255.82 o                         
  -5   8   2       8816.40       9408.67       191.05 o                         
  -4   8   2      13974.79      14104.55       249.61 o                         
  -3   8   2      15871.55      16726.16       328.79 o                         
  -2   8   2       9472.38       9706.26       210.27 o                         
  -1   8   2       5924.25       6240.42       139.07 o                         
   0   8   2       4555.58       4562.41       115.14 o                         
  -8   9   2       4092.79       3951.39       114.90 o                         
  -7   9   2        850.81        666.83        58.39 o                         
  -6   9   2       1652.54       1406.01        64.91 o                         
  -5   9   2       5055.75       5096.83       116.29 o                         
  -4   9   2        187.13        149.83        36.73 o                         
  -3   9   2       6622.50       6656.24       151.93 o                         
  -2   9   2        534.83        528.21        48.78 o                         
  -1   9   2      12362.89      12677.57       248.11 o                         
  -6  10   2       2445.02       1877.81        89.29 o                         
  -5  10   2       7252.76       6999.19       164.80 o                         
  -4  10   2       5104.40       4767.14       123.91 o                         
   0   1   3      12991.39      13722.33       122.42 o                         
  -1   2   3       3822.57       3656.81        44.66 o                         
   0   2   3      54906.50      53833.33       605.18 o                         
  -2   3   3       7299.86       6953.28        90.59 o                         
  -1   3   3       1833.95       1741.83        34.20 o                         
   0   3   3       2311.19       2270.90        40.28 o                         
  -3   4   3      31660.46      31945.39       472.17 o                         
  -2   4   3         38.78         91.99        13.06 o                         
  -1   4   3       5173.05       5317.18        76.82 o                         
   0   4   3      49315.57      51157.62       653.30 o                         
  -4   5   3       4387.83       4218.65        78.50 o                         
  -3   5   3      10990.37      10960.97       146.18 o                         
  -2   5   3       2361.41       2517.19        51.35 o                         
  -1   5   3      12706.82      12770.21       169.19 o                         
   0   5   3        206.66        209.10        17.95 o                         
  -5   6   3       2081.80       2005.14        45.89 o                         
  -4   6   3      33223.50      33918.54       462.57 o                         
  -3   6   3      16061.23      16294.92       231.90 o                         
  -2   6   3      30865.23      31303.57       448.98 o                         
  -1   6   3      19039.40      19315.62       282.55 o                         
   0   6   3         94.70        117.83        19.87 o                         
  -6   7   3        511.54        618.45        48.96 o                         
  -5   7   3       3951.18       3961.22        94.33 o                         
  -4   7   3       1772.50       1827.85        41.59 o                         
  -3   7   3         70.67        174.79        26.24 o                         
  -2   7   3        133.30        248.34        24.29 o                         
  -1   7   3      17149.43      17109.09       311.97 o                         
   0   7   3        743.76        785.13        52.91 o                         
  -7   8   3      16354.36      17112.11       333.89 o                         
  -6   8   3      15509.89      16085.36       316.21 o                         
  -5   8   3      26395.86      26609.41       480.01 o                         
  -4   8   3        289.30        287.97        37.36 o                         
  -3   8   3       1639.91       1736.34        59.04 o                         
  -2   8   3      17990.91      18446.90       357.98 o                         
  -1   8   3      10030.97      10354.92       208.10 o                         
   0   8   3      10520.81      10030.10       231.19 o                         
  -8   9   3       3706.49       3297.18       122.92 o                         
  -7   9   3        280.35        233.64        41.57 o                         
  -6   9   3       2899.75       2714.23        82.10 o                         
  -5   9   3       3543.44       3436.01        92.04 o                         
  -4   9   3        417.01        339.83        38.97 o                         
  -3   9   3       8492.21       8808.90       213.46 o                         
  -2   9   3        161.02        107.79        38.78 o                         
  -1   9   3        164.04        128.22        49.24 o                         
  -5  10   3      13481.78      13881.07       340.80 o                         
   0   0   4     185952.80     206772.78      6801.21 o                         
   0   1   4      15301.54      15413.79       136.32 o                         
  -1   2   4       5645.17       5363.26        59.82 o                         
   0   2   4      12803.08      12398.24       126.33 o                         
  -2   3   4       1971.34       2124.28        35.45 o                         
  -1   3   4      18630.99      18288.91       213.82 o                         
   0   3   4       2658.52       2602.14        43.31 o                         
  -3   4   4       1028.56       1122.77        26.67 o                         
  -2   4   4     101009.12     106134.19      1881.42 o                         
  -1   4   4      30902.96      30396.24       359.10 o                         
   0   4   4       9860.45       9541.15       116.69 o                         
  -4   5   4       1810.09       1722.05        40.27 o                         
  -3   5   4       2130.08       2174.23        45.18 o                         
  -2   5   4      10203.41       9954.26       137.33 o                         
  -1   5   4       3391.24       3273.93        64.15 o                         
   0   5   4       3814.90       3986.35        72.28 o                         
  -5   6   4      33705.49      34098.78       519.30 o                         
  -4   6   4       4033.63       3987.19        84.02 o                         
  -3   6   4       4066.73       3924.75        80.62 o                         
  -2   6   4       5095.81       5278.81        91.99 o                         
  -1   6   4       1388.08       1532.06        50.34 o                         
   0   6   4      40793.91      42075.56       627.93 o                         
  -6   7   4      12475.50      12575.36       244.27 o                         
  -5   7   4        279.73        345.95        32.06 o                         
  -4   7   4        693.02        738.76        38.27 o                         
  -3   7   4      17762.99      17814.35       291.01 o                         
  -2   7   4        203.31        303.79        24.61 o                         
  -1   7   4       2054.86       2228.78        68.36 o                         
   0   7   4        270.20        304.70        47.87 o                         
  -7   8   4       3325.48       3297.52        99.15 o                         
  -6   8   4       4481.37       4265.63       104.64 o                         
  -5   8   4       2860.05       2938.50        82.55 o                         
  -4   8   4      27683.85      28589.27       460.02 o                         
  -3   8   4      26614.99      27535.69       512.80 o                         
  -2   8   4       2885.82       2714.34        80.77 o                         
  -1   8   4       1485.22       1353.10        48.90 o                         
   0   8   4        644.58        518.53        45.36 o                         
  -8   9   4       1101.73        944.09        64.40 o                         
  -7   9   4       3834.68       3335.30       115.28 o                         
  -6   9   4        116.80        132.59        36.78 o                         
  -5   9   4        931.28        903.91        44.18 o                         
  -4   9   4       1268.23       1160.37        59.72 o                         
  -3   9   4       1361.07       1067.32        50.44 o                         
  -2   9   4        317.47        249.10        44.78 o                         
  -1   9   4      21388.89      21676.39       416.17 o                         
   0   1   5       8197.25       7830.95        79.62 o                         
  -1   2   5       3439.13       3186.10        41.10 o                         
   0   2   5      75039.54      77877.23       988.18 o                         
  -2   3   5       8418.75       7997.66        89.64 o                         
  -1   3   5       2435.08       2290.19        35.93 o                         
   0   3   5        449.12        438.69        16.72 o                         
  -3   4   5      19359.40      18985.31       209.28 o                         
  -2   4   5         10.15         94.15        14.04 o                         
  -1   4   5       1879.93       1975.47        36.62 o                         
   0   4   5      45810.10      47311.23       491.25 o                         
  -4   5   5       4462.87       4307.90        74.27 o                         
  -3   5   5       8032.13       7696.17       135.42 o                         
  -2   5   5       1645.96       1668.60        41.99 o                         
  -1   5   5      10623.55      10558.63       148.17 o                         
   0   5   5        511.21        553.08        21.02 o                         
  -5   6   5        713.62        764.80        36.59 o                         
  -4   6   5      32257.71      32126.52       430.41 o                         
  -3   6   5      14336.94      14259.25       219.18 o                         
  -2   6   5      29893.68      30185.31       376.84 o                         
  -1   6   5      13027.22      12869.15       194.96 o                         
   0   6   5         39.52        153.92        25.95 o                         
  -6   7   5        439.65        557.04        39.10 o                         
  -5   7   5       3343.41       3259.79        76.29 o                         
  -4   7   5       1694.84       1653.99        49.11 o                         
  -3   7   5         64.11        159.74        24.95 o                         
  -2   7   5        114.51        183.71        21.41 o                         
  -1   7   5      14591.30      14367.55       288.10 o                         
   0   7   5        456.52        530.41        43.40 o                         
  -7   8   5      14983.87      15274.89       320.12 o                         
  -6   8   5      11885.03      11682.80       235.53 o                         
  -5   8   5      18899.41      19172.89       347.72 o                         
  -4   8   5        161.13        148.51        38.01 o                         
  -3   8   5        687.36        786.64        55.17 o                         
  -2   8   5      13869.02      13962.83       285.83 o                         
  -1   8   5       8608.53       8614.70       184.97 o                         
   0   8   5      10874.27      10332.04       242.47 o                         
  -7   9   5        341.66        188.58        47.06 o                         
  -6   9   5       2278.30       2041.45        86.23 o                         
  -5   9   5       3628.64       3330.52       111.89 o                         
  -4   9   5        301.93        221.58        39.27 o                         
  -3   9   5       8516.73       8602.56       203.33 o                         
  -2   9   5        259.06        160.79        46.16 o                         
   0   0   6     130106.22     141692.22      4572.06 o                         
   0   1   6       1316.66       1271.04        21.63 o                         
  -1   2   6      21347.33      20977.50       201.08 o                         
   0   2   6      46355.62      47170.81       594.89 o                         
  -2   3   6       2038.37       2060.01        35.60 o                         
  -1   3   6       5252.55       4837.60        62.55 o                         
   0   3   6      15744.93      15553.35       175.90 o                         
  -3   4   6       6278.18       6187.56        83.52 o                         
  -2   4   6      58546.42      59433.83       820.24 o                         
  -1   4   6       8195.43       7822.65        99.95 o                         
   0   4   6      26556.37      27163.12       299.91 o                         
  -4   5   6       8739.40       8553.65       125.65 o                         
  -3   5   6       1145.50       1263.81        34.90 o                         
  -2   5   6       1297.61       1180.97        32.99 o                         
  -1   5   6      11660.39      11699.02       152.90 o                         
   0   5   6        802.83        856.90        27.70 o                         
  -5   6   6      13327.41      13472.77       208.75 o                         
  -4   6   6      11896.50      11743.42       180.71 o                         
  -3   6   6       9923.74       9987.25       163.57 o                         
  -2   6   6      12957.69      12938.36       198.69 o                         
  -1   6   6       7310.94       7474.49       131.43 o                         
   0   6   6      19385.64      19086.54       303.21 o                         
  -6   7   6       3542.75       3529.48        88.85 o                         
  -5   7   6       3740.29       3705.98        90.41 o                         
  -4   7   6       1936.67       2006.46        59.98 o                         
  -3   7   6       7867.30       7982.09       179.32 o                         
  -2   7   6       1859.15       1967.51        63.61 o                         
  -1   7   6       7089.05       7064.58       165.72 o                         
   0   7   6       1194.49       1174.03        46.55 o                         
  -7   8   6       7095.95       6812.38       174.19 o                         
  -6   8   6       9240.59       9369.90       191.39 o                         
  -5   8   6       9584.11      10030.38       202.61 o                         
  -4   8   6      12654.61      12698.99       262.27 o                         
  -3   8   6      10360.97      10743.34       236.03 o                         
  -2   8   6       7563.73       7644.65       174.39 o                         
  -1   8   6       4484.39       4270.30       121.97 o                         
   0   8   6       2102.08       1675.62        64.96 o                         
  -7   9   6        974.03        558.52        52.27 o                         
  -6   9   6       1110.64        727.37        50.54 o                         
  -5   9   6       3956.20       3658.10       104.82 o                         
  -4   9   6        194.46        199.12        44.87 o                         
  -3   9   6       4719.69       4202.72       137.16 o                         
  -2   9   6        531.81        291.74        49.80 o                         
   0   1   7       9280.77       8605.71        85.77 o                         
  -1   2   7       2868.26       2670.72        39.69 o                         
   0   2   7      62427.66      64203.47       695.15 o                         
  -2   3   7       7493.77       7319.56        95.76 o                         
  -1   3   7       2647.71       2476.73        40.76 o                         
   0   3   7       3246.30       3263.90        51.36 o                         
  -3   4   7      17672.78      17562.87       225.57 o                         
  -2   4   7          3.01         76.30        12.58 o                         
  -1   4   7       1851.18       1969.41        37.39 o                         
   0   4   7      37988.79      39285.42       435.67 o                         
  -4   5   7       2710.92       2800.74        54.29 o                         
  -3   5   7       8530.43       8276.78       128.62 o                         
  -2   5   7       1834.22       1860.29        44.30 o                         
  -1   5   7      11362.70      11246.08       158.17 o                         
   0   5   7        402.27        498.60        23.36 o                         
  -5   6   7        729.66        766.00        49.73 o                         
  -4   6   7      26278.17      26268.59       341.49 o                         
  -3   6   7      12231.10      12010.02       201.36 o                         
  -2   6   7      24264.27      24160.22       380.87 o                         
  -1   6   7      10418.50      10214.05       184.17 o                         
   0   6   7        221.47        303.40        28.17 o                         
  -6   7   7        402.69        524.50        38.04 o                         
  -5   7   7       4376.50       4448.91       100.47 o                         
  -4   7   7       1463.64       1448.85        47.86 o                         
  -3   7   7         83.45        159.75        40.91 o                         
  -2   7   7        217.66        326.08        32.79 o                         
  -1   7   7      13567.09      13667.42       273.11 o                         
   0   7   7        554.78        546.72        43.64 o                         
  -7   8   7      12414.12      12662.18       273.23 o                         
  -6   8   7       9810.80       9662.50       225.35 o                         
  -5   8   7      16016.19      16562.00       289.82 o                         
  -4   8   7         89.92        187.85        39.07 o                         
  -3   8   7        617.94        605.42        46.60 o                         
  -2   8   7      11796.04      11514.61       268.09 o                         
  -1   8   7       7826.67       7696.16       190.33 o                         
   0   8   7       8485.25       7754.30       175.56 o                         
  -6   9   7       2630.33       2227.20        70.33 o                         
  -5   9   7       3344.31       3037.09        97.14 o                         
  -4   9   7        183.56        156.42        42.45 o                         
  -3   9   7       6564.80       6452.62       156.16 o                         
   0   0   8     101685.85     103482.69      2276.47 o                         
   0   1   8       6605.19       6291.16        73.12 o                         
  -1   2   8       5783.70       5400.37        74.77 o                         
   0   2   8      15646.35      15367.58       180.17 o                         
  -2   3   8       3843.11       4113.07        56.55 o                         
  -1   3   8      18820.49      18787.23       212.63 o                         
   0   3   8       3035.17       2916.12        49.19 o                         
  -3   4   8       1332.55       1521.03        34.05 o                         
  -2   4   8      64207.38      67115.81       867.17 o                         
  -1   4   8      16094.33      16060.22       196.59 o                         
   0   4   8       8197.49       8136.09       116.13 o                         
  -4   5   8       1951.32       1909.16        42.68 o                         
  -3   5   8        706.83        780.45        25.35 o                         
  -2   5   8       4036.80       3824.47        73.04 o                         
  -1   5   8       3755.21       3676.03        66.86 o                         
   0   5   8       6209.84       6286.63        97.66 o                         
  -5   6   8      22020.53      22464.35       374.36 o                         
  -4   6   8       4348.07       4198.96        83.58 o                         
  -3   6   8       4292.14       4258.61        96.59 o                         
  -2   6   8       4913.76       4837.62       111.87 o                         
  -1   6   8       1963.68       2288.35        69.74 o                         
   0   6   8      28279.37      29821.92       501.40 o                         
  -6   7   8       7904.50       7989.25       167.64 o                         
  -5   7   8        585.48        647.98        42.31 o                         
  -4   7   8        864.20       1044.00        45.20 o                         
  -3   7   8      14691.51      14946.92       293.93 o                         
  -2   7   8        208.29        393.23        35.85 o                         
  -1   7   8       2019.34       2124.66        82.63 o                         
   0   7   8        294.94        362.94        42.70 o                         
  -7   8   8       3277.13       2813.85        83.94 o                         
  -6   8   8       2592.13       2167.22        66.51 o                         
  -5   8   8       3445.60       3443.90        97.67 o                         
  -4   8   8      19019.52      19501.84       368.36 o                         
  -3   8   8      15574.79      16259.08       396.80 o                         
  -2   8   8       1948.33       1612.49        85.72 o                         
  -1   8   8       1357.55        937.61        66.87 o                         
   0   1   9       5280.14       5022.97        73.49 o                         
  -1   2   9       2158.97       2001.65        40.49 o                         
   0   2   9      40745.12      41334.67       495.36 o                         
  -2   3   9       5249.87       5088.75        81.70 o                         
  -1   3   9       1710.32       1733.81        34.47 o                         
   0   3   9       2587.88       2550.11        46.16 o                         
  -3   4   9      14530.27      14403.60       178.81 o                         
  -2   4   9          4.68        122.01        17.58 o                         
  -1   4   9       1689.59       1821.59        37.86 o                         
   0   4   9      28920.24      29866.96       347.72 o                         
  -4   5   9       2100.85       2106.63        43.42 o                         
  -3   5   9       5507.57       5300.40        84.55 o                         
  -2   5   9        980.00       1055.87        30.95 o                         
  -1   5   9       9204.49       9083.26       131.06 o                         
   0   5   9        227.43        263.75        22.66 o                         
  -5   6   9        835.27        982.69        42.29 o                         
  -4   6   9      21936.44      21882.52       372.66 o                         
  -3   6   9       9915.84       9945.51       205.56 o                         
  -2   6   9      20012.86      20616.84       379.27 o                         
  -1   6   9       9859.99       9738.38       208.58 o                         
   0   6   9        159.92        222.78        33.39 o                         
  -6   7   9        333.39        258.63        51.92 o                         
  -5   7   9       3710.40       3580.13        83.98 o                         
  -4   7   9       1136.92       1219.17        43.58 o                         
  -3   7   9         55.79        200.77        39.93 o                         
  -2   7   9        181.22        341.18        41.98 o                         
  -1   7   9      11356.74      11407.28       307.49 o                         
   0   7   9        378.95        232.93        38.63 o                         
  -6   8   9       8522.20       8471.00       180.32 o                         
  -5   8   9      15227.33      15326.86       286.09 o                         
  -4   8   9         87.67         84.02        45.41 o                         
  -3   8   9        670.32        455.61        58.72 o                         
  -2   8   9      10339.10       9963.63       217.20 o                         
   0   0  10      49727.87      50207.80      1744.00 o                         
   0   1  10       1251.69       1329.61        27.39 o                         
  -1   2  10      10127.15      10121.38       138.43 o                         
   0   2  10      21879.85      22074.84       290.43 o                         
  -2   3  10       1125.67       1273.65        31.30 o                         
  -1   3  10       4765.31       4605.33        77.20 o                         
   0   3  10       6644.87       6752.99        96.98 o                         
  -3   4  10       3139.95       3187.44        54.90 o                         
  -2   4  10      33908.65      35329.31       452.31 o                         
  -1   4  10       7031.12       6827.90       108.64 o                         
   0   4  10      13933.61      14143.51       186.56 o                         
  -4   5  10       5024.64       5014.90        92.29 o                         
  -3   5  10        643.12        760.67        28.07 o                         
  -2   5  10       1260.63       1253.10        36.42 o                         
  -1   5  10       6499.88       6556.89       123.68 o                         
   0   5  10        899.69        949.50        35.91 o                         
  -5   6  10      11183.99      11268.43       216.85 o                         
  -4   6  10       6899.16       6801.05       139.44 o                         
  -3   6  10       7764.86       7982.67       159.86 o                         
  -2   6  10       7502.58       7836.44       170.26 o                         
  -1   6  10       4074.71       4369.95       119.80 o                         
   0   6  10      16260.61      16381.32       329.14 o                         
  -6   7  10       3561.23       3193.24        88.41 o                         
  -5   7  10       1938.90       1769.78        60.40 o                         
  -4   7  10       1091.04       1114.71        57.28 o                         
  -3   7  10       6243.08       6167.11       147.00 o                         
  -2   7  10       1032.46       1099.54        69.59 o                         
  -1   7  10       3931.86       3863.30       100.31 o                         
   0   7  10        589.89        357.51        45.15 o                         
  -5   8  10       5677.00       5513.03       121.67 o                         
  -4   8  10      11089.24      10967.23       217.38 o                         
  -3   8  10       8994.68       8887.70       200.42 o                         
   0   1  11       3483.72       3458.74        62.28 o                         
  -1   2  11       1557.45       1485.32        31.03 o                         
   0   2  11      32337.79      33676.38       423.38 o                         
  -2   3  11       5374.17       5177.99        86.52 o                         
  -1   3  11       1988.72       1999.55        40.55 o                         
   0   3  11        248.81        227.96        23.37 o                         
  -3   4  11       9511.90       9073.08       141.75 o                         
  -2   4  11          2.93         71.10        19.69 o                         
  -1   4  11        968.49       1105.89        34.78 o                         
   0   4  11      21108.71      21463.92       315.58 o                         
  -4   5  11       2317.12       2311.43        58.79 o                         
  -3   5  11       3193.43       3004.97        81.10 o                         
  -2   5  11        434.08        454.14        43.07 o                         
  -1   5  11       5600.93       5454.84       111.77 o                         
   0   5  11        550.52        569.25        49.93 o                         
  -5   6  11        460.17        561.39        36.54 o                         
  -4   6  11      17682.63      18131.56       313.57 o                         
  -3   6  11       7719.21       8067.08       162.96 o                         
  -2   6  11      16001.07      16387.34       311.30 o                         
  -1   6  11       7507.43       7406.00       162.90 o                         
   0   6  11         13.78         82.09        47.74 o                         
  -6   7  11        273.20        165.34        46.65 o                         
  -5   7  11       1951.61       1644.27        53.46 o                         
  -4   7  11       1116.17        903.93        47.92 o                         
  -3   7  11         73.34        136.33        34.15 o                         
  -2   7  11         61.65        128.13        39.28 o                         
  -1   7  11       8697.30       8099.87       192.29 o                         
   0   0  12      50226.00      53771.96      1530.87 o                         
   0   1  12       3152.35       3148.23        57.75 o                         
  -1   2  12       4359.89       4403.10        72.05 o                         
   0   2  12      10725.30      11128.69       163.80 o                         
  -2   3  12        672.65        779.23        34.04 o                         
  -1   3  12       5495.51       5213.32        84.42 o                         
   0   3  12       2639.91       2695.64        68.03 o                         
  -3   4  12       1324.84       1394.21        46.08 o                         
  -2   4  12      33645.20      35111.24       514.20 o                         
  -1   4  12       8576.51       8259.95       146.89 o                         
   0   4  12       7104.53       7098.51       140.66 o                         
  -4   5  12       2045.01       2012.64        73.26 o                         
  -3   5  12        658.51        710.65        36.18 o                         
  -2   5  12       3016.43       3060.30        82.87 o                         
  -1   5  12       2839.58       2844.10        73.99 o                         
   0   5  12       1133.21       1007.28        45.33 o                         
  -5   6  12      11495.36      11491.73       219.45 o                         
  -4   6  12       3068.87       3094.08        86.87 o                         
  -3   6  12       3385.45       3382.13       100.67 o                         
  -2   6  12       3562.91       3504.38       143.69 o                         
  -1   6  12       1884.84       1932.57        57.49 o                         
   0   6  12      16075.70      16588.06       335.42 o                         
  -5   7  12        674.89        604.28        47.87 o                         
  -4   7  12        469.11        482.60        37.83 o                         
  -3   7  12       6807.38       6639.73       163.00 o                         
  -2   7  12        270.69        224.45        41.67 o                         
   0   1  13       2862.89       2651.97        51.34 o                         
  -1   2  13       1108.31       1060.98        29.69 o                         
   0   2  13      24557.18      25522.92       383.12 o                         
  -2   3  13       3035.33       2893.03        63.54 o                         
  -1   3  13       1037.54        940.59        33.90 o                         
   0   3  13        562.03        566.49        30.49 o                         
  -3   4  13       7536.31       7441.02       145.25 o                         
  -2   4  13          4.79         96.30        21.14 o                         
  -1   4  13        832.87        721.43        82.26 o                         
   0   4  13      17078.68      17758.06       303.34 o                         
  -4   5  13       1423.26       1363.58        60.14 o                         
  -3   5  13       3111.55       2867.51        79.32 o                         
  -2   5  13        552.09        486.01        43.71 o                         
  -1   5  13       4738.45       4630.17       104.12 o                         
   0   5  13        242.50        249.58        39.72 o                         
  -5   6  13        438.76        455.33        50.42 o                         
  -4   6  13      13239.88      13543.97       258.09 o                         
  -3   6  13       5860.07       5609.21       128.81 o                         
  -2   6  13      12007.39      12122.39       249.68 o                         
  -1   6  13       5528.86       4903.50       146.69 o                         
   0   0  14      32585.04      35209.10      1250.72 o                         
   0   1  14        913.71        918.49        34.90 o                         
  -1   2  14       4361.15       4309.95        93.53 o                         
   0   2  14       8585.91       8671.41       155.62 o                         
  -2   3  14        781.91       1024.83        42.77 o                         
  -1   3  14       4597.92       4838.11       107.46 o                         
   0   3  14       2901.99       2840.51        66.97 o                         
  -3   4  14       1068.13       1091.96        48.27 o                         
  -2   4  14      22536.46      24249.76       414.12 o                         
  -1   4  14       4651.15       4547.22       129.04 o                         
   0   4  14       5823.19       5613.79       126.88 o                         
  -4   5  14       2142.52       1702.42        70.01 o                         
  -3   5  14        595.09        493.01        38.14 o                         
  -2   5  14        613.76        510.63        41.38 o                         
  -1   5  14       3140.24       2774.60        76.70 o                         
   0   5  14       1611.01       1349.02        62.24 o                         
   0   1  15       2601.68       2421.42        66.64 o                         
  -1   2  15        825.45        855.82        35.02 o                         
   0   2  15      17341.81      18157.23       285.38 o                         
  -2   3  15       2033.31       1921.90        50.95 o                         
  -1   3  15        619.85        554.23        46.66 o                         
   0   3  15        604.03        488.40        71.52 o                         
  -3   4  15       5915.70       5509.59       121.61 o                         
  -2   4  15          1.25         60.69        32.71 o                         
  -1   4  15        641.18        575.09        46.78 o                         
   0   4  15      12765.73      13028.07       237.74 o                         
   0   0  16      26325.76      28760.20      1196.36 o                         
   0   1  16        898.28        750.06        59.12 o                         
  -1   2  16       3275.60       3347.89        77.42 o                         
   0   2  16       5651.58       5726.54       116.51 o                         
  -2   3  16        295.17        256.19        46.58 o                         
  -1   3  16       2707.06       2271.60        87.53 o                         
   0   3  16       2212.15       1894.69        63.79 o                         
                                                                                
