# Supplementary material for: Structural characterization of quaternary selenites of tungsten(VI), A 2W3SeO12 (A = NH4, Cs, Rb, K or Tl)
Source: Acta Crystallogr E Crystallogr Commun. 2021 Mar 19;77(Pt 4):406–11. doi: 10.1107/S2056989021002735 (PMC8025859; doi:10.1107/S2056989021002735)
Supplement: Supplementary file 4 [file e-77-00406-NH42W3SeO121sup7.rtv]

data_NH42W3SeO121
_audit_creation_date              'Wednesday, February 17, 2021, 6:29 PM'
_audit_creation_method            'MDI JADE'

_pd_spec_description              '(NH4)2W3SeO12'
_diffrn_radiation_type            'Cu'
_diffrn_radiation_wavelength      1.54059
_pd_meas_step_count_time          30.6
_pd_meas_number_of_points         2424
_pd_meas_2theta_range_min         5
_pd_meas_2theta_range_max         75.02058
_pd_meas_2theta_range_inc         0.0288983

loop_
    _pd_meas_2theta_scan
    _pd_meas_intensity_total
5 220
5.0289 256
5.0578 219
5.08669 242
5.11559 203
5.14449 206
5.17339 203
5.20229 205
5.23119 214
5.26008 196
5.28898 230
5.31788 206
5.34678 208
5.37568 193
5.40458 212
5.43347 212
5.46237 188
5.49127 210
5.52017 208
5.54907 187
5.57797 210
5.60686 198
5.63576 216
5.66466 180
5.69356 185
5.72246 220
5.75136 198
5.78025 202
5.80915 184
5.83805 201
5.86695 201
5.89585 166
5.92475 173
5.95364 187
5.98254 195
6.01144 180
6.04034 196
6.06924 185
6.09814 193
6.12703 189
6.15593 196
6.18483 197
6.21373 179
6.24263 189
6.27153 188
6.30042 166
6.32932 148
6.35822 178
6.38712 153
6.41602 214
6.44492 224
6.47381 166
6.50271 196
6.53161 168
6.56051 187
6.58941 185
6.6183 197
6.6472 202
6.6761 175
6.705 181
6.7339 165
6.7628 183
6.79169 185
6.82059 173
6.84949 172
6.87839 194
6.90729 170
6.93619 159
6.96508 193
6.99398 161
7.02288 152
7.05178 198
7.08068 169
7.10958 198
7.13847 161
7.16737 172
7.19627 152
7.22517 153
7.25407 162
7.28297 175
7.31186 165
7.34076 158
7.36966 197
7.39856 136
7.42746 172
7.45636 150
7.48525 153
7.51415 190
7.54305 158
7.57195 180
7.60085 161
7.62975 155
7.65864 170
7.68754 169
7.71644 175
7.74534 189
7.77424 181
7.80314 145
7.83203 173
7.86093 174
7.88983 188
7.91873 167
7.94763 159
7.97652 170
8.00542 166
8.03432 167
8.06322 171
8.09212 183
8.12102 155
8.14991 173
8.17881 162
8.20771 148
8.23661 164
8.26551 172
8.29441 162
8.3233 186
8.3522 159
8.3811 157
8.41 155
8.4389 167
8.4678 127
8.49669 161
8.52559 154
8.55449 174
8.58339 177
8.61229 160
8.64119 181
8.67008 144
8.69898 154
8.72788 163
8.75678 145
8.78568 160
8.81458 147
8.84347 142
8.87237 140
8.90127 158
8.93017 160
8.95907 163
8.98797 156
9.01686 157
9.04576 146
9.07466 132
9.10356 179
9.13246 157
9.16136 163
9.19025 151
9.21915 143
9.24805 162
9.27695 164
9.30585 162
9.33475 168
9.36364 172
9.39254 155
9.42144 144
9.45034 153
9.47924 145
9.50813 152
9.53703 171
9.56593 142
9.59483 152
9.62373 161
9.65263 160
9.68152 140
9.71042 161
9.73932 140
9.76822 146
9.79712 150
9.82602 140
9.85491 143
9.88381 163
9.91271 161
9.94161 174
9.97051 155
9.99941 157
10.0283 141
10.0572 172
10.0861 152
10.115 128
10.1439 164
10.1728 158
10.20169 147
10.23059 147
10.25949 139
10.28839 144
10.31729 150
10.34619 154
10.37508 128
10.40398 138
10.43288 135
10.46178 141
10.49068 166
10.51958 152
10.54847 140
10.57737 128
10.60627 120
10.63517 157
10.66407 157
10.69297 161
10.72186 155
10.75076 127
10.77966 139
10.80856 131
10.83746 148
10.86636 153
10.89525 166
10.92415 140
10.95305 158
10.98195 128
11.01085 150
11.03974 128
11.06864 159
11.09754 148
11.12644 147
11.15534 165
11.18424 153
11.21313 150
11.24203 141
11.27093 137
11.29983 158
11.32873 142
11.35763 142
11.38652 149
11.41542 129
11.44432 154
11.47322 153
11.50212 129
11.53102 143
11.55991 158
11.58881 126
11.61771 145
11.64661 145
11.67551 133
11.70441 141
11.7333 148
11.7622 155
11.7911 155
11.82 128
11.8489 150
11.8778 117
11.90669 137
11.93559 140
11.96449 131
11.99339 157
12.02229 146
12.05119 151
12.08008 143
12.10898 137
12.13788 158
12.16678 136
12.19568 146
12.22458 163
12.25347 139
12.28237 153
12.31127 141
12.34017 155
12.36907 134
12.39796 153
12.42686 136
12.45576 137
12.48466 152
12.51356 162
12.54246 173
12.57135 144
12.60025 133
12.62915 134
12.65805 129
12.68695 138
12.71585 171
12.74474 144
12.77364 144
12.80254 153
12.83144 151
12.86034 149
12.88924 161
12.91813 153
12.94703 152
12.97593 153
13.00483 165
13.03373 159
13.06263 166
13.09152 138
13.12042 145
13.14932 158
13.17822 169
13.20712 139
13.23602 176
13.26491 150
13.29381 152
13.32271 154
13.35161 162
13.38051 156
13.40941 155
13.4383 150
13.4672 175
13.4961 163
13.525 177
13.5539 154
13.5828 164
13.61169 174
13.64059 165
13.66949 171
13.69839 157
13.72729 148
13.75619 171
13.78508 162
13.81398 175
13.84288 186
13.87178 194
13.90068 176
13.92957 225
13.95847 208
13.98737 214
14.01627 193
14.04517 209
14.07407 240
14.10296 233
14.13186 251
14.16076 292
14.18966 308
14.21856 379
14.24746 504
14.27635 705
14.30525 1186
14.33415 1864
14.36305 3207
14.39195 4034
14.42085 4456
14.44974 3451
14.47864 2125
14.50754 1274
14.53644 831
14.56534 731
14.59424 728
14.62313 869
14.65203 998
14.68093 1455
14.70983 2110
14.73873 3265
14.76763 5045
14.79652 7031
14.82542 9027
14.85432 8988
14.88322 7642
14.91212 4991
14.94102 3217
14.96991 1895
14.99881 1194
15.02771 909
15.05661 686
15.08551 591
15.11441 490
15.1433 427
15.1722 405
15.2011 387
15.23 337
15.2589 317
15.2878 270
15.31669 281
15.34559 260
15.37449 228
15.40339 249
15.43229 220
15.46118 228
15.49008 237
15.51898 242
15.54788 267
15.57678 237
15.60568 253
15.63457 239
15.66347 262
15.69237 254
15.72127 271
15.75017 287
15.77907 275
15.80796 286
15.83686 329
15.86576 320
15.89466 332
15.92356 417
15.95246 414
15.98135 502
16.01025 665
16.03915 941
16.06805 1460
16.09695 2427
16.12585 4277
16.15474 6220
16.18364 7128
16.21254 6579
16.24144 4591
16.27034 2753
16.29924 1481
16.32813 904
16.35703 636
16.38593 542
16.41483 454
16.44373 418
16.47263 360
16.50152 342
16.53042 307
16.55932 266
16.58822 243
16.61712 244
16.64602 239
16.67491 232
16.70381 194
16.73271 207
16.76161 213
16.79051 206
16.8194 223
16.8483 194
16.8772 201
16.9061 180
16.935 191
16.9639 173
16.99279 197
17.02169 188
17.05059 177
17.07949 173
17.10839 157
17.13729 164
17.16618 202
17.19508 182
17.22398 176
17.25288 193
17.28178 167
17.31068 136
17.33957 171
17.36847 156
17.39737 175
17.42627 170
17.45517 157
17.48407 173
17.51296 171
17.54186 150
17.57076 158
17.59966 155
17.62856 153
17.65746 148
17.68635 170
17.71525 150
17.74415 140
17.77305 148
17.80195 160
17.83085 140
17.85974 149
17.88864 149
17.91754 152
17.94644 131
17.97534 156
18.00424 152
18.03313 153
18.06203 161
18.09093 141
18.11983 148
18.14873 166
18.17763 155
18.20652 138
18.23542 160
18.26432 163
18.29322 129
18.32212 143
18.35101 169
18.37991 129
18.40881 131
18.43771 136
18.46661 137
18.49551 115
18.5244 142
18.5533 126
18.5822 144
18.6111 148
18.64 137
18.6689 133
18.69779 118
18.72669 133
18.75559 153
18.78449 133
18.81339 138
18.84229 142
18.87118 138
18.90008 133
18.92898 139
18.95788 116
18.98678 135
19.01568 107
19.04457 170
19.07347 144
19.10237 123
19.13127 139
19.16017 130
19.18907 116
19.21796 139
19.24686 126
19.27576 127
19.30466 122
19.33356 131
19.36246 109
19.39135 132
19.42025 133
19.44915 123
19.47805 120
19.50695 112
19.53585 122
19.56474 148
19.59364 125
19.62254 126
19.65144 124
19.68034 119
19.70924 120
19.73813 118
19.76703 130
19.79593 128
19.82483 153
19.85373 129
19.88262 108
19.91152 136
19.94042 124
19.96932 116
19.99822 130
20.02712 126
20.05601 124
20.08491 147
20.11381 123
20.14271 148
20.17161 124
20.20051 117
20.2294 114
20.2583 160
20.2872 150
20.3161 130
20.345 122
20.3739 113
20.40279 137
20.43169 121
20.46059 119
20.48949 133
20.51839 119
20.54729 145
20.57618 165
20.60508 216
20.63398 213
20.66288 235
20.69178 179
20.72068 152
20.74957 151
20.77847 120
20.80737 128
20.83627 110
20.86517 126
20.89407 126
20.92296 124
20.95186 94
20.98076 120
21.00966 121
21.03856 123
21.06746 120
21.09635 126
21.12525 123
21.15415 120
21.18305 123
21.21195 114
21.24084 124
21.26974 131
21.29864 117
21.32754 118
21.35644 126
21.38534 130
21.41423 105
21.44313 115
21.47203 109
21.50093 125
21.52983 113
21.55873 104
21.58762 117
21.61652 105
21.64542 100
21.67432 117
21.70322 127
21.73212 98
21.76101 112
21.78991 121
21.81881 147
21.84771 123
21.87661 117
21.90551 124
21.9344 111
21.9633 117
21.9922 129
22.0211 105
22.05 107
22.0789 105
22.10779 118
22.13669 129
22.16559 121
22.19449 104
22.22339 110
22.25229 136
22.28118 112
22.31008 122
22.33898 118
22.36788 126
22.39678 117
22.42568 122
22.45457 130
22.48347 138
22.51237 120
22.54127 127
22.57017 124
22.59907 109
22.62796 106
22.65686 124
22.68576 103
22.71466 116
22.74356 93
22.77245 100
22.80135 104
22.83025 89
22.85915 119
22.88805 126
22.91695 93
22.94584 134
22.97474 112
23.00364 115
23.03254 113
23.06144 109
23.09034 110
23.11923 117
23.14813 117
23.17703 111
23.20593 109
23.23483 124
23.26373 115
23.29262 111
23.32152 112
23.35042 118
23.37932 139
23.40822 117
23.43712 120
23.46601 110
23.49491 132
23.52381 117
23.55271 111
23.58161 120
23.61051 122
23.6394 124
23.6683 99
23.6972 120
23.7261 125
23.755 129
23.7839 117
23.81279 118
23.84169 104
23.87059 107
23.89949 124
23.92839 113
23.95729 122
23.98618 110
24.01508 105
24.04398 120
24.07288 113
24.10178 133
24.13067 126
24.15957 94
24.18847 113
24.21737 109
24.24627 125
24.27517 108
24.30406 115
24.33296 122
24.36186 108
24.39076 124
24.41966 118
24.44856 127
24.47745 114
24.50635 129
24.53525 118
24.56415 126
24.59305 100
24.62195 113
24.65084 125
24.67974 143
24.70864 130
24.73754 162
24.76644 148
24.79534 185
24.82423 298
24.85313 400
24.88203 578
24.91093 558
24.93983 456
24.96873 336
24.99762 239
25.02652 157
25.05542 155
25.08432 147
25.11322 131
25.14212 138
25.17101 152
25.19991 107
25.22881 117
25.25771 139
25.28661 131
25.31551 118
25.3444 127
25.3733 138
25.4022 148
25.4311 135
25.46 122
25.4889 141
25.51779 140
25.54669 120
25.57559 132
25.60449 161
25.63339 152
25.66228 169
25.69118 151
25.72008 164
25.74898 176
25.77788 223
25.80678 262
25.83567 268
25.86457 313
25.89347 420
25.92237 496
25.95127 591
25.98017 604
26.00906 596
26.03796 520
26.06686 444
26.09576 386
26.12466 278
26.15356 289
26.18245 265
26.21135 261
26.24025 269
26.26915 295
26.29805 347
26.32695 419
26.35584 516
26.38474 800
26.41364 1250
26.44254 1694
26.47144 2003
26.50034 1718
26.52923 1395
26.55813 1020
26.58703 686
26.61593 450
26.64483 277
26.67373 263
26.70262 222
26.73152 195
26.76042 193
26.78932 214
26.81822 220
26.84712 191
26.87601 170
26.90491 157
26.93381 139
26.96271 141
26.99161 131
27.02051 154
27.0494 137
27.0783 133
27.1072 134
27.1361 124
27.165 152
27.19389 146
27.22279 150
27.25169 135
27.28059 113
27.30949 143
27.33839 109
27.36728 135
27.39618 136
27.42508 128
27.45398 133
27.48288 120
27.51178 145
27.54067 117
27.56957 131
27.59847 133
27.62737 102
27.65627 150
27.68517 123
27.71406 118
27.74296 119
27.77186 127
27.80076 119
27.82966 141
27.85856 150
27.88745 156
27.91635 127
27.94525 132
27.97415 128
28.00305 186
28.03195 170
28.06084 148
28.08974 166
28.11864 184
28.14754 164
28.17644 172
28.20534 176
28.23423 170
28.26313 161
28.29203 156
28.32093 186
28.34983 192
28.37873 193
28.40762 206
28.43652 192
28.46542 207
28.49432 203
28.52322 229
28.55211 245
28.58101 251
28.60991 315
28.63881 399
28.66771 476
28.69661 740
28.7255 1208
28.7544 1742
28.7833 2212
28.8122 1837
28.8411 1656
28.87 1647
28.89889 1765
28.92779 2430
28.95669 3908
28.98559 5237
29.01449 5363
29.04339 4479
29.07228 3605
29.10118 2489
29.13008 1550
29.15898 934
29.18788 708
29.21678 619
29.24567 529
29.27457 513
29.30347 553
29.33237 499
29.36127 548
29.39017 575
29.41906 618
29.44796 738
29.47686 893
29.50576 1053
29.53466 1364
29.56356 1975
29.59245 2928
29.62135 4566
29.65025 7086
29.67915 10586
29.70805 14314
29.73695 14880
29.76584 11981
29.79474 9187
29.82364 6537
29.85254 3614
29.88144 1939
29.91034 1316
29.93923 987
29.96813 769
29.99703 624
30.02593 579
30.05483 487
30.08372 403
30.11262 308
30.14152 310
30.17042 284
30.19932 274
30.22822 268
30.25711 266
30.28601 270
30.31491 220
30.34381 214
30.37271 216
30.40161 207
30.4305 193
30.4594 209
30.4883 222
30.5172 204
30.5461 191
30.575 190
30.60389 159
30.63279 178
30.66169 189
30.69059 195
30.71949 188
30.74839 186
30.77728 184
30.80618 181
30.83508 163
30.86398 188
30.89288 175
30.92178 195
30.95067 181
30.97957 159
31.00847 164
31.03737 142
31.06627 151
31.09517 153
31.12406 163
31.15296 168
31.18186 160
31.21076 153
31.23966 157
31.26856 151
31.29745 172
31.32635 182
31.35525 144
31.38415 163
31.41305 160
31.44195 170
31.47084 142
31.49974 159
31.52864 168
31.55754 171
31.58644 176
31.61533 157
31.64423 163
31.67313 150
31.70203 180
31.73093 147
31.75983 184
31.78872 179
31.81762 163
31.84652 191
31.87542 206
31.90432 178
31.93322 216
31.96211 190
31.99101 218
32.01991 192
32.04881 213
32.07771 218
32.10661 258
32.1355 253
32.1644 274
32.1933 320
32.2222 379
32.2511 464
32.28 561
32.30889 766
32.33779 1284
32.36669 2114
32.39559 3152
32.42449 4142
32.45339 3816
32.48228 2943
32.51118 2437
32.54008 1710
32.56898 944
32.59788 612
32.62678 453
32.65567 377
32.68457 362
32.71347 302
32.74237 281
32.77127 283
32.80017 259
32.82906 280
32.85796 325
32.88686 384
32.91576 474
32.94466 681
32.97355 987
33.00245 1281
33.03135 1456
33.06025 1223
33.08915 1090
33.11805 915
33.14694 660
33.17584 489
33.20474 342
33.23364 289
33.26254 280
33.29144 229
33.32033 251
33.34923 246
33.37813 242
33.40703 276
33.43593 267
33.46483 297
33.49372 280
33.52262 257
33.55152 261
33.58042 216
33.60932 223
33.63822 200
33.66711 183
33.69601 182
33.72491 177
33.75381 158
33.78271 180
33.81161 173
33.8405 146
33.8694 155
33.8983 163
33.9272 140
33.9561 133
33.985 128
34.01389 148
34.04279 135
34.07169 136
34.10059 146
34.12949 139
34.15839 134
34.18728 122
34.21618 119
34.24508 120
34.27398 137
34.30288 141
34.33178 100
34.36067 120
34.38957 136
34.41847 123
34.44737 120
34.47627 124
34.50516 106
34.53406 145
34.56296 117
34.59186 123
34.62076 125
34.64966 114
34.67855 126
34.70745 107
34.73635 105
34.76525 115
34.79415 126
34.82305 126
34.85194 124
34.88084 102
34.90974 112
34.93864 116
34.96754 120
34.99644 104
35.02533 129
35.05423 129
35.08313 102
35.11203 135
35.14093 115
35.16983 111
35.19872 120
35.22762 123
35.25652 119
35.28542 115
35.31432 117
35.34322 114
35.37211 116
35.40101 140
35.42991 120
35.45881 127
35.48771 117
35.51661 110
35.5455 112
35.5744 110
35.6033 126
35.6322 123
35.6611 124
35.69 135
35.71889 134
35.74779 139
35.77669 142
35.80559 149
35.83449 135
35.86339 121
35.89228 127
35.92118 141
35.95008 157
35.97898 127
36.00788 136
36.03677 179
36.06567 166
36.09457 142
36.12347 162
36.15237 167
36.18127 193
36.21016 208
36.23906 221
36.26796 233
36.29686 257
36.32576 328
36.35466 354
36.38355 508
36.41245 797
36.44135 1256
36.47025 1935
36.49915 2900
36.52805 3280
36.55694 2853
36.58584 2375
36.61474 2021
36.64364 1488
36.67254 946
36.70144 524
36.73033 398
36.75923 300
36.78813 259
36.81703 245
36.84593 200
36.87483 174
36.90372 163
36.93262 176
36.96152 148
36.99042 144
37.01932 159
37.04822 134
37.07711 134
37.10601 134
37.13491 114
37.16381 141
37.19271 126
37.22161 150
37.2505 126
37.2794 109
37.3083 107
37.3372 132
37.3661 134
37.39499 128
37.42389 126
37.45279 103
37.48169 125
37.51059 112
37.53949 108
37.56838 101
37.59728 102
37.62618 111
37.65508 109
37.68398 124
37.71288 124
37.74177 121
37.77067 116
37.79957 120
37.82847 105
37.85737 105
37.88627 113
37.91516 125
37.94406 109
37.97296 143
38.00186 116
38.03076 145
38.05966 133
38.08855 165
38.11745 155
38.14635 191
38.17525 243
38.20415 431
38.23305 681
38.26194 954
38.29084 1051
38.31974 786
38.34864 658
38.37754 647
38.40644 491
38.43533 318
38.46423 230
38.49313 148
38.52203 173
38.55093 115
38.57983 126
38.60872 131
38.63762 131
38.66652 129
38.69542 128
38.72432 133
38.75322 153
38.78211 148
38.81101 163
38.83991 191
38.86881 230
38.89771 300
38.9266 459
38.9555 571
38.9844 714
39.0133 743
39.0422 717
39.0711 576
39.09999 489
39.12889 416
39.15779 298
39.18669 206
39.21559 167
39.24449 144
39.27338 112
39.30228 138
39.33118 122
39.36008 99
39.38898 110
39.41788 105
39.44677 112
39.47567 106
39.50457 107
39.53347 104
39.56237 99
39.59127 98
39.62016 107
39.64906 106
39.67796 101
39.70686 112
39.73576 114
39.76466 116
39.79355 114
39.82245 129
39.85135 153
39.88025 159
39.90915 191
39.93805 227
39.96694 271
39.99584 407
40.02474 537
40.05364 536
40.08254 430
40.11144 363
40.14033 386
40.16923 316
40.19813 229
40.22703 167
40.25593 121
40.28483 120
40.31372 108
40.34262 123
40.37152 127
40.40042 117
40.42932 112
40.45821 107
40.48711 86
40.51601 98
40.54491 103
40.57381 87
40.60271 124
40.6316 103
40.6605 104
40.6894 105
40.7183 95
40.7472 82
40.7761 110
40.80499 117
40.83389 118
40.86279 103
40.89169 113
40.92059 119
40.94949 133
40.97838 140
41.00728 159
41.03618 157
41.06508 165
41.09398 233
41.12288 278
41.15177 332
41.18067 367
41.20957 293
41.23847 287
41.26737 255
41.29627 274
41.32516 228
41.35406 199
41.38296 193
41.41186 182
41.44076 184
41.46966 186
41.49855 171
41.52745 202
41.55635 258
41.58525 270
41.61415 435
41.64305 535
41.67194 581
41.70084 554
41.72974 457
41.75864 414
41.78754 367
41.81643 259
41.84533 190
41.87423 164
41.90313 135
41.93203 117
41.96093 123
41.98982 108
42.01872 122
42.04762 105
42.07652 110
42.10542 106
42.13432 104
42.16321 101
42.19211 90
42.22101 92
42.24991 98
42.27881 85
42.30771 108
42.3366 101
42.3655 94
42.3944 76
42.4233 98
42.4522 90
42.4811 95
42.50999 98
42.53889 86
42.56779 89
42.59669 86
42.62559 94
42.65449 83
42.68338 83
42.71228 97
42.74118 92
42.77008 90
42.79898 92
42.82788 95
42.85677 86
42.88567 87
42.91457 90
42.94347 76
42.97237 82
43.00127 93
43.03016 86
43.05906 87
43.08796 89
43.11686 86
43.14576 106
43.17466 94
43.20355 85
43.23245 102
43.26135 92
43.29025 92
43.31915 109
43.34804 103
43.37694 86
43.40584 86
43.43474 77
43.46364 100
43.49254 122
43.52143 126
43.55033 197
43.57923 271
43.60813 307
43.63703 268
43.66593 195
43.69482 195
43.72372 177
43.75262 133
43.78152 139
43.81042 131
43.83932 108
43.86821 100
43.89711 110
43.92601 101
43.95491 103
43.98381 96
44.01271 106
44.0416 110
44.0705 95
44.0994 115
44.1283 108
44.1572 135
44.1861 141
44.21499 179
44.24389 256
44.27279 247
44.30169 240
44.33059 208
44.35949 190
44.38838 203
44.41728 182
44.44618 181
44.47508 203
44.50398 245
44.53288 304
44.56177 377
44.59067 440
44.61957 361
44.64847 305
44.67737 337
44.70627 312
44.73516 265
44.76406 233
44.79296 257
44.82186 263
44.85076 254
44.87965 378
44.90855 457
44.93745 594
44.96635 860
44.99525 904
45.02415 894
45.05304 694
45.08194 654
45.11084 579
45.13974 525
45.16864 387
45.19754 304
45.22643 232
45.25533 191
45.28423 201
45.31313 169
45.34203 164
45.37093 156
45.39982 122
45.42872 136
45.45762 144
45.48652 131
45.51542 116
45.54432 133
45.57321 147
45.60211 105
45.63101 118
45.65991 103
45.68881 120
45.71771 99
45.7466 109
45.7755 126
45.8044 144
45.8333 105
45.8622 121
45.8911 160
45.91999 153
45.94889 142
45.97779 168
46.00669 177
46.03559 183
46.06449 208
46.09338 246
46.12228 330
46.15118 564
46.18008 811
46.20898 1105
46.23787 1133
46.26677 894
46.29567 646
46.32457 712
46.35347 666
46.38237 493
46.41126 324
46.44016 243
46.46906 153
46.49796 157
46.52686 152
46.55576 133
46.58465 124
46.61355 101
46.64245 145
46.67135 145
46.70025 119
46.72915 107
46.75804 106
46.78694 106
46.81584 119
46.84474 129
46.87364 102
46.90254 121
46.93143 106
46.96033 100
46.98923 116
47.01813 127
47.04703 118
47.07593 144
47.10482 139
47.13372 132
47.16262 145
47.19152 144
47.22042 156
47.24932 196
47.27821 188
47.30711 238
47.33601 257
47.36491 288
47.39381 345
47.42271 416
47.4516 508
47.4805 713
47.5094 1032
47.5383 1528
47.5672 2136
47.5961 2399
47.62499 2128
47.65389 1628
47.68279 1473
47.71169 1366
47.74059 1276
47.76948 830
47.79838 589
47.82728 393
47.85618 301
47.88508 256
47.91398 195
47.94287 195
47.97177 191
48.00067 134
48.02957 125
48.05847 134
48.08737 122
48.11626 130
48.14516 134
48.17406 150
48.20296 117
48.23186 109
48.26076 93
48.28965 117
48.31855 135
48.34745 99
48.37635 132
48.40525 112
48.43415 118
48.46304 103
48.49194 112
48.52084 109
48.54974 101
48.57864 122
48.60754 137
48.63643 125
48.66533 127
48.69423 141
48.72313 144
48.75203 150
48.78093 144
48.80982 155
48.83872 164
48.86762 200
48.89652 230
48.92542 321
48.95432 400
48.98321 583
49.01211 677
49.04101 634
49.06991 504
49.09881 458
49.12771 473
49.1566 422
49.1855 361
49.2144 260
49.2433 202
49.2722 194
49.30109 209
49.32999 218
49.35889 216
49.38779 186
49.41669 172
49.44559 153
49.47448 175
49.50338 168
49.53228 126
49.56118 132
49.59008 128
49.61898 124
49.64787 124
49.67677 113
49.70567 96
49.73457 109
49.76347 115
49.79237 121
49.82126 118
49.85016 82
49.87906 95
49.90796 101
49.93686 109
49.96576 93
49.99465 116
50.02355 101
50.05245 110
50.08135 100
50.11025 94
50.13915 126
50.16804 126
50.19694 126
50.22584 150
50.25474 140
50.28364 136
50.31254 148
50.34143 175
50.37033 155
50.39923 173
50.42813 172
50.45703 189
50.48593 180
50.51482 231
50.54372 241
50.57262 303
50.60152 401
50.63042 584
50.65931 1021
50.68821 1711
50.71711 2597
50.74601 2989
50.77491 1895
50.80381 1276
50.8327 1270
50.8616 1550
50.8905 1358
50.9194 738
50.9483 375
50.9772 286
51.00609 236
51.03499 210
51.06389 173
51.09279 174
51.12169 119
51.15059 151
51.17948 160
51.20838 165
51.23728 125
51.26618 147
51.29508 126
51.32398 124
51.35287 126
51.38177 110
51.41067 124
51.43957 96
51.46847 118
51.49737 145
51.52626 125
51.55516 114
51.58406 139
51.61296 133
51.64186 122
51.67076 130
51.69965 136
51.72855 160
51.75745 167
51.78635 164
51.81525 192
51.84415 246
51.87304 296
51.90194 409
51.93084 540
51.95974 658
51.98864 593
52.01754 537
52.04643 399
52.07533 436
52.10423 409
52.13313 353
52.16203 281
52.19092 217
52.21982 183
52.24872 195
52.27762 157
52.30652 144
52.33542 144
52.36431 148
52.39321 134
52.42211 144
52.45101 143
52.47991 131
52.50881 145
52.5377 131
52.5666 141
52.5955 151
52.6244 157
52.6533 144
52.6822 163
52.71109 184
52.73999 201
52.76889 205
52.79779 253
52.82669 275
52.85559 360
52.88448 533
52.91338 700
52.94228 950
52.97118 962
53.00008 980
53.02898 1324
53.05787 1771
53.08677 2133
53.11567 1649
53.14457 1079
53.17347 951
53.20237 1112
53.23126 1029
53.26016 834
53.28906 518
53.31796 332
53.34686 317
53.37576 290
53.40465 368
53.43355 459
53.46245 598
53.49135 813
53.52025 1068
53.54915 897
53.57804 632
53.60694 570
53.63584 573
53.66474 631
53.69364 526
53.72253 386
53.75143 273
53.78033 237
53.80923 208
53.83813 195
53.86703 214
53.89592 204
53.92482 230
53.95372 259
53.98262 274
54.01152 357
54.04042 459
54.06931 638
54.09821 838
54.12711 1111
54.15601 1122
54.18491 1020
54.21381 847
54.2427 802
54.2716 893
54.3005 860
54.3294 773
54.3583 566
54.3872 402
54.41609 340
54.44499 350
54.47389 269
54.50279 263
54.53169 211
54.56059 168
54.58948 164
54.61838 159
54.64728 138
54.67618 131
54.70508 136
54.73398 131
54.76287 166
54.79177 141
54.82067 162
54.84957 160
54.87847 159
54.90737 167
54.93626 160
54.96516 189
54.99406 195
55.02296 229
55.05186 302
55.08075 353
55.10965 413
55.13855 411
55.16745 442
55.19635 504
55.22525 543
55.25414 542
55.28304 440
55.31194 394
55.34084 334
55.36974 348
55.39864 319
55.42753 229
55.45643 203
55.48533 180
55.51423 143
55.54313 156
55.57203 145
55.60092 130
55.62982 127
55.65872 105
55.68762 114
55.71652 107
55.74542 108
55.77431 84
55.80321 99
55.83211 95
55.86101 123
55.88991 97
55.91881 99
55.9477 106
55.9766 112
56.0055 98
56.0344 100
56.0633 99
56.0922 100
56.12109 103
56.14999 109
56.17889 110
56.20779 108
56.23669 114
56.26559 90
56.29448 99
56.32338 85
56.35228 100
56.38118 110
56.41008 98
56.43898 103
56.46787 86
56.49677 97
56.52567 96
56.55457 107
56.58347 101
56.61236 103
56.64126 88
56.67016 93
56.69906 99
56.72796 97
56.75686 93
56.78575 108
56.81465 109
56.84355 81
56.87245 98
56.90135 90
56.93025 97
56.95914 105
56.98804 80
57.01694 100
57.04584 110
57.07474 88
57.10364 117
57.13253 78
57.16143 89
57.19033 106
57.21923 117
57.24813 114
57.27703 92
57.30592 115
57.33482 100
57.36372 108
57.39262 106
57.42152 114
57.45042 103
57.47931 128
57.50821 99
57.53711 117
57.56601 127
57.59491 130
57.62381 124
57.6527 142
57.6816 137
57.7105 153
57.7394 131
57.7683 160
57.7972 178
57.82609 198
57.85499 242
57.88389 295
57.91279 422
57.94169 562
57.97059 764
57.99948 842
58.02838 704
58.05728 488
58.08618 427
58.11508 468
58.14397 525
58.17287 459
58.20177 330
58.23067 225
58.25957 191
58.28847 181
58.31736 169
58.34626 151
58.37516 153
58.40406 134
58.43296 128
58.46186 129
58.49075 114
58.51965 131
58.54855 122
58.57745 115
58.60635 110
58.63525 150
58.66414 128
58.69304 130
58.72194 131
58.75084 120
58.77974 124
58.80864 114
58.83753 122
58.86643 147
58.89533 114
58.92423 118
58.95313 144
58.98203 129
59.01092 142
59.03982 123
59.06872 142
59.09762 175
59.12652 181
59.15542 177
59.18431 245
59.21321 300
59.24211 318
59.27101 316
59.29991 236
59.32881 250
59.3577 290
59.3866 316
59.4155 309
59.4444 312
59.4733 288
59.50219 317
59.53109 366
59.55999 417
59.58889 509
59.61779 693
59.64669 998
59.67558 1517
59.70448 2339
59.73338 2858
59.76228 2978
59.79118 2419
59.82008 1710
59.84897 1461
59.87787 1655
59.90677 1726
59.93567 1540
59.96457 1085
59.99347 667
60.02236 525
60.05126 358
60.08016 278
60.10906 240
60.13796 266
60.16686 221
60.19575 212
60.22465 205
60.25355 225
60.28245 221
60.31135 214
60.34025 233
60.36914 233
60.39804 198
60.42694 191
60.45584 208
60.48474 191
60.51364 188
60.54253 190
60.57143 159
60.60033 165
60.62923 147
60.65813 146
60.68703 150
60.71592 118
60.74482 174
60.77372 154
60.80262 151
60.83152 179
60.86042 185
60.88931 208
60.91821 201
60.94711 205
60.97601 216
61.00491 250
61.0338 283
61.0627 318
61.0916 391
61.1205 499
61.1494 675
61.1783 879
61.20719 1172
61.23609 1426
61.26499 1349
61.29389 1274
61.32279 1329
61.35169 1401
61.38058 1309
61.40948 1144
61.43838 915
61.46728 752
61.49618 750
61.52508 670
61.55397 626
61.58287 396
61.61177 357
61.64067 444
61.66957 474
61.69847 546
61.72736 604
61.75626 540
61.78516 445
61.81406 383
61.84296 349
61.87186 394
61.90075 383
61.92965 352
61.95855 281
61.98745 223
62.01635 173
62.04525 186
62.07414 163
62.10304 134
62.13194 124
62.16084 158
62.18974 135
62.21864 130
62.24753 119
62.27643 129
62.30533 120
62.33423 110
62.36313 115
62.39202 103
62.42092 113
62.44982 126
62.47872 103
62.50762 107
62.53652 125
62.56541 121
62.59431 105
62.62321 115
62.65211 104
62.68101 111
62.70991 116
62.7388 106
62.7677 101
62.7966 99
62.8255 103
62.8544 108
62.8833 110
62.91219 109
62.94109 127
62.96999 122
62.99889 107
63.02779 130
63.05669 150
63.08558 139
63.11448 169
63.14338 186
63.17228 194
63.20118 193
63.23008 183
63.25897 183
63.28787 143
63.31677 183
63.34567 152
63.37457 171
63.40347 134
63.43236 129
63.46126 121
63.49016 121
63.51906 139
63.54796 106
63.57686 125
63.60575 130
63.63465 166
63.66355 127
63.69245 145
63.72135 176
63.75025 165
63.77914 169
63.80804 174
63.83694 247
63.86584 342
63.89474 533
63.92363 754
63.95253 841
63.98143 754
64.01033 534
64.03923 435
64.06813 437
64.09702 490
64.12592 570
64.15482 535
64.18372 417
64.21262 348
64.24152 382
64.27041 378
64.29931 328
64.32821 306
64.35711 243
64.38601 214
64.41491 215
64.4438 239
64.4727 243
64.5016 206
64.5305 156
64.5594 140
64.5883 108
64.61719 112
64.64609 99
64.67499 96
64.70389 102
64.73279 104
64.76169 109
64.79058 114
64.81948 101
64.84838 116
64.87728 89
64.90618 107
64.93508 118
64.96397 102
64.99287 105
65.02177 140
65.05067 116
65.07957 171
65.10847 181
65.13736 186
65.16626 176
65.19516 135
65.22406 133
65.25296 124
65.28186 137
65.31075 155
65.33965 157
65.36855 118
65.39745 110
65.42635 125
65.45524 126
65.48414 138
65.51304 151
65.54194 185
65.57084 239
65.59974 347
65.62863 401
65.65753 406
65.68643 269
65.71533 219
65.74423 212
65.77313 237
65.80202 238
65.83092 247
65.85982 214
65.88872 172
65.91762 135
65.94652 120
65.97541 123
66.00431 103
66.03321 117
66.06211 115
66.09101 123
66.11991 126
66.1488 133
66.1777 117
66.2066 145
66.2355 187
66.2644 224
66.2933 288
66.32219 311
66.35109 331
66.37999 308
66.40889 212
66.43779 219
66.46669 189
66.49558 213
66.52448 230
66.55338 227
66.58228 185
66.61118 161
66.64008 165
66.66897 103
66.69787 112
66.72677 125
66.75567 110
66.78457 121
66.81346 137
66.84236 114
66.87126 161
66.90016 169
66.92906 170
66.95796 203
66.98685 250
67.01575 307
67.04465 316
67.07355 239
67.10245 254
67.13135 235
67.16024 236
67.18914 246
67.21804 225
67.24694 218
67.27584 181
67.30474 178
67.33363 151
67.36253 163
67.39143 148
67.42033 183
67.44923 218
67.47813 210
67.50702 230
67.53592 171
67.56482 156
67.59372 129
67.62262 150
67.65152 131
67.68041 139
67.70931 162
67.73821 108
67.76711 95
67.79601 97
67.82491 110
67.8538 96
67.8827 100
67.9116 100
67.9405 111
67.9694 86
67.9983 80
68.02719 73
68.05609 96
68.08499 77
68.11389 82
68.14279 79
68.17169 90
68.20058 102
68.22948 89
68.25838 94
68.28728 79
68.31618 95
68.34507 99
68.37397 91
68.40287 88
68.43177 91
68.46067 104
68.48957 96
68.51846 109
68.54736 114
68.57626 111
68.60516 99
68.63406 109
68.66296 123
68.69185 120
68.72075 130
68.74965 133
68.77855 142
68.80745 205
68.83635 271
68.86524 268
68.89414 281
68.92304 262
68.95194 204
68.98084 200
69.00974 186
69.03863 209
69.06753 224
69.09643 206
69.12533 187
69.15423 165
69.18313 181
69.21202 162
69.24092 148
69.26982 178
69.29872 191
69.32762 225
69.35652 292
69.38541 346
69.41431 346
69.44321 297
69.47211 268
69.50101 250
69.52991 256
69.5588 338
69.5877 396
69.6166 429
69.6455 346
69.6744 320
69.7033 229
69.73219 249
69.76109 275
69.78999 291
69.81889 409
69.84779 455
69.87668 601
69.90558 685
69.93448 740
69.96338 659
69.99228 486
70.02118 434
70.05007 361
70.07897 391
70.10787 429
70.13677 418
70.16567 368
70.19457 273
70.22346 179
70.25236 173
70.28126 170
70.31016 145
70.33906 120
70.36796 123
70.39685 115
70.42575 114
70.45465 120
70.48355 127
70.51245 114
70.54135 120
70.57024 137
70.59914 121
70.62804 142
70.65694 140
70.68584 147
70.71474 193
70.74363 225
70.77253 274
70.80143 364
70.83033 463
70.85923 559
70.88813 513
70.91702 346
70.94592 260
70.97482 240
71.00372 258
71.03262 284
71.06152 299
71.09041 292
71.11931 208
71.14821 181
71.17711 140
71.20601 128
71.2349 131
71.2638 106
71.2927 90
71.3216 119
71.3505 120
71.3794 120
71.40829 117
71.43719 144
71.46609 121
71.49499 143
71.52389 141
71.55279 162
71.58168 140
71.61058 182
71.63948 212
71.66838 210
71.69728 254
71.72618 264
71.75507 306
71.78397 290
71.81287 366
71.84177 458
71.87067 545
71.89957 670
71.92846 659
71.95736 539
71.98626 422
72.01516 373
72.04406 327
72.07296 337
72.10185 365
72.13075 361
72.15965 316
72.18855 238
72.21745 189
72.24635 163
72.27524 145
72.30414 133
72.33304 121
72.36194 108
72.39084 110
72.41974 105
72.44863 101
72.47753 92
72.50643 104
72.53533 108
72.56423 102
72.59313 93
72.62202 97
72.65092 96
72.67982 107
72.70872 105
72.73762 100
72.76651 108
72.79541 120
72.82431 122
72.85321 129
72.88211 127
72.91101 151
72.9399 152
72.9688 195
72.9977 221
73.0266 241
73.0555 213
73.0844 214
73.11329 173
73.14219 159
73.17109 223
73.19999 233
73.22889 246
73.25779 284
73.28668 298
73.31558 227
73.34448 211
73.37338 179
73.40228 171
73.43118 161
73.46007 183
73.48897 161
73.51787 161
73.54677 154
73.57567 130
73.60457 110
73.63346 101
73.66236 90
73.69126 104
73.72016 109
73.74906 85
73.77796 107
73.80685 107
73.83575 105
73.86465 96
73.89355 92
73.92245 102
73.95135 96
73.98024 97
74.00914 111
74.03804 93
74.06694 100
74.09584 100
74.12474 106
74.15363 107
74.18253 136
74.21143 120
74.24033 160
74.26923 166
74.29812 215
74.32702 277
74.35592 292
74.38482 300
74.41372 212
74.44262 157
74.47151 183
74.50041 174
74.52931 187
74.55821 211
74.58711 196
74.61601 170
74.6449 140
74.6738 135
74.7027 123
74.7316 109
74.7605 114
74.7894 103
74.81829 86
74.84719 92
74.87609 99
74.90499 102
74.93389 84
74.96279 93
74.99168 100
75.02058 90
