# Supplementary material for: Structural characterization of quaternary selenites of tungsten(VI), A 2W3SeO12 (A = NH4, Cs, Rb, K or Tl)
Source: Acta Crystallogr E Crystallogr Commun. 2021 Mar 19;77(Pt 4):406–11. doi: 10.1107/S2056989021002735 (PMC8025859; doi:10.1107/S2056989021002735)
Supplement: Supplementary file 5 [file e-77-00406-Cs2W3SeO122sup3.hkl]

data_Cs2W3SeO122                                                                
_shelx_title ' Cs2W3SeO12 BV253 in P6(3)(173)'                                  
_shelx_refln_list_code          4                                               
_shelx_F_calc_maximum      529.37                                               
_exptl_crystal_F_000       924.00                                               
_reflns_d_resolution_high  0.7780                                               
                                                                                
loop_                                                                           
 _space_group_symop_operation_xyz                                               
 'x, y, z'                                                                      
 '-x, -y, z+1/2'                                                                
 '-y, x-y, z'                                                                   
 'y, -x+y, z+1/2'                                                               
 '-x+y, -x, z'                                                                  
 'x-y, x, z+1/2'                                                                
                                                                                
_cell_length_a     7.2580                                                       
_cell_length_b     7.2580                                                       
_cell_length_c    12.5291                                                       
_cell_angle_alpha  90.000                                                       
_cell_angle_beta   90.000                                                       
_cell_angle_gamma 120.000                                                       
                                                                                
_shelx_F_squared_multiplier     1.000                                           
                                                                                
loop_                                                                           
 _refln_index_h                                                                 
 _refln_index_k                                                                 
 _refln_index_l                                                                 
 _refln_F_squared_calc                                                          
 _refln_F_squared_meas                                                          
 _refln_F_squared_sigma                                                         
 _refln_observed_status                                                         
   0   0 -16      24039.84      24647.56      2642.61 o                         
   0   1 -15       4201.03       3088.52       424.85 o                         
  -1   2 -15        912.25       1041.56       350.24 o                         
   0   2 -15      19090.68      18511.01      1081.88 o                         
  -2   3 -15       1633.66       2016.39       324.92 o                         
  -1   3 -15       4106.89       3989.77       437.28 o                         
   0   0 -14      50185.86      55278.06      3508.21 o                         
   0   1 -14       3137.83       2977.73       449.96 o                         
  -1   2 -14      10656.94      10652.32       919.01 o                         
   0   2 -14       6477.51       5490.75       469.61 o                         
  -2   3 -14       8598.30       8131.27       577.41 o                         
  -1   3 -14       1313.81       1267.14       302.13 o                         
   0   3 -14       7854.04       8294.64       521.15 o                         
  -3   4 -14       8900.92       8645.36      1025.76 o                         
  -2   4 -14      37386.43      36173.88      1567.93 o                         
  -1   4 -14        139.67        137.13       239.81 o                         
   0   1 -13       4451.16       4501.77       328.81 o                         
  -1   2 -13       1234.22       1364.74       272.60 o                         
   0   2 -13      34355.33      34858.57       953.48 o                         
  -2   3 -13       2471.31       2682.00       365.69 o                         
  -1   3 -13       5491.70       5296.81       551.31 o                         
   0   3 -13        406.71        115.14       150.98 o                         
  -3   4 -13       2018.71       2164.66       406.77 o                         
  -2   4 -13          0.82        175.14       227.74 o                         
  -1   4 -13       9365.12       9446.42       642.37 o                         
   0   4 -13      22530.81      22810.60       948.36 o                         
  -4   5 -13       4991.26       4887.21       575.43 o                         
  -3   5 -13       1128.88       1629.60       622.14 o                         
  -2   5 -13       3896.02       4463.02       707.94 o                         
  -1   5 -13       1812.13       1625.83       383.34 o                         
   0   0 -12      63422.06      63251.13      2255.99 o                         
   0   1 -12        875.01        677.85       103.00 o                         
  -1   2 -12       8873.23       8724.91       482.97 o                         
   0   2 -12      20383.64      20019.38       665.13 o                         
  -2   3 -12       1977.50       1810.97       299.03 o                         
  -1   3 -12        428.11        339.24       164.26 o                         
   0   3 -12       6055.76       5806.91       400.88 o                         
  -3   4 -12       4257.42       4836.60       530.23 o                         
  -2   4 -12      43914.86      45545.43      1661.43 o                         
  -1   4 -12       2373.49       2406.80       341.16 o                         
   0   4 -12      14132.32      12057.46       738.28 o                         
  -4   5 -12       5836.23       5670.10       596.01 o                         
  -3   5 -12       1489.91       1259.64       400.43 o                         
  -2   5 -12        719.55        438.22       317.86 o                         
  -1   5 -12       4442.72       3660.79       517.30 o                         
   0   5 -12         86.57       -183.23       183.23 o                         
  -4   6 -12       8106.08       9030.99       795.63 o                         
  -3   6 -12       6223.97       5923.32      1139.03 o                         
  -2   6 -12       7255.82       6446.65      1220.60 o                         
   0   1 -11       6496.03       6102.16       302.32 o                         
  -1   2 -11       1539.25       1603.80       209.84 o                         
   0   2 -11      54761.54      54537.91      1401.64 o                         
  -2   3 -11       4182.99       4480.14       419.55 o                         
  -1   3 -11       6551.96       6199.88       420.38 o                         
   0   3 -11        345.12        275.22       138.00 o                         
  -3   4 -11       3721.58       4266.00       491.15 o                         
  -2   4 -11          2.10       -116.87       182.02 o                         
  -1   4 -11      10115.64       9522.80       612.25 o                         
   0   4 -11      36839.72      38379.61      1179.76 o                         
  -4   5 -11       5705.23       6237.46       594.37 o                         
  -3   5 -11       2944.94       1532.10       431.98 o                         
  -2   5 -11       4683.26       3216.65       796.15 o                         
  -1   5 -11       2433.29       2557.13       348.06 o                         
   0   5 -11       1969.60       1716.58       313.84 o                         
  -5   6 -11       8242.78       7685.91       717.73 o                         
  -4   6 -11      27825.85      27729.57      1217.16 o                         
  -3   6 -11       8066.32       9370.72      1431.73 o                         
  -2   6 -11      29890.40      28681.69      2271.21 o                         
  -1   6 -11       2069.78       1882.18       477.45 o                         
   0   0 -10      66690.27      66404.90      2023.96 o                         
   0   1 -10       3249.18       3368.82       156.55 o                         
  -1   2 -10       5343.83       5935.43       353.74 o                         
   0   2 -10      22051.74      21609.74       660.46 o                         
  -2   3 -10       9253.72       9398.38       402.74 o                         
  -1   3 -10       2690.54       2939.13       216.29 o                         
   0   3 -10       2994.82       3373.98       384.52 o                         
  -3   4 -10      11856.61      12656.49       996.59 o                         
  -2   4 -10      47825.23      47474.09      1381.06 o                         
  -1   4 -10       3389.39       3534.50       296.11 o                         
   0   4 -10      13342.25      13666.92       851.06 o                         
  -4   5 -10       4293.19       3974.31       462.98 o                         
  -3   5 -10       2762.19       2965.74       506.09 o                         
  -2   5 -10        919.05        894.15       478.89 o                         
  -1   5 -10       3191.48       3462.29       432.17 o                         
   0   5 -10       2938.19       2811.22       335.14 o                         
  -5   6 -10       3730.93       3749.49       477.27 o                         
  -4   6 -10       8235.95       8401.80      1337.77 o                         
  -3   6 -10       6684.48       6417.74      1156.24 o                         
  -2   6 -10       7203.88       7282.46      1265.71 o                         
  -1   6 -10      16949.21      17913.80      1035.80 o                         
   0   6 -10      24945.06      24292.98      1226.91 o                         
  -5   7 -10        414.52        202.37       526.83 o                         
  -4   7 -10       9186.06       8097.35      1403.36 o                         
  -3   7 -10       1049.12        642.98       589.40 o                         
  -2   7 -10       1010.83        396.80       555.86 o                         
   0   1  -9      17657.14      17987.74       375.60 o                         
  -1   2  -9       2001.96       1982.52       177.52 o                         
   0   2  -9      30760.40      31184.14      1277.62 o                         
  -2   3  -9       8764.77       8729.75       466.01 o                         
  -1   3  -9      15554.14      15439.19       487.64 o                         
   0   3  -9       3057.54       3162.64       264.78 o                         
  -3   4  -9       7992.86       7451.30       713.80 o                         
  -2   4  -9          3.68        177.31       122.22 o                         
  -1   4  -9      27525.60      27593.98       885.02 o                         
   0   4  -9      23899.92      24513.07       826.07 o                         
  -4   5  -9       9015.71       9387.55      1026.35 o                         
  -3   5  -9       6313.30       7060.73       535.25 o                         
  -2   5  -9      14134.59      12319.60       814.37 o                         
  -1   5  -9       2095.37       2013.84       282.79 o                         
   0   5  -9       3225.98       3515.25       362.71 o                         
  -5   6  -9      19236.90      19300.93      1170.79 o                         
  -4   6  -9      16802.31      19093.19      1982.36 o                         
  -3   6  -9       9917.47      11323.95       923.76 o                         
  -2   6  -9      18237.48      18902.63      1174.00 o                         
  -1   6  -9       3711.07       3294.52       431.72 o                         
   0   6  -9        343.13        436.89       323.34 o                         
  -6   7  -9      18113.44      20173.59      1574.38 o                         
  -5   7  -9        152.38       -267.47       387.83 o                         
  -4   7  -9       1613.74        160.92       452.60 o                         
  -3   7  -9       5224.35       5098.11      1107.04 o                         
  -2   7  -9       3726.75       2953.59       803.51 o                         
  -1   7  -9       1531.32        829.17       423.99 o                         
   0   0  -8      68492.25      68500.73      2876.68 o                         
   0   1  -8      17239.39      16855.14       328.63 o                         
  -1   2  -8      28038.35      28708.94       570.45 o                         
   0   2  -8      16287.47      16022.95       622.60 o                         
  -2   3  -8      28831.75      28842.94       663.82 o                         
  -1   3  -8      11195.00      10834.27       405.79 o                         
   0   3  -8      19032.09      19735.68       725.71 o                         
  -3   4  -8      24596.54      24545.61       746.85 o                         
  -2   4  -8      41718.43      42107.59      1146.53 o                         
  -1   4  -8       4200.65       3904.79       336.15 o                         
   0   4  -8      11023.15      12140.32       670.54 o                         
  -4   5  -8      15367.23      16011.97       586.08 o                         
  -3   5  -8       9821.67      10414.33       735.43 o                         
  -2   5  -8       4272.04       4577.10       532.90 o                         
  -1   5  -8      11971.39      11709.23       650.14 o                         
   0   5  -8      11567.83      10929.08       579.29 o                         
  -5   6  -8       2704.55       3010.80       358.72 o                         
  -4   6  -8       7728.33       6624.70      1376.24 o                         
  -3   6  -8      14158.47      14183.31       992.97 o                         
  -2   6  -8       6791.33       6594.36       725.77 o                         
  -1   6  -8      28071.15      27175.11      1121.20 o                         
   0   6  -8      19591.63      18920.15      1273.62 o                         
  -6   7  -8       3218.81       3390.03       649.41 o                         
  -5   7  -8       3234.75        771.82       571.72 o                         
  -4   7  -8      19726.58      19545.96      1321.26 o                         
  -3   7  -8       3104.09       3307.28       825.49 o                         
  -2   7  -8       4968.22       4055.17       643.80 o                         
  -1   7  -8      12137.64      11386.83      1124.74 o                         
  -5   8  -8      20756.76      19422.25      2357.62 o                         
  -4   8  -8      14261.03      16135.65      2066.65 o                         
  -3   8  -8       3529.17       3583.86       823.86 o                         
   0   1  -7      10859.35      11033.62       235.04 o                         
  -1   2  -7       2686.91       2731.56       124.15 o                         
   0   2  -7      71713.16      74296.02      1756.32 o                         
  -2   3  -7       3023.23       3423.50       287.53 o                         
  -1   3  -7       8920.28       9129.87       393.71 o                         
   0   3  -7       2157.26       2163.63       237.45 o                         
  -3   4  -7       1750.47       2004.16       221.71 o                         
  -2   4  -7          1.80        121.04       122.06 o                         
  -1   4  -7      18052.03      18185.35       660.57 o                         
   0   4  -7      45139.63      44202.87      1983.24 o                         
  -4   5  -7      10232.87      10686.74       469.81 o                         
  -3   5  -7       2257.69       2554.66       251.82 o                         
  -2   5  -7       9744.87       9915.44       801.58 o                         
  -1   5  -7       3069.82       3014.55       394.57 o                         
   0   5  -7        734.42       1057.49       176.99 o                         
  -5   6  -7      10947.40      10292.43       656.18 o                         
  -4   6  -7      29705.41      31097.46      1258.76 o                         
  -3   6  -7      12060.53      12805.41      2183.90 o                         
  -2   6  -7      30936.41      33667.75      1604.61 o                         
  -1   6  -7        616.40        276.95       186.48 o                         
   0   6  -7        220.85         -2.92       198.32 o                         
  -6   7  -7      13607.81      14486.23      1189.57 o                         
  -5   7  -7         76.28        266.34       297.59 o                         
  -4   7  -7         95.57         65.14       277.51 o                         
  -3   7  -7       2208.72       2215.28       851.88 o                         
  -2   7  -7       3965.40       3936.66       638.56 o                         
  -1   7  -7        119.98        309.90       297.65 o                         
   0   7  -7        885.05        999.25       402.12 o                         
  -6   8  -7      15788.40      15376.66      1968.90 o                         
  -5   8  -7        428.91        619.13       403.24 o                         
  -4   8  -7         62.08       -225.31       281.09 o                         
  -3   8  -7      15733.40      17179.82      1259.13 o                         
  -2   8  -7      14247.22      13265.89      1090.93 o                         
   0   0  -6     239541.67     248760.25      9805.09 o                         
   0   1  -6       3528.10       3649.45       165.48 o                         
  -1   2  -6       3589.84       4121.33       214.06 o                         
   0   2  -6      68022.84      68179.62      1648.44 o                         
  -2   3  -6       6994.23       6913.42       298.65 o                         
  -1   3  -6      10109.87      10091.80       385.56 o                         
   0   3  -6       3363.39       3704.42       294.31 o                         
  -3   4  -6       8082.85       8288.84       377.58 o                         
  -2   4  -6     117023.27     116376.34      2468.70 o                         
  -1   4  -6      12970.43      13321.50       491.64 o                         
   0   4  -6      41652.87      41165.19      1161.45 o                         
  -4   5  -6       2134.78       2132.77       212.40 o                         
  -3   5  -6       1430.07       1691.79       230.91 o                         
  -2   5  -6       4130.90       4381.53       550.32 o                         
  -1   5  -6        759.70       1040.65       256.73 o                         
   0   5  -6       3535.70       3857.79       355.81 o                         
  -5   6  -6      12043.13      12480.08      1248.21 o                         
  -4   6  -6      22171.79      21031.44       845.30 o                         
  -3   6  -6        797.77        893.38       377.03 o                         
  -2   6  -6      20911.00      20187.80      1319.84 o                         
  -1   6  -6      12516.09      12315.73       721.36 o                         
   0   6  -6      43755.16      45226.18      2248.73 o                         
  -6   7  -6      11091.69      11234.16       762.34 o                         
  -5   7  -6        147.65        223.27       300.16 o                         
  -4   7  -6       6660.79       6754.64       820.84 o                         
  -3   7  -6       4849.31       4844.13       697.88 o                         
  -2   7  -6        433.23        618.24       310.82 o                         
  -1   7  -6       3654.74       4052.07      1229.62 o                         
   0   7  -6       2651.01       2021.85       415.77 o                         
  -6   8  -6      13311.46      11850.18      1210.60 o                         
  -5   8  -6      10712.64      10126.25      2046.11 o                         
  -4   8  -6      30026.33      29733.11      1543.49 o                         
  -3   8  -6      13092.28      14692.72      2273.75 o                         
  -2   8  -6      15334.86      14664.21      1022.40 o                         
   0   1  -5       6518.13       6361.68       330.56 o                         
  -1   2  -5       3136.50       3072.62       154.70 o                         
   0   2  -5     128600.07     131072.47      2975.92 o                         
  -2   3  -5       2062.32       2362.33       203.07 o                         
  -1   3  -5       1517.09       1393.47       164.23 o                         
   0   3  -5        267.51        390.47       111.07 o                         
  -3   4  -5       2881.56       3083.04       228.19 o                         
  -2   4  -5          6.49        131.86        99.04 o                         
  -1   4  -5       9609.84       9198.46       470.81 o                         
   0   4  -5      83270.65      83334.03      1531.06 o                         
  -4   5  -5       9879.84       9906.48       390.54 o                         
  -3   5  -5       3655.19       3911.69       309.37 o                         
  -2   5  -5       5586.64       6357.12       952.74 o                         
  -1   5  -5       4394.09       4662.96       463.63 o                         
   0   5  -5       1376.66       1780.64       195.57 o                         
  -5   6  -5       7008.12       6820.75      1012.37 o                         
  -4   6  -5      54197.88      53095.61      1534.60 o                         
  -3   6  -5      13772.64      13236.09       716.93 o                         
  -2   6  -5      56300.18      58182.97      2351.73 o                         
  -1   6  -5       1467.02       1873.55       367.70 o                         
   0   6  -5         41.16         84.04       223.45 o                         
  -6   7  -5       8681.23       9044.59       630.46 o                         
  -5   7  -5         44.26        207.40       201.21 o                         
  -4   7  -5       1810.64       1230.40       443.09 o                         
  -3   7  -5       1024.25       1291.14       359.91 o                         
  -2   7  -5       3186.01       3304.14       529.72 o                         
  -1   7  -5       1549.91       1755.51       367.23 o                         
   0   7  -5       1205.27       1193.78       351.09 o                         
  -7   8  -5       9120.46      10145.34       935.48 o                         
  -6   8  -5      27465.33      28091.82      1492.96 o                         
  -5   8  -5        811.73        512.13       376.89 o                         
  -4   8  -5        113.20       -165.27       234.34 o                         
  -3   8  -5      13403.27      13082.07       931.50 o                         
  -2   8  -5      25226.40      24461.43      1215.20 o                         
  -1   8  -5      15489.48      15069.41      1043.74 o                         
   0   0  -4     159095.78     166424.42      6588.29 o                         
   0   1  -4      17494.91      17572.00       397.71 o                         
  -1   2  -4      11755.42      12030.43       272.14 o                         
   0   2  -4       9572.01       9221.70       370.17 o                         
  -2   3  -4      21145.98      21029.94       560.75 o                         
  -1   3  -4       2954.52       3590.14       224.87 o                         
   0   3  -4       7038.23       7289.86       309.50 o                         
  -3   4  -4      34478.66      34036.86       733.78 o                         
  -2   4  -4      88914.81      91780.06      1940.90 o                         
  -1   4  -4        889.85       1186.86       245.84 o                         
   0   4  -4       9204.04       9450.34       344.35 o                         
  -4   5  -4       7361.86       7454.01       356.50 o                         
  -3   5  -4      11823.43      11379.01       622.84 o                         
  -2   5  -4       3257.26       3945.55       438.87 o                         
  -1   5  -4       4837.70       5012.30       301.77 o                         
   0   5  -4       4932.69       4955.65       317.39 o                         
  -5   6  -4        139.60        736.52       229.76 o                         
  -4   6  -4       6301.86       6008.45       465.08 o                         
  -3   6  -4       7798.87       7586.79       433.02 o                         
  -2   6  -4       5233.79       5149.03       416.45 o                         
  -1   6  -4      37591.19      37710.23      1127.54 o                         
   0   6  -4      39270.53      37725.62      1207.18 o                         
  -6   7  -4       1218.10       1889.23       319.01 o                         
  -5   7  -4        755.23        709.22       240.35 o                         
  -4   7  -4      19039.02      18772.55      1067.19 o                         
  -3   7  -4        471.49        430.37       247.23 o                         
  -2   7  -4       1544.48       1699.22       360.37 o                         
  -1   7  -4      15770.06      15496.68       968.05 o                         
   0   7  -4        780.11        741.27       311.09 o                         
  -7   8  -4       3501.72       3527.35       572.55 o                         
  -6   8  -4       3144.29       3325.93       575.34 o                         
  -5   8  -4      32194.78      32552.80      1327.52 o                         
  -4   8  -4      28148.09      28147.23      1233.43 o                         
  -3   8  -4       1084.36       2057.57       474.95 o                         
  -2   8  -4       4716.34       3339.47       498.66 o                         
  -1   8  -4       6300.06       6304.20       647.13 o                         
  -5   9  -4       2364.53       2711.64      1085.86 o                         
  -4   9  -4        723.09        625.76       357.64 o                         
   0   1  -3      63373.66      64663.72      1149.36 o                         
  -1   2  -3       3437.75       3235.68       133.67 o                         
   0   2  -3      15662.59      14952.65       418.84 o                         
  -2   3  -3      22098.70      22312.86       545.67 o                         
  -1   3  -3      38382.63      38911.32       803.93 o                         
   0   3  -3       1983.00       2104.64       150.84 o                         
  -3   4  -3      27694.65      29272.49       728.57 o                         
  -2   4  -3         18.43         72.19       101.01 o                         
  -1   4  -3      73350.53      74288.41      1934.80 o                         
   0   4  -3      21802.82      21803.29       537.72 o                         
  -4   5  -3      11397.34      11647.75       428.50 o                         
  -3   5  -3      19077.70      18595.83       847.90 o                         
  -2   5  -3      36802.21      36481.34       852.01 o                         
  -1   5  -3       4345.66       4431.89       387.92 o                         
   0   5  -3       6579.50       6755.87       443.34 o                         
  -5   6  -3      44102.29      42213.17      1243.65 o                         
  -4   6  -3      14243.54      13199.86       619.08 o                         
  -3   6  -3      15026.34      15087.71       533.61 o                         
  -2   6  -3      15246.06      15646.07       634.50 o                         
  -1   6  -3      11800.70      12014.26       485.27 o                         
   0   6  -3        143.96        128.30       182.01 o                         
  -6   7  -3      33404.97      34075.22      1134.12 o                         
  -5   7  -3         71.27         36.35       160.83 o                         
  -4   7  -3       4469.76       4572.85       646.21 o                         
  -3   7  -3      12602.21      12892.11      1085.39 o                         
  -2   7  -3       3584.48       2950.45       446.28 o                         
  -1   7  -3       4219.99       5057.75       544.54 o                         
   0   7  -3       6566.07       6297.09       626.54 o                         
  -7   8  -3      10372.08      11478.97      1082.51 o                         
  -6   8  -3      11338.21      11211.67       998.85 o                         
  -5   8  -3       6820.72       7880.52       681.65 o                         
  -4   8  -3        187.69         89.87       213.88 o                         
  -3   8  -3      45616.56      46322.36      1649.59 o                         
  -2   8  -3       9860.23      10023.58       906.56 o                         
  -1   8  -3      16303.04      19694.42      1174.59 o                         
  -5   9  -3        905.76       1775.58       574.69 o                         
  -4   9  -3      10251.45      10002.31      1040.36 o                         
  -3   9  -3       3004.45       2451.05       736.74 o                         
   0   0  -2      88969.70      94540.95      3656.35 o                         
   0   1  -2       3668.74       3580.02       147.83 o                         
  -1   2  -2      92031.99      92086.32      1439.00 o                         
   0   2  -2      27081.02      27898.78       557.21 o                         
  -2   3  -2      11711.54      11312.31       331.03 o                         
  -1   3  -2        417.28        612.14       111.82 o                         
   0   3  -2      63649.20      64268.65      1154.91 o                         
  -3   4  -2      20934.39      20941.26       590.69 o                         
  -2   4  -2      36925.51      36716.85       818.35 o                         
  -1   4  -2       1286.26       1560.94       245.57 o                         
   0   4  -2      21683.73      21669.39       549.54 o                         
  -4   5  -2      41311.82      42235.50      1152.18 o                         
  -3   5  -2       2942.61       3151.51       260.01 o                         
  -2   5  -2        782.35        759.37       192.08 o                         
  -1   5  -2      34195.67      34626.07      1062.72 o                         
   0   5  -2       1528.12       1310.49       202.56 o                         
  -5   6  -2       2352.50       2538.13       295.16 o                         
  -4   6  -2      14455.30      15568.51       640.58 o                         
  -3   6  -2      32043.52      32311.02      1158.03 o                         
  -2   6  -2      12793.29      14053.31       826.66 o                         
  -1   6  -2      25493.84      25616.72      1062.72 o                         
   0   6  -2      13836.01      14698.65       888.50 o                         
  -6   7  -2       5050.82       5301.21       480.64 o                         
  -5   7  -2      12375.80      12003.54       834.05 o                         
  -4   7  -2      11090.53      11696.50       766.09 o                         
  -3   7  -2        783.61        524.16       254.21 o                         
  -2   7  -2      15957.75      17512.43      1504.77 o                         
  -1   7  -2       8085.94       9054.08       719.08 o                         
   0   7  -2        427.96        247.67       227.71 o                         
  -7   8  -2      13555.68      13734.46      1171.71 o                         
  -6   8  -2       8212.33       7637.72       697.40 o                         
  -5   8  -2      21758.50      22111.86      1066.79 o                         
  -4   8  -2      10136.35      10774.70       792.63 o                         
  -3   8  -2       5112.24       6069.00       619.93 o                         
  -2   8  -2      10734.76      10903.25       835.91 o                         
  -1   8  -2      19154.25      19119.65      1135.29 o                         
   0   8  -2       4145.16       5057.81       821.18 o                         
  -6   9  -2      13417.72      14540.12      1396.72 o                         
  -5   9  -2        207.71        -19.25       400.41 o                         
  -4   9  -2       3232.07       3225.56       510.64 o                         
  -3   9  -2       6590.81       7811.51       757.28 o                         
   0   1  -1       5707.72       5648.01       181.10 o                         
  -1   2  -1       4106.52       4166.63       177.41 o                         
   0   2  -1     154351.66     142556.47      2442.62 o                         
  -2   3  -1        553.04        817.43       105.37 o                         
  -1   3  -1       1697.66       1425.63       137.39 o                         
   0   3  -1       2213.84       2308.42       159.38 o                         
  -3   4  -1         12.86        233.67        99.56 o                         
  -2   4  -1         10.75         27.21        72.36 o                         
  -1   4  -1      13883.01      14440.01       640.04 o                         
   0   4  -1      91836.88      89345.65      1805.22 o                         
  -4   5  -1      12511.38      12567.49       528.67 o                         
  -3   5  -1        721.96        773.61       160.05 o                         
  -2   5  -1       7694.44       7666.34       677.15 o                         
  -1   5  -1       4902.20       6081.74       657.81 o                         
   0   5  -1        568.82        523.78       179.85 o                         
  -5   6  -1       8284.34       8086.28       453.45 o                         
  -4   6  -1      52011.15      50571.28      1908.44 o                         
  -3   6  -1      16101.30      17959.28       823.91 o                         
  -2   6  -1      52917.76      54906.54      2065.37 o                         
  -1   6  -1        146.91        367.53       217.90 o                         
   0   6  -1        237.74        167.18       220.30 o                         
  -6   7  -1      10954.96      10011.35       754.41 o                         
  -5   7  -1        137.75        179.33       175.65 o                         
  -4   7  -1        421.78        397.81       221.07 o                         
  -3   7  -1        696.31        602.83       242.53 o                         
  -2   7  -1       4181.52       3581.39       442.92 o                         
  -1   7  -1        529.32        791.25       268.35 o                         
   0   7  -1        280.69        186.50       207.69 o                         
  -7   8  -1      10149.52      11325.12      1369.56 o                         
  -6   8  -1      28188.42      28594.20      1252.65 o                         
  -5   8  -1        247.13        247.16       244.21 o                         
  -4   8  -1        138.85        -62.62       206.74 o                         
  -3   8  -1      14974.86      15922.47       995.00 o                         
  -2   8  -1      26301.04      25132.49      1207.41 o                         
  -1   8  -1      17713.28      18167.70      1085.71 o                         
   0   8  -1      16655.14      15246.67      1363.48 o                         
  -6   9  -1      10958.22      11705.29      1295.95 o                         
  -5   9  -1        811.78       1182.58       499.78 o                         
  -4   9  -1       2600.17       2690.81       464.56 o                         
  -3   9  -1       2446.79       2186.31       452.47 o                         
   0   1   0       2195.75       2162.54       107.36 o                         
  -1   2   0       7459.09       7236.00       242.17 o                         
   0   2   0      55190.17      55022.51      1160.74 o                         
  -2   3   0       7496.68       7177.41       257.48 o                         
  -1   3   0        502.35        587.20        97.83 o                         
   0   3   0       2128.93       1808.21       136.55 o                         
  -3   4   0      15625.78      15445.87       528.25 o                         
  -2   4   0     280228.84     287803.91      6200.22 o                         
  -1   4   0       3546.37       3507.96       285.35 o                         
   0   4   0      30905.90      31876.76       922.35 o                         
  -4   5   0       2300.94       2325.19       246.18 o                         
  -3   5   0       2809.56       2714.21       223.60 o                         
  -2   5   0        560.27        825.44       212.03 o                         
  -1   5   0       5107.41       5723.68       465.69 o                         
   0   5   0       1158.58       1309.17       281.81 o                         
  -5   6   0       3795.36       3884.79       430.69 o                         
  -4   6   0      14954.54      15007.58       715.49 o                         
  -3   6   0       6025.83       6315.69       477.64 o                         
  -2   6   0      14022.59      13981.42       670.02 o                         
  -1   6   0      23243.89      24065.18      1303.07 o                         
   0   6   0      90113.66      91510.64      2521.64 o                         
  -6   7   0       5608.90       5480.83       697.18 o                         
  -5   7   0       4064.84       5050.21       609.11 o                         
  -4   7   0      13064.40      12862.96       803.95 o                         
  -3   7   0        591.92        572.14       243.73 o                         
  -2   7   0       2188.81       2212.46       366.09 o                         
  -1   7   0       7508.21       7795.06       649.30 o                         
   0   7   0        239.90        222.62       231.44 o                         
  -7   8   0       1404.31       1277.88       455.25 o                         
  -6   8   0       7658.19       7224.62       676.05 o                         
  -5   8   0      19811.32      21449.94      1393.42 o                         
  -4   8   0      61485.49      64233.38      2328.36 o                         
  -3   8   0       6417.03       7057.74       656.74 o                         
  -2   8   0       9493.98       9777.05       772.31 o                         
  -1   8   0        162.36        205.00       290.19 o                         
   0   8   0       2567.66       2328.58       601.06 o                         
  -6   9   0         33.23         27.76       328.00 o                         
  -5   9   0        407.54        279.00       385.45 o                         
  -4   9   0       2891.60       2611.31       459.69 o                         
  -3   9   0       1897.23       1007.85       356.37 o                         
   0   1   1       5714.50       5943.55       256.10 o                         
  -1   2   1       4155.08       4272.37       192.58 o                         
   0   2   1     154203.53     145247.22      4109.87 o                         
  -2   3   1        333.96        418.60        75.77 o                         
  -1   3   1       1183.96        948.28       104.59 o                         
   0   3   1       2664.78       2912.76       217.77 o                         
  -3   4   1         69.89        279.90       134.26 o                         
  -2   4   1          9.98         59.83        88.67 o                         
  -1   4   1      14371.89      14459.52       514.46 o                         
   0   4   1      92494.88      95262.37      2338.41 o                         
  -4   5   1      13339.33      12046.02       755.69 o                         
  -3   5   1        824.16       1117.67       162.05 o                         
  -2   5   1       8060.41       7950.28       430.52 o                         
  -1   5   1       4470.39       4789.94       384.58 o                         
   0   5   1        518.75        324.60       202.89 o                         
  -5   6   1       8517.10       9045.99       654.47 o                         
  -4   6   1      52060.71      54362.41      1905.42 o                         
  -3   6   1      16162.47      15389.75       762.80 o                         
  -2   6   1      52936.44      53593.68      1331.74 o                         
  -1   6   1        181.42        183.11       193.40 o                         
   0   6   1        196.71        190.01       272.50 o                         
  -6   7   1      11356.57      12655.34      1047.64 o                         
  -5   7   1        106.15       -215.30       230.38 o                         
  -4   7   1        444.34        385.72       206.87 o                         
  -3   7   1        675.53        400.11       210.06 o                         
  -2   7   1       4671.25       4841.55       498.24 o                         
  -1   7   1        550.24        481.58       271.34 o                         
   0   7   1        381.21        478.11       259.02 o                         
  -7   8   1      10286.18       9663.17      1631.28 o                         
  -6   8   1      28419.53      27843.16      1799.02 o                         
  -5   8   1        268.77        754.27       432.71 o                         
  -4   8   1        127.42        460.10       234.80 o                         
  -3   8   1      15556.80      14947.84       934.88 o                         
  -2   8   1      26530.57      28557.54      1545.96 o                         
  -1   8   1      17533.58      15828.55      1134.10 o                         
   0   8   1      16192.04      15682.36      1397.79 o                         
  -6   9   1      10626.03      10011.56       938.68 o                         
  -5   9   1        802.13       1149.06       499.40 o                         
  -4   9   1       2776.67       3001.38       859.19 o                         
  -3   9   1       2662.44       2092.29       421.87 o                         
   0   0   2      84669.38      88423.45      3588.40 o                         
   0   1   2       3584.42       3441.20       136.86 o                         
  -1   2   2      93030.87      95590.52      1625.81 o                         
   0   2   2      28656.34      28600.22       692.54 o                         
  -2   3   2      13246.42      11919.36       404.58 o                         
  -1   3   2        470.75        633.80        89.02 o                         
   0   3   2      63802.70      64332.29      1578.03 o                         
  -3   4   2      20645.55      20654.78      1003.77 o                         
  -2   4   2      35175.38      34496.44       730.34 o                         
  -1   4   2       1522.46       1676.17       182.65 o                         
   0   4   2      21326.68      21684.81      1009.52 o                         
  -4   5   2      42179.84      41261.82      1304.88 o                         
  -3   5   2       2736.21       2724.38       360.89 o                         
  -2   5   2       1051.55        828.18       133.61 o                         
  -1   5   2      34776.63      34234.88      1007.65 o                         
   0   5   2       2083.81       1911.89       502.92 o                         
  -5   6   2       2442.00       2808.83       466.06 o                         
  -4   6   2      14591.19      14067.13       880.07 o                         
  -3   6   2      33551.41      32900.73      1094.96 o                         
  -2   6   2      13061.87      14420.40       761.32 o                         
  -1   6   2      25764.10      27659.62      1165.82 o                         
   0   6   2      12865.12      13373.43       819.59 o                         
  -6   7   2       4947.07       4427.42      1039.01 o                         
  -5   7   2      12515.16      10577.18       745.56 o                         
  -4   7   2      11853.58      12139.24       985.29 o                         
  -3   7   2        634.52        905.11       358.89 o                         
  -2   7   2      16246.38      16209.29      1106.67 o                         
  -1   7   2       8153.85       8693.34       758.06 o                         
   0   7   2        531.69        119.09       234.45 o                         
  -7   8   2      14016.82      12989.54      1145.53 o                         
  -6   8   2       7628.62       6362.51       769.34 o                         
  -5   8   2      21534.98      23216.21      1494.12 o                         
  -4   8   2       9256.25       8984.65       840.66 o                         
  -3   8   2       5245.17       4702.85       596.78 o                         
  -2   8   2       9879.97      10932.25       917.63 o                         
  -1   8   2      19901.44      19789.28      1318.36 o                         
   0   8   2       4407.44       4441.91       729.61 o                         
  -6   9   2      13703.68      14460.11      1453.58 o                         
  -5   9   2        257.13        265.41       361.52 o                         
  -4   9   2       3139.70       3866.23       720.69 o                         
  -3   9   2       6616.83       8159.25      1325.78 o                         
   0   1   3      64655.80      65948.09      1063.51 o                         
  -1   2   3       3471.78       3480.13       190.74 o                         
   0   2   3      13379.41      13107.48       361.23 o                         
  -2   3   3      23388.06      23719.88       554.05 o                         
  -1   3   3      40181.00      39075.31       873.93 o                         
   0   3   3       2305.65       2454.03       213.54 o                         
  -3   4   3      27863.99      28632.92      1186.64 o                         
  -2   4   3         17.55         -2.50        78.20 o                         
  -1   4   3      74341.70      74600.37      1601.47 o                         
   0   4   3      20000.70      20504.27       957.79 o                         
  -4   5   3      11947.21      10915.69       804.53 o                         
  -3   5   3      19384.15      17660.38      1085.09 o                         
  -2   5   3      37491.06      37035.88       990.69 o                         
  -1   5   3       4052.49       4361.68       389.88 o                         
   0   5   3       7208.84       7235.93       535.49 o                         
  -5   6   3      44561.19      42958.33      1712.56 o                         
  -4   6   3      13173.58      12944.50       885.11 o                         
  -3   6   3      15049.50      15074.25       655.38 o                         
  -2   6   3      14288.72      13539.46      1195.60 o                         
  -1   6   3      11790.57      10555.05       766.03 o                         
   0   6   3        110.74        130.77       202.14 o                         
  -6   7   3      34314.41      34460.94      1592.99 o                         
  -5   7   3         49.59        121.66       270.46 o                         
  -4   7   3       4589.07       4515.43       556.18 o                         
  -3   7   3      12930.60      12574.32      1448.29 o                         
  -2   7   3       3936.28       4264.33       593.87 o                         
  -1   7   3       4266.06       4383.59      1062.96 o                         
   0   7   3       6741.06       6079.87       941.75 o                         
  -7   8   3      10435.93      11244.11       923.23 o                         
  -6   8   3      10604.34       9784.91      1113.93 o                         
  -5   8   3       6721.30       6749.01      1181.82 o                         
  -4   8   3        177.53        184.24       292.83 o                         
  -3   8   3      46005.27      47306.02      2139.65 o                         
  -2   8   3       9083.45      10800.55      1042.28 o                         
  -1   8   3      16136.83      16669.69      1347.28 o                         
  -5   9   3        940.85        813.49       403.30 o                         
  -4   9   3      10723.53      12999.43      1939.29 o                         
   0   1   4      18877.49      18884.13       554.00 o                         
  -1   2   4      11634.22      11995.86       434.45 o                         
   0   2   4      10301.38       9493.57       308.07 o                         
  -2   3   4      21277.77      20730.67       561.48 o                         
  -1   3   4       3010.82       3333.67       238.01 o                         
   0   3   4       6996.76       6550.20       312.39 o                         
  -3   4   4      34251.15      32824.14      1561.46 o                         
  -2   4   4      89763.31      90080.84      2078.41 o                         
  -1   4   4        659.75        731.45       154.78 o                         
   0   4   4       9173.54       9220.70       537.68 o                         
  -4   5   4       7025.26       7126.18      1015.49 o                         
  -3   5   4      12785.67      12252.22       822.89 o                         
  -2   5   4       3171.69       2612.36       813.46 o                         
  -1   5   4       4768.86       4376.13       848.77 o                         
   0   5   4       5004.62       5216.94       480.55 o                         
  -5   6   4        111.90        887.34       381.25 o                         
  -4   6   4       5550.58       6030.45       754.82 o                         
  -3   6   4       7408.91       8050.75       762.95 o                         
  -2   6   4       4508.07       4039.08       519.65 o                         
  -1   6   4      36607.50      34499.74      1555.11 o                         
   0   6   4      39879.44      40102.97      1480.49 o                         
  -6   7   4       1099.55        865.52       423.72 o                         
  -5   7   4        732.90       1442.24       464.72 o                         
  -4   7   4      19367.18      19028.38      1229.47 o                         
  -3   7   4        455.58        732.44       317.61 o                         
  -2   7   4       1475.24       1559.84       368.54 o                         
  -1   7   4      15675.31      16519.97      1097.26 o                         
   0   7   4        690.75        653.03       342.68 o                         
  -7   8   4       3382.29       3212.46       505.12 o                         
  -6   8   4       3090.82       2870.35       661.01 o                         
  -5   8   4      30859.81      31355.50      1811.39 o                         
  -4   8   4      28654.61      25743.12      1488.77 o                         
  -3   8   4       1300.89       1043.28       373.20 o                         
  -2   8   4       4676.73       3491.39       592.13 o                         
  -1   8   4       5869.88       5513.40       748.88 o                         
  -5   9   4       2421.36       1760.18       591.37 o                         
  -4   9   4        613.64        330.47       578.88 o                         
   0   1   5       4470.35       4249.20       222.22 o                         
  -1   2   5       3114.43       3080.88       136.11 o                         
   0   2   5     131758.55     131737.75      2302.70 o                         
  -2   3   5       1462.48       1550.01       191.54 o                         
  -1   3   5        689.37        664.18       144.77 o                         
   0   3   5        221.67        169.65        73.69 o                         
  -3   4   5       2398.81       2850.41       333.02 o                         
  -2   4   5          6.52        133.86       159.20 o                         
  -1   4   5       7431.39       7200.24       706.15 o                         
   0   4   5      84252.13      84484.10      1993.83 o                         
  -4   5   5       9602.32       9691.28       894.88 o                         
  -3   5   5       2940.59       2994.67       757.93 o                         
  -2   5   5       3599.76       3446.36       434.37 o                         
  -1   5   5       4504.04       4342.36       471.89 o                         
   0   5   5       1049.44        758.58       418.31 o                         
  -5   6   5       5919.84       6207.16      1230.18 o                         
  -4   6   5      56277.39      56826.07      3871.41 o                         
  -3   6   5      13714.32      12941.48       887.30 o                         
  -2   6   5      58909.10      58087.40      2236.37 o                         
  -1   6   5       1311.76        580.19       251.82 o                         
   0   6   5         40.02         78.15       174.80 o                         
  -6   7   5       7523.02       6702.58       739.34 o                         
  -5   7   5         55.55        -45.31       254.38 o                         
  -4   7   5       1680.05       1703.97       810.05 o                         
  -3   7   5        512.81        540.48       307.98 o                         
  -2   7   5       3014.75       2950.24       497.24 o                         
  -1   7   5       1460.48       2185.77       436.10 o                         
   0   7   5        871.16        765.82       294.40 o                         
  -7   8   5       9106.25       8851.72      1147.29 o                         
  -6   8   5      27803.02      29215.02      1809.18 o                         
  -5   8   5        765.33        861.43       419.97 o                         
  -4   8   5        118.24        346.56       577.54 o                         
  -3   8   5      12244.87      12343.61      1087.99 o                         
  -2   8   5      25255.87      22781.52      2549.03 o                         
  -1   8   5      15411.21      15056.70      2088.16 o                         
   0   1   6       3253.67       3043.90       192.07 o                         
  -1   2   6       2268.45       2223.95       147.09 o                         
   0   2   6      70505.63      70064.59      1866.12 o                         
  -2   3   6       5039.66       5126.39       517.72 o                         
  -1   3   6       9612.65       9367.29       374.86 o                         
   0   3   6       2213.33       2355.29       148.75 o                         
  -3   4   6       6408.84       6054.74      1075.28 o                         
  -2   4   6     118469.70     115877.15      3024.28 o                         
  -1   4   6      13259.53      12341.58       532.79 o                         
   0   4   6      42973.54      43126.21      1130.75 o                         
  -4   5   6       1418.46       1695.12       418.28 o                         
  -3   5   6       1372.39       1273.23       372.59 o                         
  -2   5   6       4115.12       4463.09       894.98 o                         
  -1   5   6        395.92        799.32       444.98 o                         
   0   5   6       2721.09       2680.30       334.59 o                         
  -5   6   6      12581.17      12594.08      1633.01 o                         
  -4   6   6      22724.37      21296.51      1599.35 o                         
  -3   6   6        908.82       1604.35       648.10 o                         
  -2   6   6      21265.04      23290.63      1171.10 o                         
  -1   6   6      10394.73       9881.89       722.65 o                         
   0   6   6      45672.84      45076.93      1595.60 o                         
  -6   7   6      11349.06       9538.36       889.13 o                         
  -5   7   6         56.11         33.11       290.60 o                         
  -4   7   6       5613.27       5323.68       771.24 o                         
  -3   7   6       4928.19       5552.15       686.99 o                         
  -2   7   6        181.71        724.59       306.66 o                         
  -1   7   6       2819.42       1955.66       415.62 o                         
   0   7   6       2667.57       3496.56      1310.05 o                         
  -6   8   6      13719.59      12319.23      1311.01 o                         
  -5   8   6       8988.56       7744.51      1212.31 o                         
  -4   8   6      31464.37      31356.86      1828.37 o                         
  -3   8   6      13707.17      14320.20      1295.89 o                         
  -2   8   6      15927.92      15651.62      2197.38 o                         
   0   1   7      10287.96      10392.74       384.02 o                         
  -1   2   7       2704.02       2724.04       306.31 o                         
   0   2   7      67829.46      66687.81      1547.00 o                         
  -2   3   7       3131.78       3391.81       346.73 o                         
  -1   3   7       9025.13       8936.63       316.33 o                         
   0   3   7       2447.50       3321.52       339.99 o                         
  -3   4   7       1999.05       2375.11       171.45 o                         
  -2   4   7          1.41         82.90        93.77 o                         
  -1   4   7      18860.43      18131.55       681.11 o                         
   0   4   7      43704.00      43899.95      1255.19 o                         
  -4   5   7      10709.91      10550.53       897.74 o                         
  -3   5   7       2070.52       2488.15       554.26 o                         
  -2   5   7       9300.53       8839.69       860.22 o                         
  -1   5   7       2805.03       3221.74       371.02 o                         
   0   5   7        752.24        940.39       218.02 o                         
  -5   6   7      12016.43      12419.04       983.91 o                         
  -4   6   7      29530.76      28819.75      1572.46 o                         
  -3   6   7      12085.94      12260.57      1066.19 o                         
  -2   6   7      31017.88      30487.76      2319.60 o                         
  -1   6   7        799.55        883.66       284.58 o                         
   0   6   7        181.64        379.77       400.08 o                         
  -6   7   7      14263.07      15606.01      1446.81 o                         
  -5   7   7         56.33        215.04       366.47 o                         
  -4   7   7        110.29         46.67       322.89 o                         
  -3   7   7       2223.77        372.66       535.48 o                         
  -2   7   7       4256.70       4989.71      1090.29 o                         
  -1   7   7        157.85        192.25       464.74 o                         
   0   7   7        891.89        883.85       669.58 o                         
  -6   8   7      15727.81      12301.20      1325.98 o                         
  -5   8   7        545.85        339.20       408.16 o                         
  -4   8   7         55.90         34.25       366.90 o                         
  -3   8   7      17393.83      16567.91      2233.88 o                         
  -2   8   7      14017.04      14394.97      2016.05 o                         
   0   1   8      17729.57      17446.15      1029.87 o                         
  -1   2   8      30086.62      30824.29      1349.54 o                         
   0   2   8      14956.48      14687.80       562.14 o                         
  -2   3   8      30588.04      30178.17       818.26 o                         
  -1   3   8      11205.99      11159.66       659.09 o                         
   0   3   8      20216.96      20299.43       816.89 o                         
  -3   4   8      25885.29      25018.98      1555.12 o                         
  -2   4   8      37812.62      37052.02       957.51 o                         
  -1   4   8       3761.52       3806.07       248.27 o                         
   0   4   8       9349.80       9232.62       906.10 o                         
  -4   5   8      16851.04      18460.83      1203.83 o                         
  -3   5   8      10230.87       9143.99       868.81 o                         
  -2   5   8       3894.82       3352.09       757.93 o                         
  -1   5   8      13211.84      16431.22      1721.91 o                         
   0   5   8      12162.24      13257.38      1162.39 o                         
  -5   6   8       2311.28       3164.49       618.45 o                         
  -4   6   8       6324.54       6788.54       989.66 o                         
  -3   6   8      16225.14      16954.32      2427.15 o                         
  -2   6   8       5610.98       5477.92      1085.44 o                         
  -1   6   8      29575.00      31732.47      2357.96 o                         
   0   6   8      18164.15      15281.00      1394.71 o                         
  -6   7   8       2589.15       3277.19       705.85 o                         
  -5   7   8       3622.23       2171.41       572.13 o                         
  -4   7   8      21131.42      21859.87      1460.45 o                         
  -3   7   8       2746.99       2368.65       571.41 o                         
  -2   7   8       5537.98       4954.96      1106.17 o                         
  -1   7   8      12884.06      11749.59      1729.59 o                         
  -4   8   8      13131.16      13027.48      1321.95 o                         
   0   1   9      19000.43      19598.34      1119.60 o                         
  -1   2   9       2030.84       1636.63       277.30 o                         
   0   2   9      27811.96      27342.91      1016.17 o                         
  -2   3   9       9586.17      10765.21      1210.36 o                         
  -1   3   9      16880.40      17408.56      1186.53 o                         
   0   3   9       3285.92       3262.84       261.14 o                         
  -3   4   9       8372.61       8345.20       794.96 o                         
  -2   4   9          2.92        266.41       230.63 o                         
  -1   4   9      29145.03      27320.56       953.66 o                         
   0   4   9      21835.13      21228.40      1267.61 o                         
  -4   5   9       9531.93       9065.01       948.26 o                         
  -3   5   9       6784.76       7363.64      2381.90 o                         
  -2   5   9      15235.32      14277.44      3465.26 o                         
  -1   5   9       1839.10       1723.11       630.86 o                         
   0   5   9       3629.99       3828.97       643.58 o                         
  -5   6   9      20069.39      20035.42      2010.09 o                         
  -4   6   9      15449.99      16775.44      1355.79 o                         
  -3   6   9       9958.26       9957.40      1010.44 o                         
  -2   6   9      16903.49      16653.27      1169.63 o                         
  -1   6   9       3824.52       4056.10       984.98 o                         
   0   6   9        311.23        555.17       530.09 o                         
  -6   7   9      19273.11      19408.60      1643.80 o                         
  -5   7   9        128.08        -86.19       340.99 o                         
  -4   7   9       1716.59       1668.34       524.79 o                         
  -3   7   9       5596.88       7296.30       922.43 o                         
  -2   7   9       4104.82       2832.33       990.14 o                         
  -1   7   9       1560.55       2619.49       935.17 o                         
  -1   2  10       5198.84       5926.84       783.93 o                         
   0   2  10      24350.81      22101.70      1409.01 o                         
  -2   3  10       8420.21       9853.79       705.83 o                         
  -1   3  10       2521.50       2600.05       355.19 o                         
   0   3  10       3183.27       3617.99       403.22 o                         
  -3   4  10      10618.52      10553.07      1312.25 o                         
  -2   4  10      50266.44      53038.82      2042.04 o                         
  -1   4  10       3641.28       3551.64       471.72 o                         
   0   4  10      14637.32      14972.28      1050.21 o                         
  -4   5  10       3983.82       4375.34       676.66 o                         
  -3   5  10       2875.23       3246.35       557.46 o                         
  -2   5  10       1052.92        904.26       344.48 o                         
  -1   5  10       2937.24       2853.40       479.09 o                         
   0   5  10       2641.77       2696.33       769.42 o                         
  -5   6  10       4151.05       5461.25       816.92 o                         
  -4   6  10       8635.82       9042.44       996.58 o                         
  -3   6  10       5625.18       5433.76       753.96 o                         
  -2   6  10       7682.69       8386.73       903.99 o                         
  -1   6  10      15158.35      15850.42      1158.06 o                         
   0   6  10      25257.84      24249.24      2206.38 o                         
  -5   7  10        433.66        458.76       495.07 o                         
  -4   7  10       8825.94       9588.36      1108.52 o                         
  -3   7  10       1118.86       1846.02       544.40 o                         
  -2   7  10       1034.36        841.45       595.23 o                         
  -1   2  11       1525.52       2070.26       328.73 o                         
   0   2  11      59903.74      60693.96      2860.85 o                         
  -2   3  11       3444.00       3967.11       510.23 o                         
  -1   3  11       5116.59       4952.38       682.87 o                         
   0   3  11        373.37       -110.39       304.41 o                         
  -3   4  11       3078.85       4082.31       594.09 o                         
  -2   4  11          2.30        269.55       231.94 o                         
  -1   4  11       7775.78       7564.98       684.99 o                         
   0   4  11      40162.85      35722.06      2416.46 o                         
  -4   5  11       5702.63       7111.54       858.40 o                         
  -3   5  11       2148.10       2524.27       503.57 o                         
  -2   5  11       3054.70       4161.50       592.17 o                         
  -1   5  11       2386.90       2162.60       769.00 o                         
   0   5  11       1667.14       1487.08       712.52 o                         
  -5   6  11       6621.37       8136.91      1430.90 o                         
  -4   6  11      30079.99      31364.12      2107.13 o                         
  -3   6  11       8028.77       8728.70       957.40 o                         
  -2   6  11      32281.45      31849.97      2588.12 o                         
  -1   6  11       1846.75       2446.55       870.29 o                         
   0   2  12      20863.49      19123.76      1333.44 o                         
  -2   3  12       1818.89       1732.98       486.51 o                         
  -1   3  12        629.20        661.01       440.12 o                         
   0   3  12       5016.48       6044.75       921.91 o                         
  -3   4  12       4230.48       5516.53       712.84 o                         
  -2   4  12      46342.49      47716.92      3005.75 o                         
  -1   4  12       2523.93       3451.64       833.10 o                         
   0   4  12      14526.81      16389.02      1762.59 o                         
  -4   5  12       4704.32       5388.64       881.75 o                         
  -3   5  12       1431.16       1221.15       434.47 o                         
  -2   5  12        502.83       1013.73       680.84 o                         
  -1   5  12       3642.65       3826.33       999.49 o                         
   0   5  12        126.77         93.61       498.14 o                         
  -4   6  12       8066.77      10847.97      1127.10 o                         
  -3   6  12       5020.11       4780.82      1180.45 o                         
  -2   6  12       7145.13       8903.04      1552.11 o                         
  -1   3  13       5830.99       7678.41      1090.39 o                         
   0   3  13        471.01        -61.89       352.95 o                         
  -2   4  13          1.42       1031.15       615.01 o                         
  -1   4  13      10825.87       9660.66      1401.78 o                         
   0   4  13      20551.12      20223.18      1853.76 o                         
  -3   5  13       1481.32        851.28       723.92 o                         
  -2   5  13       4521.21       3900.77      1069.97 o                         
  -1   5  13       1729.15       1875.94       791.28 o                         
  -2   4  14      32800.75      34752.10      2570.10 o                         
                                                                                
