# Supplementary material for: Structural characterization of quaternary selenites of tungsten(VI), A 2W3SeO12 (A = NH4, Cs, Rb, K or Tl)
Source: Acta Crystallogr E Crystallogr Commun. 2021 Mar 19;77(Pt 4):406–11. doi: 10.1107/S2056989021002735 (PMC8025859; doi:10.1107/S2056989021002735)
Supplement: Supplementary file 6 [file e-77-00406-Cs2W3SeO122sup8.rtv]

data_Cs2W3SeO122
_audit_creation_date              'Wednesday, February 17, 2021, 6:25 PM'
_audit_creation_method            'MDI JADE'

_pd_spec_description              'Cs2W3SeO12'
_diffrn_radiation_type            'Cu'
_diffrn_radiation_wavelength      1.54059
_pd_meas_step_count_time          30.6
_pd_meas_number_of_points         2424
_pd_meas_2theta_range_min         5
_pd_meas_2theta_range_max         75.00677
_pd_meas_2theta_range_inc         0.0288926

loop_
    _pd_meas_2theta_scan
    _pd_meas_intensity_total
5 342
5.02889 314
5.05779 339
5.08668 321
5.11557 318
5.14446 323
5.17336 323
5.20225 339
5.23114 338
5.26003 332
5.28893 326
5.31782 311
5.34671 300
5.3756 320
5.4045 307
5.43339 274
5.46228 299
5.49117 287
5.52007 304
5.54896 308
5.57785 256
5.60674 292
5.63564 268
5.66453 286
5.69342 283
5.72232 329
5.75121 290
5.7801 305
5.80899 302
5.83789 272
5.86678 290
5.89567 260
5.92456 281
5.95346 262
5.98235 289
6.01124 243
6.04013 257
6.06903 250
6.09792 270
6.12681 259
6.1557 262
6.1846 286
6.21349 264
6.24238 269
6.27127 231
6.30017 261
6.32906 249
6.35795 259
6.38684 240
6.41574 278
6.44463 271
6.47352 265
6.50242 244
6.53131 277
6.5602 274
6.58909 254
6.61799 252
6.64688 234
6.67577 231
6.70466 260
6.73356 238
6.76245 254
6.79134 233
6.82023 227
6.84913 239
6.87802 244
6.90691 224
6.9358 267
6.9647 238
6.99359 245
7.02248 275
7.05137 264
7.08027 253
7.10916 225
7.13805 230
7.16695 251
7.19584 223
7.22473 230
7.25362 242
7.28252 239
7.31141 233
7.3403 257
7.36919 218
7.39809 243
7.42698 226
7.45587 257
7.48476 240
7.51366 230
7.54255 233
7.57144 232
7.60033 236
7.62923 230
7.65812 209
7.68701 225
7.7159 237
7.7448 244
7.77369 250
7.80258 255
7.83147 228
7.86037 223
7.88926 233
7.91815 237
7.94705 233
7.97594 218
8.00483 219
8.03372 221
8.06262 247
8.09151 236
8.1204 211
8.14929 215
8.17819 198
8.20708 229
8.23597 221
8.26486 217
8.29376 222
8.32265 211
8.35154 229
8.38043 228
8.40933 253
8.43822 219
8.46711 223
8.496 221
8.5249 237
8.55379 207
8.58268 220
8.61158 208
8.64047 224
8.66936 213
8.69825 215
8.72715 220
8.75604 201
8.78493 198
8.81382 206
8.84272 213
8.87161 189
8.9005 209
8.92939 240
8.95829 230
8.98718 223
9.01607 219
9.04496 208
9.07386 195
9.10275 194
9.13164 194
9.16053 203
9.18943 212
9.21832 215
9.24721 209
9.2761 199
9.305 210
9.33389 177
9.36278 190
9.39168 187
9.42057 211
9.44946 213
9.47835 200
9.50725 194
9.53614 208
9.56503 207
9.59392 221
9.62282 220
9.65171 225
9.6806 194
9.70949 207
9.73839 214
9.76728 214
9.79617 206
9.82506 216
9.85396 196
9.88285 208
9.91174 214
9.94063 233
9.96953 203
9.99842 226
10.02731 223
10.05621 203
10.0851 216
10.11399 231
10.14288 180
10.17178 203
10.20067 183
10.22956 216
10.25845 216
10.28735 201
10.31624 207
10.34513 181
10.37402 228
10.40292 208
10.43181 221
10.4607 203
10.48959 182
10.51849 223
10.54738 178
10.57627 201
10.60516 196
10.63406 233
10.66295 191
10.69184 234
10.72073 196
10.74963 207
10.77852 208
10.80741 191
10.83631 199
10.8652 218
10.89409 192
10.92298 189
10.95188 201
10.98077 192
11.00966 216
11.03855 207
11.06745 185
11.09634 220
11.12523 199
11.15412 206
11.18302 210
11.21191 175
11.2408 212
11.26969 185
11.29859 183
11.32748 225
11.35637 180
11.38526 178
11.41416 207
11.44305 190
11.47194 202
11.50084 187
11.52973 170
11.55862 218
11.58751 220
11.61641 189
11.6453 207
11.67419 222
11.70308 192
11.73198 211
11.76087 188
11.78976 224
11.81865 180
11.84755 209
11.87644 198
11.90533 217
11.93422 193
11.96312 181
11.99201 232
12.0209 163
12.04979 205
12.07869 182
12.10758 177
12.13647 188
12.16537 194
12.19426 165
12.22315 180
12.25204 210
12.28094 211
12.30983 205
12.33872 202
12.36761 156
12.39651 198
12.4254 175
12.45429 210
12.48318 195
12.51208 184
12.54097 234
12.56986 187
12.59875 166
12.62765 193
12.65654 191
12.68543 212
12.71432 221
12.74322 205
12.77211 211
12.801 194
12.82989 193
12.85879 206
12.88768 200
12.91657 197
12.94547 174
12.97436 191
13.00325 193
13.03214 191
13.06104 218
13.08993 200
13.11882 210
13.14771 199
13.17661 201
13.2055 204
13.23439 216
13.26328 252
13.29218 217
13.32107 233
13.34996 217
13.37885 189
13.40775 219
13.43664 256
13.46553 247
13.49442 231
13.52332 255
13.55221 210
13.5811 225
13.61 270
13.63889 256
13.66778 247
13.69667 286
13.72557 334
13.75446 355
13.78335 395
13.81224 430
13.84114 454
13.87003 565
13.89892 707
13.92781 825
13.95671 1031
13.9856 1116
14.01449 1474
14.04338 1709
14.07228 2044
14.10117 2379
14.13006 2352
14.15895 1793
14.18785 1300
14.21674 1057
14.24563 968
14.27452 761
14.30342 688
14.33231 580
14.3612 551
14.3901 438
14.41899 407
14.44788 363
14.47677 329
14.50567 323
14.53456 274
14.56345 242
14.59234 218
14.62124 237
14.65013 225
14.67902 252
14.70791 243
14.73681 227
14.7657 212
14.79459 257
14.82348 202
14.85238 235
14.88127 164
14.91016 200
14.93905 200
14.96795 217
14.99684 192
15.02573 203
15.05463 176
15.08352 161
15.11241 222
15.1413 227
15.1702 171
15.19909 211
15.22798 205
15.25687 211
15.28577 195
15.31466 223
15.34355 203
15.37244 208
15.40134 199
15.43023 233
15.45912 224
15.48801 249
15.51691 248
15.5458 286
15.57469 291
15.60358 357
15.63248 395
15.66137 494
15.69026 608
15.71915 819
15.74805 894
15.77694 889
15.80583 730
15.83473 557
15.86362 440
15.89251 369
15.9214 317
15.9503 267
15.97919 237
16.00808 234
16.03697 216
16.06587 207
16.09476 223
16.12365 216
16.15254 182
16.18144 184
16.21033 180
16.23922 197
16.26811 221
16.29701 191
16.3259 196
16.35479 191
16.38368 170
16.41258 175
16.44147 152
16.47036 174
16.49926 188
16.52815 185
16.55704 152
16.58593 168
16.61483 150
16.64372 149
16.67261 163
16.7015 170
16.7304 157
16.75929 182
16.78818 159
16.81707 153
16.84597 160
16.87486 189
16.90375 157
16.93264 145
16.96154 195
16.99043 138
17.01932 171
17.04821 184
17.07711 172
17.106 169
17.13489 167
17.16378 146
17.19268 165
17.22157 144
17.25046 167
17.27936 168
17.30825 175
17.33714 148
17.36603 138
17.39493 159
17.42382 186
17.45271 161
17.4816 147
17.5105 158
17.53939 152
17.56828 180
17.59717 154
17.62607 180
17.65496 133
17.68385 157
17.71274 144
17.74164 143
17.77053 173
17.79942 138
17.82831 156
17.85721 160
17.8861 149
17.91499 138
17.94389 171
17.97278 163
18.00167 158
18.03056 152
18.05946 151
18.08835 130
18.11724 154
18.14613 165
18.17503 163
18.20392 163
18.23281 145
18.2617 137
18.2906 176
18.31949 170
18.34838 156
18.37727 165
18.40617 180
18.43506 165
18.46395 147
18.49284 142
18.52174 137
18.55063 140
18.57952 168
18.60842 169
18.63731 140
18.6662 150
18.69509 140
18.72399 159
18.75288 134
18.78177 135
18.81066 153
18.83956 145
18.86845 141
18.89734 140
18.92623 143
18.95513 139
18.98402 138
19.01291 143
19.0418 156
19.0707 123
19.09959 139
19.12848 136
19.15737 163
19.18627 172
19.21516 156
19.24405 160
19.27294 155
19.30184 141
19.33073 143
19.35962 131
19.38852 158
19.41741 158
19.4463 156
19.47519 155
19.50409 150
19.53298 166
19.56187 163
19.59076 165
19.61966 156
19.64855 204
19.67744 158
19.70633 178
19.73523 184
19.76412 211
19.79301 208
19.8219 232
19.8508 243
19.87969 310
19.90858 308
19.93747 371
19.96637 430
19.99526 464
20.02415 414
20.05305 347
20.08194 300
20.11083 252
20.13972 251
20.16862 207
20.19751 188
20.2264 185
20.25529 167
20.28419 165
20.31308 154
20.34197 172
20.37086 181
20.39976 170
20.42865 149
20.45754 150
20.48643 154
20.51533 168
20.54422 148
20.57311 140
20.602 128
20.6309 144
20.65979 157
20.68868 131
20.71757 135
20.74647 132
20.77536 150
20.80425 131
20.83315 154
20.86204 131
20.89093 146
20.91982 143
20.94872 127
20.97761 135
21.0065 135
21.03539 139
21.06429 138
21.09318 147
21.12207 128
21.15096 164
21.17986 146
21.20875 149
21.23764 126
21.26653 129
21.29543 145
21.32432 153
21.35321 146
21.3821 146
21.411 143
21.43989 145
21.46878 138
21.49768 129
21.52657 134
21.55546 136
21.58435 136
21.61325 137
21.64214 125
21.67103 153
21.69992 143
21.72882 153
21.75771 161
21.7866 143
21.81549 128
21.84439 141
21.87328 127
21.90217 132
21.93106 116
21.95996 150
21.98885 147
22.01774 136
22.04663 130
22.07553 145
22.10442 129
22.13331 122
22.1622 142
22.1911 139
22.21999 148
22.24888 159
22.27778 150
22.30667 146
22.33556 154
22.36445 144
22.39335 140
22.42224 141
22.45113 140
22.48002 150
22.50892 157
22.53781 125
22.5667 136
22.59559 140
22.62449 137
22.65338 138
22.68227 146
22.71116 137
22.74006 139
22.76895 139
22.79784 158
22.82673 138
22.85563 160
22.88452 159
22.91341 126
22.94231 142
22.9712 156
23.00009 141
23.02898 141
23.05788 175
23.08677 157
23.11566 151
23.14455 137
23.17345 113
23.20234 143
23.23123 148
23.26012 142
23.28902 165
23.31791 113
23.3468 170
23.37569 133
23.40459 139
23.43348 150
23.46237 140
23.49126 149
23.52016 142
23.54905 142
23.57794 129
23.60683 134
23.63573 152
23.66462 154
23.69351 145
23.72241 149
23.7513 139
23.78019 137
23.80908 151
23.83798 142
23.86687 145
23.89576 147
23.92465 180
23.95355 146
23.98244 139
24.01133 144
24.04022 137
24.06912 157
24.09801 172
24.1269 169
24.15579 156
24.18469 165
24.21358 145
24.24247 186
24.27136 173
24.30026 185
24.32915 199
24.35804 196
24.38694 249
24.41583 306
24.44472 388
24.47361 486
24.50251 534
24.5314 506
24.56029 438
24.58918 361
24.61808 289
24.64697 254
24.67586 245
24.70475 226
24.73365 236
24.76254 228
24.79143 220
24.82032 212
24.84922 222
24.87811 222
24.907 212
24.93589 199
24.96479 225
24.99368 221
25.02257 268
25.05147 258
25.08036 248
25.10925 315
25.13814 331
25.16704 304
25.19593 388
25.22482 421
25.25371 439
25.28261 504
25.3115 633
25.34039 670
25.36928 806
25.39818 990
25.42707 1259
25.45596 1442
25.48485 1845
25.51375 2216
25.54264 2883
25.57153 3385
25.60042 3199
25.62932 2858
25.65821 2303
25.6871 1833
25.71599 1492
25.74489 1278
25.77378 1024
25.80267 820
25.83157 618
25.86046 558
25.88935 458
25.91824 432
25.94714 372
25.97603 335
26.00492 286
26.03381 294
26.06271 250
26.0916 267
26.12049 231
26.14938 235
26.17828 231
26.20717 237
26.23606 199
26.26495 214
26.29385 206
26.32274 210
26.35163 217
26.38052 187
26.40942 215
26.43831 170
26.4672 177
26.4961 185
26.52499 171
26.55388 200
26.58277 173
26.61167 180
26.64056 176
26.66945 197
26.69834 178
26.72724 156
26.75613 190
26.78502 193
26.81391 190
26.84281 188
26.8717 169
26.90059 175
26.92948 186
26.95838 169
26.98727 172
27.01616 167
27.04505 168
27.07395 165
27.10284 195
27.13173 180
27.16062 164
27.18952 154
27.21841 172
27.2473 184
27.2762 189
27.30509 194
27.33398 201
27.36287 217
27.39177 194
27.42066 221
27.44955 214
27.47844 202
27.50734 220
27.53623 238
27.56512 240
27.59401 219
27.62291 253
27.6518 249
27.68069 250
27.70958 247
27.73848 243
27.76737 296
27.79626 315
27.82515 275
27.85405 316
27.88294 317
27.91183 350
27.94073 422
27.96962 453
27.99851 462
28.0274 477
28.0563 524
28.08519 604
28.11408 700
28.14297 838
28.17187 973
28.20076 1209
28.22965 1580
28.25854 2035
28.28744 2688
28.31633 3676
28.34522 5039
28.37411 5940
28.40301 5822
28.4319 5512
28.46079 4787
28.48968 3835
28.51858 2955
28.54747 2343
28.57636 1791
28.60525 1597
28.63415 1273
28.66304 989
28.69193 880
28.72083 807
28.74972 735
28.77861 639
28.8075 621
28.8364 591
28.86529 609
28.89418 625
28.92307 688
28.95197 685
28.98086 769
29.00975 814
29.03864 916
29.06754 1134
29.09643 1380
29.12532 1750
29.15421 2333
29.18311 3399
29.212 4632
29.24089 6343
29.26978 6797
29.29868 5895
29.32757 5244
29.35646 3992
29.38536 2786
29.41425 2030
29.44314 1524
29.47203 1131
29.50093 909
29.52982 743
29.55871 646
29.5876 536
29.6165 451
29.64539 436
29.67428 390
29.70317 352
29.73207 359
29.76096 294
29.78985 297
29.81874 261
29.84764 246
29.87653 247
29.90542 242
29.93431 213
29.96321 245
29.9921 224
30.02099 236
30.04988 212
30.07878 211
30.10767 187
30.13656 188
30.16546 237
30.19435 204
30.22324 205
30.25213 196
30.28103 205
30.30992 187
30.33881 183
30.3677 178
30.3966 167
30.42549 189
30.45438 185
30.48327 194
30.51217 187
30.54106 189
30.56995 171
30.59884 178
30.62774 180
30.65663 182
30.68552 193
30.71441 169
30.74331 187
30.7722 204
30.80109 174
30.82999 162
30.85888 192
30.88777 180
30.91666 208
30.94556 181
30.97445 179
31.00334 184
31.03223 164
31.06113 173
31.09002 154
31.11891 206
31.1478 194
31.1767 156
31.20559 175
31.23448 208
31.26337 184
31.29227 185
31.32116 188
31.35005 210
31.37894 202
31.40784 184
31.43673 240
31.46562 236
31.49452 263
31.52341 257
31.5523 303
31.58119 274
31.61009 335
31.63898 408
31.66787 483
31.69676 560
31.72566 708
31.75455 878
31.78344 1028
31.81233 1245
31.84123 1244
31.87012 1270
31.89901 1189
31.9279 1070
31.9568 873
31.98569 760
32.01458 584
32.04347 467
32.07237 399
32.10126 347
32.13015 303
32.15904 305
32.18794 252
32.21683 200
32.24572 227
32.27462 212
32.30351 182
32.3324 178
32.36129 188
32.39019 157
32.41908 164
32.44797 185
32.47686 165
32.50576 152
32.53465 182
32.56354 176
32.59243 185
32.62133 194
32.65022 199
32.67911 189
32.708 163
32.7369 193
32.76579 147
32.79468 157
32.82357 148
32.85247 143
32.88136 130
32.91025 159
32.93915 143
32.96804 140
32.99693 120
33.02582 151
33.05472 142
33.08361 154
33.1125 110
33.14139 135
33.17029 123
33.19918 131
33.22807 150
33.25696 133
33.28586 126
33.31475 111
33.34364 129
33.37253 135
33.40143 114
33.43032 133
33.45921 122
33.4881 118
33.517 138
33.54589 137
33.57478 111
33.60367 126
33.63257 118
33.66146 125
33.69035 122
33.71925 120
33.74814 105
33.77703 130
33.80592 116
33.83482 107
33.86371 120
33.8926 117
33.92149 112
33.95039 118
33.97928 94
34.00817 128
34.03706 114
34.06596 102
34.09485 108
34.12374 120
34.15263 109
34.18153 109
34.21042 105
34.23931 120
34.2682 114
34.2971 112
34.32599 124
34.35488 119
34.38378 111
34.41267 114
34.44156 106
34.47045 104
34.49935 116
34.52824 124
34.55713 126
34.58602 102
34.61492 111
34.64381 115
34.6727 122
34.70159 115
34.73049 126
34.75938 113
34.78827 118
34.81716 100
34.84606 98
34.87495 110
34.90384 106
34.93273 115
34.96163 105
34.99052 111
35.01941 109
35.0483 116
35.0772 98
35.10609 101
35.13498 101
35.16388 145
35.19277 109
35.22166 108
35.25055 109
35.27945 117
35.30834 101
35.33723 114
35.36612 118
35.39502 96
35.42391 126
35.4528 145
35.48169 149
35.51059 136
35.53948 169
35.56837 169
35.59726 163
35.62616 207
35.65505 263
35.68394 267
35.71283 309
35.74173 303
35.77062 297
35.79951 266
35.82841 226
35.8573 176
35.88619 150
35.91508 175
35.94398 136
35.97287 123
36.00176 131
36.03065 123
36.05955 128
36.08844 91
36.11733 118
36.14622 77
36.17512 100
36.20401 90
36.2329 114
36.26179 106
36.29069 105
36.31958 116
36.34847 117
36.37736 123
36.40626 76
36.43515 85
36.46404 85
36.49293 117
36.52183 109
36.55072 107
36.57961 102
36.60851 83
36.6374 96
36.66629 86
36.69518 105
36.72408 95
36.75297 109
36.78186 105
36.81075 99
36.83965 91
36.86854 91
36.89743 89
36.92632 91
36.95522 108
36.98411 105
37.013 105
37.04189 110
37.07079 116
37.09968 100
37.12857 95
37.15746 99
37.18636 88
37.21525 104
37.24414 115
37.27304 102
37.30193 94
37.33082 118
37.35971 118
37.38861 120
37.4175 96
37.44639 113
37.47528 124
37.50418 117
37.53307 125
37.56196 112
37.59085 125
37.61975 159
37.64864 158
37.67753 129
37.70642 174
37.73532 183
37.76421 208
37.7931 253
37.82199 325
37.85089 313
37.87978 401
37.90867 353
37.93757 322
37.96646 293
37.99535 264
38.02424 235
38.05314 208
38.08203 182
38.11092 156
38.13981 176
38.16871 158
38.1976 129
38.22649 124
38.25538 142
38.28428 142
38.31317 135
38.34206 125
38.37095 112
38.39985 131
38.42874 133
38.45763 136
38.48652 147
38.51542 201
38.54431 172
38.5732 205
38.60209 213
38.63099 218
38.65988 204
38.68877 196
38.71767 203
38.74656 171
38.77545 129
38.80434 151
38.83324 160
38.86213 132
38.89102 114
38.91991 132
38.94881 112
38.9777 103
39.00659 82
39.03548 114
39.06438 94
39.09327 100
39.12216 98
39.15105 96
39.17995 101
39.20884 93
39.23773 107
39.26662 92
39.29552 117
39.32441 96
39.3533 99
39.3822 90
39.41109 116
39.43998 92
39.46887 102
39.49777 96
39.52666 97
39.55555 90
39.58444 106
39.61334 107
39.64223 88
39.67112 87
39.70001 107
39.72891 111
39.7578 104
39.78669 110
39.81558 79
39.84448 120
39.87337 115
39.90226 102
39.93115 103
39.96005 97
39.98894 100
40.01783 101
40.04672 107
40.07562 97
40.10451 111
40.1334 115
40.1623 100
40.19119 117
40.22008 112
40.24897 123
40.27787 116
40.30676 136
40.33565 145
40.36454 155
40.39344 173
40.42233 178
40.45122 200
40.48011 245
40.50901 300
40.5379 361
40.56679 368
40.59568 377
40.62458 347
40.65347 347
40.68236 314
40.71125 269
40.74015 237
40.76904 212
40.79793 176
40.82683 158
40.85572 158
40.88461 139
40.9135 135
40.9424 120
40.97129 121
41.00018 104
41.02907 118
41.05797 104
41.08686 97
41.11575 98
41.14464 119
41.17354 104
41.20243 115
41.23132 89
41.26021 92
41.28911 102
41.318 100
41.34689 102
41.37578 97
41.40468 100
41.43357 77
41.46246 97
41.49135 107
41.52025 88
41.54914 85
41.57803 88
41.60693 75
41.63582 119
41.66471 109
41.6936 106
41.7225 87
41.75139 100
41.78028 101
41.80917 110
41.83807 85
41.86696 104
41.89585 86
41.92474 92
41.95364 102
41.98253 116
42.01142 91
42.04031 109
42.06921 109
42.0981 126
42.12699 109
42.15588 94
42.18478 88
42.21367 118
42.24256 117
42.27146 97
42.30035 97
42.32924 122
42.35813 112
42.38703 98
42.41592 108
42.44481 115
42.4737 105
42.5026 118
42.53149 127
42.56038 119
42.58927 110
42.61817 109
42.64706 131
42.67595 135
42.70484 108
42.73374 114
42.76263 120
42.79152 130
42.82041 120
42.84931 137
42.8782 138
42.90709 128
42.93598 160
42.96488 180
42.99377 166
43.02266 219
43.05156 261
43.08045 283
43.10934 312
43.13823 350
43.16713 386
43.19602 420
43.22491 534
43.2538 675
43.2827 683
43.31159 599
43.34048 558
43.36937 551
43.39827 549
43.42716 462
43.45605 420
43.48494 373
43.51384 370
43.54273 391
43.57162 357
43.60051 363
43.62941 426
43.6583 484
43.68719 621
43.71609 741
43.74498 897
43.77387 1045
43.80276 1020
43.83166 841
43.86055 871
43.88944 815
43.91833 716
43.94723 564
43.97612 435
44.00501 322
44.0339 310
44.0628 251
44.09169 231
44.12058 206
44.14947 185
44.17837 191
44.20726 195
44.23615 172
44.26504 138
44.29394 139
44.32283 133
44.35172 128
44.38062 126
44.40951 138
44.4384 130
44.46729 126
44.49619 135
44.52508 145
44.55397 131
44.58286 123
44.61176 134
44.64065 122
44.66954 137
44.69843 140
44.72733 107
44.75622 122
44.78511 108
44.814 142
44.8429 123
44.87179 130
44.90068 150
44.92957 145
44.95847 145
44.98736 127
45.01625 159
45.04514 151
45.07404 131
45.10293 140
45.13182 139
45.16072 175
45.18961 171
45.2185 157
45.24739 165
45.27629 177
45.30518 204
45.33407 213
45.36296 238
45.39186 301
45.42075 322
45.44964 369
45.47853 441
45.50743 566
45.53632 772
45.56521 977
45.5941 1036
45.623 1055
45.65189 890
45.68078 893
45.70967 878
45.73857 766
45.76746 610
45.79635 495
45.82525 418
45.85414 376
45.88303 348
45.91192 346
45.94082 359
45.96971 338
45.9986 357
46.02749 398
46.05639 409
46.08528 476
46.11417 598
46.14306 689
46.17196 798
46.20085 965
46.22974 1137
46.25863 1333
46.28753 1480
46.31642 1314
46.34531 1206
46.3742 1196
46.4031 1045
46.43199 882
46.46088 792
46.48977 632
46.51867 511
46.54756 439
46.57645 371
46.60535 343
46.63424 289
46.66313 260
46.69202 242
46.72092 195
46.74981 173
46.7787 175
46.80759 192
46.83649 154
46.86538 142
46.89427 163
46.92316 146
46.95206 147
46.98095 126
47.00984 144
47.03873 150
47.06763 137
47.09652 129
47.12541 136
47.1543 128
47.1832 116
47.21209 121
47.24098 114
47.26988 115
47.29877 127
47.32766 141
47.35655 128
47.38545 120
47.41434 125
47.44323 119
47.47212 101
47.50102 120
47.52991 104
47.5588 128
47.58769 122
47.61659 130
47.64548 135
47.67437 134
47.70326 124
47.73216 145
47.76105 129
47.78994 162
47.81883 170
47.84773 184
47.87662 177
47.90551 226
47.9344 248
47.9633 265
47.99219 294
48.02108 329
48.04998 271
48.07887 257
48.10776 270
48.13665 269
48.16555 226
48.19444 212
48.22333 156
48.25222 168
48.28112 181
48.31001 129
48.3389 150
48.36779 138
48.39669 112
48.42558 131
48.45447 129
48.48336 138
48.51226 127
48.54115 138
48.57004 128
48.59893 118
48.62783 143
48.65672 115
48.68561 132
48.71451 123
48.7434 112
48.77229 108
48.80118 104
48.83008 99
48.85897 108
48.88786 119
48.91675 97
48.94565 120
48.97454 97
49.00343 108
49.03232 109
49.06122 98
49.09011 100
49.119 113
49.14789 99
49.17679 92
49.20568 101
49.23457 93
49.26346 108
49.29236 113
49.32125 103
49.35014 111
49.37903 131
49.40793 98
49.43682 105
49.46571 120
49.49461 101
49.5235 113
49.55239 125
49.58128 106
49.61018 110
49.63907 118
49.66796 147
49.69685 138
49.72575 134
49.75464 144
49.78353 130
49.81242 173
49.84132 144
49.87021 177
49.8991 178
49.92799 199
49.95689 224
49.98578 250
50.01467 276
50.04356 334
50.07246 425
50.10135 560
50.13024 746
50.15914 1056
50.18803 1656
50.21692 1993
50.24581 1621
50.27471 1284
50.3036 1289
50.33249 1287
50.36138 1240
50.39028 916
50.41917 687
50.44806 470
50.47695 374
50.50585 296
50.53474 268
50.56363 232
50.59252 186
50.62142 169
50.65031 164
50.6792 160
50.70809 156
50.73699 109
50.76588 132
50.79477 145
50.82367 127
50.85256 129
50.88145 152
50.91034 134
50.93924 128
50.96813 125
50.99702 131
51.02591 120
51.05481 116
51.0837 109
51.11259 115
51.14148 109
51.17038 128
51.19927 126
51.22816 110
51.25705 127
51.28595 123
51.31484 111
51.34373 111
51.37262 106
51.40152 121
51.43041 105
51.4593 96
51.48819 108
51.51709 115
51.54598 109
51.57487 105
51.60377 116
51.63266 130
51.66155 108
51.69044 123
51.71934 113
51.74823 114
51.77712 109
51.80601 124
51.83491 116
51.8638 144
51.89269 139
51.92158 141
51.95048 137
51.97937 146
52.00826 157
52.03715 148
52.06605 147
52.09494 169
52.12383 162
52.15272 217
52.18162 196
52.21051 211
52.2394 266
52.2683 265
52.29719 338
52.32608 374
52.35497 499
52.38387 599
52.41276 748
52.44165 773
52.47054 787
52.49944 745
52.52833 874
52.55722 931
52.58611 833
52.61501 718
52.6439 685
52.67279 583
52.70168 590
52.73058 531
52.75947 378
52.78836 364
52.81725 347
52.84615 334
52.87504 325
52.90393 289
52.93282 335
52.96172 344
52.99061 302
53.0195 292
53.0484 286
53.07729 251
53.10618 278
53.13507 255
53.16397 259
53.19286 180
53.22175 205
53.25064 195
53.27954 192
53.30843 163
53.33732 146
53.36621 136
53.39511 153
53.424 144
53.45289 139
53.48178 134
53.51068 125
53.53957 149
53.56846 115
53.59735 109
53.62625 109
53.65514 110
53.68403 96
53.71293 110
53.74182 106
53.77071 121
53.7996 96
53.8285 89
53.85739 112
53.88628 100
53.91517 120
53.94407 108
53.97296 104
54.00185 94
54.03074 95
54.05964 113
54.08853 97
54.11742 129
54.14631 103
54.17521 117
54.2041 105
54.23299 98
54.26188 127
54.29078 114
54.31967 109
54.34856 110
54.37745 133
54.40635 140
54.43524 137
54.46413 146
54.49303 177
54.52192 205
54.55081 219
54.5797 219
54.6086 214
54.63749 175
54.66638 170
54.69527 171
54.72417 183
54.75306 142
54.78195 144
54.81084 132
54.83974 132
54.86863 116
54.89752 110
54.92641 109
54.95531 118
54.9842 107
55.01309 97
55.04198 98
55.07088 97
55.09977 96
55.12866 100
55.15756 91
55.18645 99
55.21534 87
55.24423 87
55.27313 87
55.30202 99
55.33091 87
55.3598 107
55.3887 106
55.41759 76
55.44648 90
55.47537 101
55.50427 85
55.53316 109
55.56205 74
55.59094 102
55.61984 96
55.64873 80
55.67762 107
55.70651 96
55.73541 94
55.7643 101
55.79319 87
55.82208 95
55.85098 96
55.87987 92
55.90876 99
55.93766 100
55.96655 112
55.99544 89
56.02433 102
56.05323 87
56.08212 101
56.11101 105
56.1399 107
56.1688 102
56.19769 113
56.22658 90
56.25547 101
56.28437 89
56.31326 111
56.34215 105
56.37104 102
56.39994 90
56.42883 111
56.45772 110
56.48661 104
56.51551 106
56.5444 109
56.57329 94
56.60219 98
56.63108 98
56.65997 102
56.68886 126
56.71776 136
56.74665 128
56.77554 142
56.80443 122
56.83333 141
56.86222 151
56.89111 184
56.92 179
56.9489 207
56.97779 221
57.00668 238
57.03557 334
57.06447 346
57.09336 426
57.12225 556
57.15114 712
57.18004 793
57.20893 802
57.23782 678
57.26672 662
57.29561 644
57.3245 611
57.35339 601
57.38229 465
57.41118 393
57.44007 319
57.46896 303
57.49786 240
57.52675 227
57.55564 160
57.58453 163
57.61343 179
57.64232 148
57.67121 153
57.7001 160
57.729 124
57.75789 127
57.78678 128
57.81567 125
57.84457 135
57.87346 118
57.90235 115
57.93124 114
57.96014 138
57.98903 121
58.01792 130
58.04682 132
58.07571 142
58.1046 122
58.13349 132
58.16239 145
58.19128 140
58.22017 133
58.24906 134
58.27796 147
58.30685 169
58.33574 172
58.36463 148
58.39353 173
58.42242 204
58.45131 203
58.4802 250
58.5091 250
58.53799 310
58.56688 336
58.59577 389
58.62467 496
58.65356 586
58.68245 700
58.71135 799
58.74024 804
58.76913 751
58.79802 727
58.82692 730
58.85581 741
58.8847 690
58.91359 692
58.94249 549
58.97138 509
59.00027 494
59.02916 488
59.05806 553
59.08695 605
59.11584 672
59.14473 790
59.17363 986
59.20252 985
59.23141 913
59.2603 758
59.2892 814
59.31809 915
59.34698 856
59.37587 769
59.40477 649
59.43366 530
59.46255 534
59.49145 474
59.52034 420
59.54923 370
59.57812 320
59.60702 248
59.63591 237
59.6648 214
59.69369 192
59.72259 189
59.75148 173
59.78037 189
59.80926 163
59.83816 172
59.86705 136
59.89594 120
59.92483 132
59.95373 143
59.98262 120
60.01151 138
60.0404 114
60.0693 145
60.09819 115
60.12708 108
60.15598 104
60.18487 107
60.21376 108
60.24265 123
60.27155 95
60.30044 111
60.32933 116
60.35822 127
60.38712 121
60.41601 144
60.4449 149
60.47379 152
60.50269 163
60.53158 169
60.56047 241
60.58936 240
60.61826 265
60.64715 312
60.67604 364
60.70493 417
60.73383 375
60.76272 363
60.79161 358
60.8205 355
60.8494 356
60.87829 333
60.90718 304
60.93608 296
60.96497 250
60.99386 232
61.02275 230
61.05165 187
61.08054 202
61.10943 153
61.13832 150
61.16722 152
61.19611 137
61.225 124
61.25389 108
61.28279 112
61.31168 108
61.34057 117
61.36946 119
61.39836 89
61.42725 116
61.45614 110
61.48503 108
61.51393 90
61.54282 101
61.57171 89
61.60061 106
61.6295 90
61.65839 95
61.68728 103
61.71618 97
61.74507 95
61.77396 91
61.80285 87
61.83175 105
61.86064 89
61.88953 95
61.91842 78
61.94732 93
61.97621 94
62.0051 93
62.03399 99
62.06289 89
62.09178 71
62.12067 103
62.14956 91
62.17846 83
62.20735 70
62.23624 87
62.26514 88
62.29403 78
62.32292 86
62.35181 98
62.38071 86
62.4096 98
62.43849 85
62.46738 82
62.49628 106
62.52517 94
62.55406 100
62.58295 90
62.61185 87
62.64074 101
62.66963 92
62.69852 112
62.72742 100
62.75631 97
62.7852 108
62.81409 119
62.84299 106
62.87188 116
62.90077 107
62.92966 93
62.95856 101
62.98745 102
63.01634 138
63.04524 144
63.07413 154
63.10302 161
63.13191 190
63.16081 188
63.1897 135
63.21859 151
63.24748 155
63.27638 123
63.30527 145
63.33416 139
63.36305 115
63.39195 106
63.42084 97
63.44973 109
63.47862 105
63.50752 95
63.53641 101
63.5653 81
63.59419 64
63.62309 81
63.65198 76
63.68087 92
63.70977 96
63.73866 82
63.76755 84
63.79644 80
63.82534 68
63.85423 92
63.88312 79
63.91201 82
63.94091 93
63.9698 82
63.99869 92
64.02758 95
64.05648 96
64.08537 92
64.11426 102
64.14315 89
64.17205 84
64.20094 89
64.22983 92
64.25872 85
64.28762 94
64.31651 98
64.3454 104
64.37429 98
64.40319 114
64.43208 104
64.46097 125
64.48987 120
64.51876 123
64.54765 136
64.57654 158
64.60544 147
64.63433 179
64.66322 166
64.69211 209
64.72101 208
64.7499 232
64.77879 216
64.80768 208
64.83658 201
64.86547 189
64.89436 185
64.92325 200
64.95215 228
64.98104 235
65.00993 206
65.03882 196
65.06772 224
65.09661 208
65.1255 210
65.1544 197
65.18329 169
65.21218 183
65.24107 171
65.26997 156
65.29886 147
65.32775 156
65.35664 131
65.38554 135
65.41443 114
65.44332 128
65.47221 116
65.50111 96
65.53 97
65.55889 100
65.58778 78
65.61668 87
65.64557 107
65.67446 84
65.70335 93
65.73225 98
65.76114 75
65.79003 85
65.81892 91
65.84782 89
65.87671 86
65.9056 99
65.9345 95
65.96339 109
65.99228 88
66.02117 95
66.05007 93
66.07896 105
66.10785 95
66.13674 111
66.16564 101
66.19453 87
66.22342 87
66.25231 89
66.28121 106
66.3101 116
66.33899 110
66.36788 135
66.39678 135
66.42567 149
66.45456 153
66.48345 148
66.51235 154
66.54124 142
66.57013 159
66.59903 171
66.62792 163
66.65681 165
66.6857 140
66.7146 156
66.74349 135
66.77238 125
66.80127 123
66.83017 127
66.85906 113
66.88795 122
66.91684 115
66.94574 99
66.97463 95
67.00352 101
67.03241 102
67.06131 109
67.0902 105
67.11909 94
67.14798 89
67.17688 95
67.20577 113
67.23466 85
67.26355 92
67.29245 100
67.32134 96
67.35023 80
67.37913 86
67.40802 85
67.43691 88
67.4658 95
67.4947 93
67.52359 85
67.55248 89
67.58137 91
67.61027 96
67.63916 94
67.66805 103
67.69694 74
67.72584 101
67.75473 104
67.78362 111
67.81251 96
67.84141 110
67.8703 113
67.89919 104
67.92808 96
67.95698 116
67.98587 142
68.01476 139
68.04366 142
68.07255 141
68.10144 154
68.13033 190
68.15923 198
68.18812 183
68.21701 236
68.2459 284
68.2748 313
68.30369 363
68.33258 428
68.36147 476
68.39037 553
68.41926 537
68.44815 501
68.47704 474
68.50594 434
68.53483 474
68.56372 442
68.59261 440
68.62151 498
68.6504 413
68.67929 415
68.70819 466
68.73708 506
68.76597 549
68.79486 492
68.82376 477
68.85265 391
68.88154 382
68.91043 370
68.93933 364
68.96822 382
68.99711 366
69.026 336
69.0549 276
69.08379 249
69.11268 218
69.14157 197
69.17047 185
69.19936 177
69.22825 166
69.25714 171
69.28604 157
69.31493 141
69.34382 162
69.37271 133
69.40161 136
69.4305 128
69.45939 143
69.48829 123
69.51718 92
69.54607 128
69.57496 112
69.60386 126
69.63275 114
69.66164 125
69.69053 127
69.71943 126
69.74832 123
69.77721 137
69.8061 135
69.835 116
69.86389 137
69.89278 165
69.92167 156
69.95057 140
69.97946 188
70.00835 209
70.03724 234
70.06614 316
70.09503 377
70.12392 468
70.15282 515
70.18171 423
70.2106 407
70.23949 346
70.26839 386
70.29728 347
70.32617 390
70.35506 395
70.38396 324
70.41285 296
70.44174 290
70.47063 287
70.49953 243
70.52842 287
70.55731 283
70.5862 289
70.6151 348
70.64399 358
70.67288 383
70.70177 332
70.73067 333
70.75956 313
70.78845 307
70.81734 291
70.84624 300
70.87513 319
70.90402 239
70.93292 252
70.96181 191
70.9907 197
71.01959 166
71.04849 139
71.07738 149
71.10627 131
71.13516 124
71.16406 99
71.19295 111
71.22184 122
71.25073 96
71.27963 119
71.30852 106
71.33741 103
71.3663 108
71.3952 137
71.42409 109
71.45298 121
71.48187 81
71.51077 99
71.53966 106
71.56855 107
71.59745 86
71.62634 101
71.65523 111
71.68412 112
71.71302 103
71.74191 120
71.7708 120
71.79969 122
71.82859 128
71.85748 139
71.88637 169
71.91526 130
71.94416 185
71.97305 201
72.00194 173
72.03083 190
72.05973 210
72.08862 234
72.11751 199
72.1464 267
72.1753 267
72.20419 198
72.23308 211
72.26197 218
72.29087 204
72.31976 209
72.34865 188
72.37755 191
72.40644 190
72.43533 179
72.46422 166
72.49312 152
72.52201 136
72.5509 132
72.57979 137
72.60869 140
72.63758 126
72.66647 128
72.69536 120
72.72426 112
72.75315 112
72.78204 76
72.81093 114
72.83983 98
72.86872 90
72.89761 98
72.9265 85
72.9554 93
72.98429 106
73.01318 91
73.04208 86
73.07097 88
73.09986 81
73.12875 90
73.15765 80
73.18654 102
73.21543 92
73.24432 96
73.27322 79
73.30211 59
73.331 93
73.35989 82
73.38879 92
73.41768 80
73.44657 74
73.47546 96
73.50436 79
73.53325 95
73.56214 91
73.59103 64
73.61993 89
73.64882 74
73.67771 92
73.7066 90
73.7355 80
73.76439 66
73.79328 80
73.82218 90
73.85107 79
73.87996 86
73.90885 93
73.93775 84
73.96664 93
73.99553 76
74.02442 100
74.05332 92
74.08221 95
74.1111 97
74.13999 101
74.16889 68
74.19778 98
74.22667 110
74.25556 113
74.28446 109
74.31335 102
74.34224 152
74.37113 117
74.40003 141
74.42892 147
74.45781 158
74.48671 157
74.5156 145
74.54449 165
74.57338 111
74.60228 134
74.63117 122
74.66006 114
74.68895 118
74.71785 95
74.74674 87
74.77563 117
74.80452 94
74.83342 98
74.86231 107
74.8912 98
74.92009 85
74.94899 87
74.97788 97
75.00677 96
