# Supplementary material for: Structural characterization of quaternary selenites of tungsten(VI), A 2W3SeO12 (A = NH4, Cs, Rb, K or Tl)
Source: Acta Crystallogr E Crystallogr Commun. 2021 Mar 19;77(Pt 4):406–11. doi: 10.1107/S2056989021002735 (PMC8025859; doi:10.1107/S2056989021002735)
Supplement: Supplementary file 7 [file e-77-00406-Rb2W3SeO123sup4.hkl]

data_Rb2W3SeO123                                                                
_shelx_title ' Rb2W3SeO12 BV106 in P6(3)(173) (2/9/2014)(Dept)'                 
_shelx_refln_list_code          4                                               
_shelx_F_calc_maximum      470.72                                               
_exptl_crystal_F_000       851.59                                               
_reflns_d_resolution_high  0.7504                                               
                                                                                
loop_                                                                           
 _space_group_symop_operation_xyz                                               
 'x, y, z'                                                                      
 '-x, -y, z+1/2'                                                                
 '-y, x-y, z'                                                                   
 'y, -x+y, z+1/2'                                                               
 '-x+y, -x, z'                                                                  
 'x-y, x, z+1/2'                                                                
                                                                                
_cell_length_a     7.2380                                                       
_cell_length_b     7.2380                                                       
_cell_length_c    12.1115                                                       
_cell_angle_alpha  90.000                                                       
_cell_angle_beta   90.000                                                       
_cell_angle_gamma 120.000                                                       
                                                                                
_shelx_F_squared_multiplier     1.000                                           
                                                                                
loop_                                                                           
 _refln_index_h                                                                 
 _refln_index_k                                                                 
 _refln_index_l                                                                 
 _refln_F_squared_calc                                                          
 _refln_F_squared_meas                                                          
 _refln_F_squared_sigma                                                         
 _refln_observed_status                                                         
   0   3 -11        311.74        268.37       197.24 o                         
  -1   2 -10       8835.49       9270.40       623.56 o                         
   0   2 -10      25223.38      23498.96      1054.90 o                         
  -2   3 -10       3765.25       4101.81       363.34 o                         
  -1   3 -10       6434.59       7108.66       604.28 o                         
   0   3 -10       5100.72       5472.30       482.27 o                         
  -3   4 -10       5961.97       6640.15       502.30 o                         
  -1   4 -10       8716.02       9551.71       970.99 o                         
   0   4 -10      15690.52      16226.65       965.63 o                         
  -1   2  -9       2467.40       2207.88       331.21 o                         
   0   2  -9      38092.95      36816.66      1033.59 o                         
  -2   3  -9       7508.99       7208.68       368.12 o                         
  -1   3  -9       4250.44       4622.00       516.14 o                         
   0   3  -9       2861.57       3072.39       305.63 o                         
  -3   4  -9      16682.17      15674.15       818.31 o                         
  -2   4  -9          3.25         25.50        82.58 o                         
  -1   4  -9       5922.00       7018.68       613.50 o                         
   0   4  -9      27545.72      25562.69      1265.54 o                         
  -4   5  -9       3997.51       4814.67       546.22 o                         
  -1   2  -8      12559.34      12863.37       694.81 o                         
   0   2  -8      15487.78      15109.64       536.46 o                         
  -2   3  -8      11102.84      12211.26       461.03 o                         
  -1   3  -8      23406.99      23980.25      1026.96 o                         
   0   3  -8       6793.68       7010.42       379.65 o                         
  -3   4  -8       6383.64       7859.87       404.76 o                         
  -2   4  -8      56336.24      55792.33      1361.97 o                         
  -1   4  -8      19285.14      17376.19       946.69 o                         
   0   4  -8       9139.49       8044.77       651.33 o                         
  -4   5  -8       4818.27       5919.52       612.21 o                         
  -3   5  -8       3214.20       3407.50       363.85 o                         
  -1   5  -8       6513.99       6090.27       715.04 o                         
   0   5  -8       9450.78       8449.63       745.72 o                         
   0   1  -7      11584.56      11596.70       416.52 o                         
  -1   2  -7       3339.30       3314.20       360.72 o                         
   0   2  -7      64085.53      62110.52      1509.29 o                         
  -2   3  -7       8757.13       8861.97       376.99 o                         
  -1   3  -7       4717.01       5004.60       448.79 o                         
   0   3  -7       3304.38       4027.48       317.44 o                         
  -3   4  -7      17810.01      16634.50       628.99 o                         
  -2   4  -7          1.53         58.39        55.31 o                         
  -1   4  -7       5814.91       6324.01       539.03 o                         
   0   4  -7      40043.73      37434.21      1136.93 o                         
  -4   5  -7       5110.60       5805.60       589.91 o                         
  -3   5  -7       8404.52       7305.82       501.52 o                         
  -2   5  -7       3513.29       3372.78       191.05 o                         
   0   1  -6       1792.34       1596.90       153.32 o                         
  -1   2  -6      11710.04      11756.00       325.01 o                         
   0   2  -6      58261.88      57847.42      1344.18 o                         
  -2   3  -6       5663.13       5264.66       192.24 o                         
  -1   3  -6       5390.89       5597.71       193.34 o                         
   0   3  -6       9103.69       9278.24       296.83 o                         
  -3   4  -6      10570.41      10030.37       413.35 o                         
  -2   4  -6      79754.87      77261.02      1111.80 o                         
  -1   4  -6       8530.50       8197.10       356.12 o                         
   0   4  -6      34046.74      33734.99      1167.77 o                         
  -4   5  -6       4713.80       4683.32       638.63 o                         
  -3   5  -6       2585.19       2478.62       426.96 o                         
  -2   5  -6       1469.31       1740.63       156.92 o                         
  -1   5  -6       6410.52       6632.94       548.99 o                         
   0   1  -5       6480.72       6257.92       254.44 o                         
  -1   2  -5       3927.49       3939.81       162.44 o                         
   0   2  -5     106774.09     101195.97      1756.67 o                         
  -2   3  -5       2691.49       2828.27       157.42 o                         
  -1   3  -5       1006.76       1275.01        79.31 o                         
   0   3  -5        418.32        498.52        81.34 o                         
  -3   4  -5      11725.38      11262.94       450.75 o                         
  -2   4  -5          8.86         31.56        43.11 o                         
  -1   4  -5       4054.19       4029.25       180.62 o                         
   0   4  -5      64331.43      62195.14      1591.97 o                         
  -4   5  -5       6753.95       7297.31       305.50 o                         
  -3   5  -5       5791.06       6209.32       319.11 o                         
  -2   5  -5       3471.70       3157.31       185.92 o                         
  -1   5  -5      11069.39      10923.50       460.29 o                         
   0   5  -5        253.66        254.30       123.39 o                         
  -3   6  -5      17105.83      16899.37       875.46 o                         
  -2   6  -5      42090.51      42925.12      1684.79 o                         
   0   1  -4      15647.88      16161.89       427.48 o                         
  -1   2  -4       6662.97       6826.36       109.09 o                         
   0   2  -4      12144.82      12395.29       234.21 o                         
  -2   3  -4       5261.43       5492.13       134.36 o                         
  -1   3  -4      17202.10      16931.50       290.94 o                         
   0   3  -4       3535.76       3573.25       105.68 o                         
  -3   4  -4       6923.55       7808.01       234.61 o                         
  -2   4  -4     100501.72      97880.85      1108.04 o                         
  -1   4  -4      28632.88      27217.89       377.56 o                         
   0   4  -4       9641.61       9592.45       262.65 o                         
  -4   5  -4       2923.69       2827.63       209.40 o                         
  -3   5  -4       3619.02       4064.69       165.72 o                         
  -2   5  -4       9780.95       9490.12       209.96 o                         
  -1   5  -4       4381.42       4467.72       200.38 o                         
   0   5  -4       4199.76       4881.58       305.98 o                         
  -5   6  -4      33264.07      30910.26       971.49 o                         
  -4   6  -4       4356.49       4912.87       433.83 o                         
  -3   6  -4       5461.13       5486.24       262.17 o                         
  -2   6  -4       5131.42       5440.50       284.16 o                         
  -1   6  -4       8530.54       9598.18       645.51 o                         
   0   6  -4      41812.61      40306.56      2204.95 o                         
   0   1  -3      36668.84      37105.98       483.33 o                         
  -1   2  -3       4274.85       4150.77        84.46 o                         
   0   2  -3      28678.86      27242.09       296.46 o                         
  -2   3  -3      20457.33      20077.13       277.81 o                         
  -1   3  -3      12793.42      12921.74       185.50 o                         
   0   3  -3       2251.37       2376.74        83.51 o                         
  -3   4  -3      47355.46      46266.43       709.88 o                         
  -2   4  -3         24.35         88.07        37.27 o                         
  -1   4  -3      21553.03      21569.32       327.51 o                         
   0   4  -3      32555.60      32790.41       498.72 o                         
  -4   5  -3       6762.80       7175.56       196.86 o                         
  -3   5  -3      20343.27      19901.79       331.34 o                         
  -2   5  -3      10878.14      11188.63       217.73 o                         
  -1   5  -3      12761.86      12621.06       217.14 o                         
   0   5  -3       1902.15       2288.58       124.67 o                         
  -5   6  -3      10517.48      10455.75       479.75 o                         
  -4   6  -3      22571.72      22231.94       600.06 o                         
  -3   6  -3      18705.73      19021.68       543.92 o                         
  -2   6  -3      21401.60      22074.59       505.25 o                         
  -1   6  -3      27561.87      28148.56       611.06 o                         
   0   6  -3        106.73        143.60        94.91 o                         
  -6   7  -3       5948.93       6555.25       577.02 o                         
  -5   7  -3       3821.30       4380.52       746.76 o                         
  -4   7  -3       4827.21       5519.27       682.08 o                         
  -3   7  -3       1947.39       2254.56       215.98 o                         
  -2   7  -3        862.61        738.30       182.32 o                         
  -1   7  -3      22679.76      22277.61      1158.13 o                         
   0   1  -2       1366.11       1344.77        30.99 o                         
  -1   2  -2      72955.07      72841.21       857.06 o                         
   0   2  -2      34039.79      33889.10       432.21 o                         
  -2   3  -2       2563.86       3114.28        95.75 o                         
  -1   3  -2       9338.35       9343.43       154.09 o                         
   0   3  -2      47029.02      47098.89       526.08 o                         
  -3   4  -2       6950.48       7034.01       220.14 o                         
  -2   4  -2      45216.04      45119.17       574.27 o                         
  -1   4  -2      15948.33      15333.36       232.29 o                         
   0   4  -2      25459.22      25294.43       319.93 o                         
  -4   5  -2      25685.58      25435.89       475.39 o                         
  -3   5  -2       2358.47       2543.69       142.66 o                         
  -2   5  -2       1446.41       1671.09       105.62 o                         
  -1   5  -2      31069.40      30968.11       404.34 o                         
   0   5  -2       1174.75       1306.57        98.05 o                         
  -5   6  -2      22225.64      23115.27       626.92 o                         
  -4   6  -2      15301.17      15883.00       414.88 o                         
  -3   6  -2      26220.09      26942.58       433.60 o                         
  -2   6  -2      16576.44      16824.07       355.60 o                         
  -1   6  -2       9353.40       9233.70       227.43 o                         
   0   6  -2      16147.48      16546.54       507.20 o                         
  -6   7  -2       7180.41       7749.42       444.31 o                         
  -5   7  -2       9536.92       9591.28       487.45 o                         
  -4   7  -2       3775.01       3422.86       388.95 o                         
  -3   7  -2       9335.95       9536.42       325.67 o                         
  -2   7  -2       7149.70       7172.62       409.09 o                         
  -1   7  -2       8177.41       8059.30       362.85 o                         
   0   7  -2       1462.63       1126.84       315.75 o                         
  -6   8  -2      11228.81      11226.89       862.90 o                         
  -5   8  -2      11551.75      11495.71       946.52 o                         
  -4   8  -2      11009.02      11047.30       545.58 o                         
  -3   8  -2      19506.52      18718.17       867.89 o                         
  -2   8  -2       9387.70       9873.53       734.90 o                         
   0   1  -1      10983.43      11129.00       112.81 o                         
  -1   2  -1       5222.63       5240.86       102.02 o                         
   0   2  -1     131703.05     132901.02      2124.03 o                         
  -2   3  -1       2786.12       2587.33        84.62 o                         
  -1   3  -1        778.92        770.42        84.95 o                         
   0   3  -1       3049.61       3369.39        86.20 o                         
  -3   4  -1      18003.36      17813.42       288.00 o                         
  -2   4  -1         13.21         18.53        28.99 o                         
  -1   4  -1       4492.79       4472.61       124.63 o                         
   0   4  -1      76901.46      78074.58       853.72 o                         
  -4   5  -1       7439.08       7662.43       189.19 o                         
  -3   5  -1      10207.64      10286.73       214.62 o                         
  -2   5  -1       3623.71       3867.85       187.29 o                         
  -1   5  -1      14675.44      14298.85       271.57 o                         
   0   5  -1        212.88        325.59        49.45 o                         
  -5   6  -1       2471.64       2499.77       191.35 o                         
  -4   6  -1      42353.97      43418.13       821.48 o                         
  -3   6  -1      20086.71      19992.78       355.98 o                         
  -2   6  -1      41830.71      41869.28       646.05 o                         
  -1   6  -1      10154.25      10082.29       228.65 o                         
   0   6  -1        254.56        220.30       106.50 o                         
  -6   7  -1       3399.41       3589.00       346.74 o                         
  -5   7  -1       4602.82       4164.77       309.44 o                         
  -4   7  -1        971.95        890.12       118.08 o                         
  -3   7  -1        428.36        520.21       101.29 o                         
  -2   7  -1       1073.05       1283.75       149.61 o                         
  -1   7  -1      13149.85      12746.90       462.63 o                         
   0   7  -1        497.41        582.08       141.02 o                         
  -7   8  -1      19757.81      20669.16      1134.04 o                         
  -6   8  -1      20088.96      20534.86       799.33 o                         
  -5   8  -1      17353.52      17147.51       704.30 o                         
  -4   8  -1        179.73        466.97       169.56 o                         
  -3   8  -1       4165.62       4988.47       426.99 o                         
  -2   8  -1      21245.83      22489.09      1050.09 o                         
  -1   8  -1      14355.14      13887.34       920.37 o                         
   0   1   0       6347.30       6309.63       120.64 o                         
  -1   2   0        444.63        397.16        46.41 o                         
   0   2   0      40703.54      40559.91       587.65 o                         
  -2   3   0       3003.35       3029.48        92.57 o                         
  -1   3   0      12578.20      12051.57       215.79 o                         
   0   3   0         61.43         42.10        29.04 o                         
  -3   4   0       6763.77       6567.34       167.54 o                         
  -2   4   0     221580.50     224185.52      3667.02 o                         
  -1   4   0      21398.54      22149.68       363.13 o                         
   0   4   0      22032.45      22379.12       319.34 o                         
  -4   5   0        709.34        653.05        69.93 o                         
  -3   5   0       1191.35       1252.75        82.75 o                         
  -2   5   0       4557.83       4703.43       145.00 o                         
  -1   5   0        173.40        204.02        50.42 o                         
   0   5   0       3098.81       3091.23       130.25 o                         
  -5   6   0      28672.69      29267.22       559.57 o                         
  -4   6   0       8660.62       8653.11       265.34 o                         
  -3   6   0       1230.28       1297.58        98.06 o                         
  -2   6   0       9137.91       9021.02       241.86 o                         
  -1   6   0       8913.57       8770.66       252.52 o                         
   0   6   0      63708.77      65338.08       916.72 o                         
  -6   7   0      10549.75      11265.88       440.33 o                         
  -5   7   0        545.07        863.49       135.21 o                         
  -4   7   0       3995.26       4298.50       205.80 o                         
  -3   7   0      16166.24      15243.48       373.56 o                         
  -2   7   0       1249.91       1316.61       131.36 o                         
  -1   7   0       6312.47       6243.04       298.39 o                         
   0   7   0         53.13        266.89       117.70 o                         
  -7   8   0        379.89        474.64       182.26 o                         
  -6   8   0       5776.59       5929.77       469.17 o                         
  -5   8   0      10116.77       9854.92       425.98 o                         
  -4   8   0      41799.38      41687.71      1012.00 o                         
  -3   8   0      24244.20      24636.46       715.08 o                         
  -2   8   0       4828.78       5099.33       350.58 o                         
  -1   8   0        190.17        -12.41       102.28 o                         
   0   8   0        871.36        907.38       326.78 o                         
  -7   9   0       3594.12       2874.44       521.06 o                         
  -6   9   0        662.17        578.31       187.82 o                         
  -5   9   0       2136.83       2466.47       335.63 o                         
  -4   9   0       1201.14       1022.20       381.06 o                         
  -3   9   0        476.32        361.52       177.66 o                         
  -2   9   0        887.98        535.47       271.78 o                         
   0   1   1      10871.05      10828.32       112.97 o                         
  -1   2   1       5208.79       5303.59        74.05 o                         
   0   2   1     132000.66     134179.33      1690.99 o                         
  -2   3   1       3128.46       3027.21        70.23 o                         
  -1   3   1        789.79        964.97       104.56 o                         
   0   3   1       2712.51       2779.29        99.35 o                         
  -3   4   1      17632.08      17794.56       250.39 o                         
  -2   4   1         13.80         57.87        29.34 o                         
  -1   4   1       4554.51       4484.89       161.70 o                         
   0   4   1      76525.92      77559.72       861.56 o                         
  -4   5   1       8041.54       7833.03       166.03 o                         
  -3   5   1       9959.98       9941.25       210.43 o                         
  -2   5   1       3656.86       3813.93       125.67 o                         
  -1   5   1      13859.94      13919.22       292.40 o                         
   0   5   1        203.81        200.72        45.88 o                         
  -5   6   1       2468.09       2694.36       197.64 o                         
  -4   6   1      42302.57      43401.54       767.52 o                         
  -3   6   1      20092.06      20265.72       350.86 o                         
  -2   6   1      41831.03      41357.60       594.02 o                         
  -1   6   1      10173.35      10122.07       255.66 o                         
   0   6   1        292.13        272.61        67.08 o                         
  -6   7   1       3396.83       3543.01       225.01 o                         
  -5   7   1       4171.42       4491.71       270.23 o                         
  -4   7   1       1060.96       1252.34       147.53 o                         
  -3   7   1        387.93        504.24        87.24 o                         
  -2   7   1       1200.64       1201.65       110.30 o                         
  -1   7   1      13053.18      13140.90       411.68 o                         
   0   7   1        495.22        549.43       123.48 o                         
  -7   8   1      20047.81      19167.03       786.62 o                         
  -6   8   1      19901.89      20755.36       654.66 o                         
  -5   8   1      17181.27      16659.33       567.25 o                         
  -4   8   1        184.47        132.12       101.81 o                         
  -3   8   1       4206.83       4576.61       408.97 o                         
  -2   8   1      20993.70      19532.26       726.55 o                         
  -1   8   1      14167.92      13664.85       521.42 o                         
   0   8   1      11842.42      10571.71       471.87 o                         
  -7   9   1       1090.15        959.41       247.89 o                         
  -6   9   1       4831.42       5159.03       480.99 o                         
  -5   9   1       3236.69       3643.96       666.86 o                         
  -4   9   1       1492.03       1893.99       305.67 o                         
  -3   9   1      11448.34      12113.00       835.31 o                         
  -2   9   1        778.04        597.36       201.46 o                         
   0   0   2     104701.17     111504.08      3054.42 o                         
   0   1   2       1517.93       1578.54        28.58 o                         
  -1   2   2      72738.11      72281.23       601.58 o                         
   0   2   2      32892.20      32873.11       305.74 o                         
  -2   3   2       2795.51       2497.56        64.24 o                         
  -1   3   2       8125.54       8159.41       157.13 o                         
   0   3   2      47279.10      47975.60       580.97 o                         
  -3   4   2       6533.03       6857.22       148.80 o                         
  -2   4   2      45280.46      45595.40       529.62 o                         
  -1   4   2      16716.60      17087.96       295.40 o                         
   0   4   2      25494.85      25564.95       379.12 o                         
  -4   5   2      25734.24      25765.43       374.09 o                         
  -3   5   2       2029.39       2067.53        98.21 o                         
  -2   5   2       1794.57       1837.59       111.91 o                         
  -1   5   2      30857.82      30738.71       456.05 o                         
   0   5   2        851.52        858.78        75.59 o                         
  -5   6   2      22552.45      23266.33       427.82 o                         
  -4   6   2      15036.61      15297.24       395.49 o                         
  -3   6   2      25688.99      25979.27       509.63 o                         
  -2   6   2      16380.63      17051.90       519.22 o                         
  -1   6   2       9054.37       8858.92       263.81 o                         
   0   6   2      16160.15      15735.87       346.39 o                         
  -6   7   2       7389.31       6908.32       260.73 o                         
  -5   7   2       9505.81       9848.43       345.04 o                         
  -4   7   2       3946.48       4142.34       257.42 o                         
  -3   7   2       8908.51       9455.90       333.03 o                         
  -2   7   2       7204.19       7258.01       270.93 o                         
  -1   7   2       8118.36       8712.62       446.53 o                         
   0   7   2       1364.86       1150.26       156.49 o                         
  -7   8   2      15105.02      14525.65       663.58 o                         
  -6   8   2      11649.66      11986.08       480.27 o                         
  -5   8   2      11053.57      11499.85       464.36 o                         
  -4   8   2      11106.95      11313.85       394.86 o                         
  -3   8   2      20287.27      20583.82       556.64 o                         
  -2   8   2       9630.02       9106.76       367.85 o                         
  -1   8   2      10993.62      10908.69       633.10 o                         
   0   8   2       4013.62       3877.04       329.60 o                         
  -7   9   2       1113.56        681.78       248.31 o                         
  -6   9   2       4506.04       5108.15       483.20 o                         
  -5   9   2       4347.17       4279.29       350.72 o                         
  -4   9   2       1036.20        887.96       180.75 o                         
  -3   9   2       9023.15       9182.17       444.25 o                         
  -2   9   2        645.32        687.63       176.25 o                         
   0   1   3      36562.09      37309.66       309.85 o                         
  -1   2   3       4246.51       4212.91        69.58 o                         
   0   2   3      28783.65      27879.82       261.00 o                         
  -2   3   3      19732.82      19180.67       204.50 o                         
  -1   3   3      12167.70      11550.22       241.54 o                         
   0   3   3       2031.54       1840.57        88.02 o                         
  -3   4   3      47639.21      48653.72       568.50 o                         
  -2   4   3         25.18         14.86        40.95 o                         
  -1   4   3      21706.58      21091.86       351.52 o                         
   0   4   3      32687.93      33850.80       466.91 o                         
  -4   5   3       7138.48       6991.44       170.31 o                         
  -3   5   3      20503.45      20240.46       315.85 o                         
  -2   5   3      10908.15      10968.87       248.78 o                         
  -1   5   3      12195.12      12635.19       253.34 o                         
   0   5   3       1574.64       1544.55        97.35 o                         
  -5   6   3      10586.79       9923.59       259.77 o                         
  -4   6   3      22361.24      22513.27       424.06 o                         
  -3   6   3      18691.30      18736.67       328.74 o                         
  -2   6   3      21380.11      21167.12       447.35 o                         
  -1   6   3      27872.00      27625.68       535.77 o                         
   0   6   3        133.99        169.71        79.51 o                         
  -6   7   3       5981.54       6398.30       408.86 o                         
  -5   7   3       3505.27       3296.24       236.46 o                         
  -4   7   3       4842.62       4990.23       283.44 o                         
  -3   7   3       1900.31       1997.79       180.21 o                         
  -2   7   3        953.11       1059.98       120.97 o                         
  -1   7   3      22495.39      22788.45       459.19 o                         
   0   7   3       2274.99       2179.91       184.39 o                         
  -7   8   3      19069.47      18621.15       544.96 o                         
  -6   8   3      12708.92      12943.05       452.33 o                         
  -5   8   3      33316.43      33269.12       759.70 o                         
  -4   8   3        295.94        335.92       114.90 o                         
  -3   8   3       9962.62      10076.32       399.61 o                         
  -2   8   3      13965.31      13824.54       486.19 o                         
  -1   8   3      13844.87      12589.64       555.14 o                         
   0   8   3       8211.36       7954.49       426.61 o                         
  -7   9   3         42.92         49.60       151.38 o                         
  -6   9   3       4835.06       4549.50       370.04 o                         
  -5   9   3       5363.10       5588.21       406.17 o                         
  -4   9   3       1382.35       1261.63       207.60 o                         
  -3   9   3       9859.12       9839.04       463.78 o                         
  -2   9   3         21.60        -58.05       121.85 o                         
   0   0   4     183217.86     189393.80      5224.65 o                         
   0   1   4      14810.51      14986.62       167.41 o                         
  -1   2   4       6890.29       6978.05        92.42 o                         
   0   2   4      11451.63      11151.13       129.44 o                         
  -2   3   4       5271.09       5029.63        95.74 o                         
  -1   3   4      17352.15      17023.96       219.97 o                         
   0   3   4       3680.45       3615.23        90.94 o                         
  -3   4   4       6960.90       6454.66       157.76 o                         
  -2   4   4     100142.09     100670.02      1121.54 o                         
  -1   4   4      28774.46      29114.56       401.45 o                         
   0   4   4       9515.84       9557.42       204.20 o                         
  -4   5   4       2924.43       2769.08       123.71 o                         
  -3   5   4       3911.03       3680.39       130.99 o                         
  -2   5   4       8872.37       9132.08       223.65 o                         
  -1   5   4       4684.90       4736.11       151.85 o                         
   0   5   4       4246.24       4327.77       157.52 o                         
  -5   6   4      34054.52      33992.46       524.06 o                         
  -4   6   4       4713.59       4527.18       195.16 o                         
  -3   6   4       5639.82       5801.78       162.05 o                         
  -2   6   4       5555.96       5620.88       209.07 o                         
  -1   6   4       8236.44       7919.16       256.04 o                         
   0   6   4      41627.68      41539.69       670.86 o                         
  -6   7   4      13308.62      13827.80       436.00 o                         
  -5   7   4        750.13        731.50       122.51 o                         
  -4   7   4       4178.74       3956.34       248.63 o                         
  -3   7   4      16782.17      16912.12       627.97 o                         
  -2   7   4        574.46        737.23       118.35 o                         
  -1   7   4       4632.72       4704.46       227.20 o                         
   0   7   4        306.71        263.18        89.19 o                         
  -7   8   4       4866.52       4606.32       308.62 o                         
  -6   8   4       4286.29       4638.19       358.65 o                         
  -5   8   4       8346.34       7925.94       336.96 o                         
  -4   8   4      28835.81      28879.63       789.46 o                         
  -3   8   4      29261.72      29661.12       706.40 o                         
  -2   8   4       3082.31       3057.76       253.85 o                         
  -1   8   4       2723.59       3160.10       259.96 o                         
   0   8   4        957.60       1022.28       170.09 o                         
  -6   9   4        650.56        675.06       171.14 o                         
  -5   9   4       1238.40       1326.35       211.43 o                         
  -4   9   4       1562.50       1858.17       246.27 o                         
  -3   9   4       1911.61       1617.56       229.39 o                         
   0   1   5       6908.34       6893.27        95.47 o                         
  -1   2   5       3918.06       3935.86        58.86 o                         
   0   2   5     107294.67     105494.78       848.16 o                         
  -2   3   5       2425.73       2445.38        55.86 o                         
  -1   3   5       1124.64       1081.25        48.70 o                         
   0   3   5        446.21        485.15        39.61 o                         
  -3   4   5      12043.86      12062.78       197.42 o                         
  -2   4   5          9.12         22.69        26.55 o                         
  -1   4   5       3946.82       3950.66       114.89 o                         
   0   4   5      65296.75      65848.57       799.77 o                         
  -4   5   5       6587.09       6823.55       171.71 o                         
  -3   5   5       6506.93       6841.38       177.94 o                         
  -2   5   5       3379.10       3743.00       149.39 o                         
  -1   5   5      11259.62      11117.37       238.93 o                         
   0   5   5        337.04        426.49        65.17 o                         
  -5   6   5       2468.11       2419.23       138.94 o                         
  -4   6   5      43239.19      43368.29       672.60 o                         
  -3   6   5      17093.16      17200.32       356.68 o                         
  -2   6   5      41934.53      43039.36       732.95 o                         
  -1   6   5       8438.39       8910.75       275.39 o                         
   0   6   5         52.64        141.46        65.49 o                         
  -6   7   5       3121.39       3171.98       211.12 o                         
  -5   7   5       3337.10       3334.27       233.96 o                         
  -4   7   5        981.33       1081.08       141.04 o                         
  -3   7   5        836.40        957.15       135.39 o                         
  -2   7   5        797.54       1082.01       144.61 o                         
  -1   7   5      10922.07      11289.82       385.76 o                         
   0   7   5        812.19        705.01       123.10 o                         
  -7   8   5      17600.07      16793.66       463.76 o                         
  -6   8   5      17537.76      16806.42       785.92 o                         
  -5   8   5      15231.22      15488.43       478.32 o                         
  -4   8   5        156.98        272.78       107.27 o                         
  -3   8   5       3846.50       3581.50       265.64 o                         
  -2   8   5      18904.80      18539.62       541.62 o                         
  -1   8   5      12567.60      12783.39       403.38 o                         
  -6   9   5       4418.11       4075.54       350.49 o                         
  -5   9   5       2731.62       2555.22       351.92 o                         
  -4   9   5       1511.51       1533.77       198.08 o                         
  -3   9   5       9766.59       9400.36       434.27 o                         
   0   0   6     173427.91     176894.09      4988.21 o                         
   0   1   6       1610.76       1562.59        35.45 o                         
  -1   2   6      11614.78      11408.41       135.14 o                         
   0   2   6      57528.97      57179.81       464.37 o                         
  -2   3   6       5598.56       5657.00        88.11 o                         
  -1   3   6       5979.25       5847.24       104.75 o                         
   0   3   6       9159.25       9052.95       137.89 o                         
  -3   4   6      10373.85      10222.06       178.52 o                         
  -2   4   6      81173.50      81592.78       748.34 o                         
  -1   4   6       9017.68       8811.58       198.86 o                         
   0   4   6      33741.86      33818.61       477.79 o                         
  -4   5   6       4502.01       4454.64       146.15 o                         
  -3   5   6       2781.05       2635.36       114.07 o                         
  -2   5   6       1196.25       1277.37        97.93 o                         
  -1   5   6       6361.77       6594.72       194.45 o                         
   0   5   6       1773.73       1586.86       119.68 o                         
  -5   6   6      14598.97      14864.33       366.25 o                         
  -4   6   6      16362.46      15903.71       320.38 o                         
  -3   6   6       4928.40       5184.88       187.60 o                         
  -2   6   6      17138.06      17430.36       397.21 o                         
  -1   6   6      11788.26      11280.96       357.09 o                         
   0   6   6      27745.73      28104.56       576.20 o                         
  -6   7   6       5257.66       4763.26       252.76 o                         
  -5   7   6       1545.21       1616.53       170.28 o                         
  -4   7   6       4562.47       4737.98       278.63 o                         
  -3   7   6       7394.91       7119.76       304.78 o                         
  -2   7   6        780.67        831.56       130.36 o                         
  -1   7   6       9634.54       9946.21       362.22 o                         
   0   7   6       2308.14       2314.08       192.40 o                         
  -7   8   6       4970.43       5186.11       291.63 o                         
  -6   8   6      11526.42      11488.93       417.23 o                         
  -5   8   6      13198.48      12977.68       438.76 o                         
  -4   8   6      18213.54      18298.53       528.43 o                         
  -3   8   6      13038.58      13727.93       500.57 o                         
  -2   8   6      10328.98      10238.88       443.13 o                         
  -1   8   6       3141.94       2842.10       224.37 o                         
   0   1   7      12049.35      12214.04       159.59 o                         
  -1   2   7       3337.38       3463.20        75.95 o                         
   0   2   7      65734.41      66071.77       611.25 o                         
  -2   3   7       8938.30       8871.12       117.83 o                         
  -1   3   7       4714.44       4835.06        86.80 o                         
   0   3   7       3076.22       3133.94        77.10 o                         
  -3   4   7      17507.99      17660.59       301.05 o                         
  -2   4   7          1.77         32.60        29.35 o                         
  -1   4   7       5778.06       5539.14       147.44 o                         
   0   4   7      40360.27      40272.41       546.02 o                         
  -4   5   7       5483.78       5337.97       160.04 o                         
  -3   5   7       8889.19       9018.07       186.75 o                         
  -2   5   7       3605.76       3595.21       156.33 o                         
  -1   5   7      11117.64      11293.76       247.05 o                         
   0   5   7        621.88        743.17        85.89 o                         
  -5   6   7       3081.60       2901.18       198.15 o                         
  -4   6   7      27340.17      27194.34       489.25 o                         
  -3   6   7      14821.37      14998.27       332.50 o                         
  -2   6   7      26521.26      26882.45       530.62 o                         
  -1   6   7      10285.18       9791.25       404.15 o                         
   0   6   7        288.07        233.93        83.56 o                         
  -6   7   7       3187.02       2976.89       251.79 o                         
  -5   7   7       3999.98       4035.40       260.61 o                         
  -4   7   7       1647.55       1489.01       163.69 o                         
  -3   7   7        433.13        329.05       100.22 o                         
  -2   7   7       1088.62        811.34       129.57 o                         
  -1   7   7      12751.42      13554.46       431.52 o                         
   0   7   7        609.95        532.55       113.82 o                         
  -6   8   7      11572.36      11398.35       863.25 o                         
  -5   8   7      15046.66      15568.09       490.09 o                         
  -4   8   7         76.29        -29.41        85.82 o                         
  -3   8   7       4128.73       3781.59       274.66 o                         
  -2   8   7      12534.56      12125.77       435.71 o                         
   0   0   8      86171.63      84998.67      2641.09 o                         
   0   1   8      12682.27      12924.28       182.09 o                         
  -1   2   8      12771.15      13015.26       167.29 o                         
   0   2   8      15114.91      15022.64       177.83 o                         
  -2   3   8      11277.89      11203.89       140.23 o                         
  -1   3   8      22731.65      22912.87       240.61 o                         
   0   3   8       7033.62       7113.53       132.19 o                         
  -3   4   8       6382.51       6269.03       159.15 o                         
  -2   4   8      55677.79      55965.90       610.16 o                         
  -1   4   8      19236.98      19428.17       314.06 o                         
   0   4   8       9350.20       9434.13       212.37 o                         
  -4   5   8       4930.70       4844.14       173.23 o                         
  -3   5   8       3317.33       3278.13       171.20 o                         
  -2   5   8       6325.34       6063.42       184.62 o                         
  -1   5   8       6655.17       6630.75       198.45 o                         
   0   5   8       9245.15       8605.63       259.39 o                         
  -5   6   8      24380.90      24746.84       472.44 o                         
  -4   6   8       5481.60       5202.96       205.54 o                         
  -3   6   8       7824.58       7164.59       223.51 o                         
  -2   6   8       6015.96       5926.19       238.79 o                         
  -1   6   8       7325.59       7064.25       281.46 o                         
   0   6   8      25775.92      26484.24       621.72 o                         
  -6   7   8       9881.82      10170.09       335.94 o                         
  -5   7   8       1033.93        904.46       155.97 o                         
  -4   7   8       5127.46       4779.85       325.51 o                         
  -3   7   8      16038.25      15913.92       462.82 o                         
  -2   7   8        438.18        404.76       110.91 o                         
  -1   7   8       4564.33       4762.65       295.24 o                         
   0   7   8        847.61        974.83       191.13 o                         
  -6   8   8       3645.78       3701.86       280.12 o                         
  -5   8   8       7253.13       7207.53       362.89 o                         
  -4   8   8      17793.60      17395.56       523.85 o                         
  -3   8   8      18932.25      18420.33       544.91 o                         
  -2   8   8       2973.90       3371.36       276.38 o                         
   0   1   9       8052.11       8242.09       126.60 o                         
  -1   2   9       2453.97       2541.47        66.77 o                         
   0   2   9      37768.78      38133.33       373.86 o                         
  -2   3   9       7458.92       7650.06       130.67 o                         
  -1   3   9       4186.75       4152.36        90.04 o                         
   0   3   9       2712.72       2586.01        89.48 o                         
  -3   4   9      16681.55      17169.77       306.30 o                         
  -2   4   9          3.64         10.60        31.74 o                         
  -1   4   9       5977.89       5936.88       164.62 o                         
   0   4   9      27480.31      27820.74       448.29 o                         
  -4   5   9       4322.47       4017.17       172.86 o                         
  -3   5   9       6866.43       6735.58       185.54 o                         
  -2   5   9       2990.75       2899.82       165.26 o                         
  -1   5   9       8960.55       8914.49       236.63 o                         
   0   5   9        732.63        708.47        97.67 o                         
  -5   6   9       3749.83       3585.42       192.47 o                         
  -4   6   9      20997.02      20989.15       507.53 o                         
  -3   6   9      12158.44      11797.13       305.91 o                         
  -2   6   9      19737.96      20206.29       500.71 o                         
  -1   6   9      12261.50      11949.42       375.18 o                         
   0   6   9        225.80        325.02       104.52 o                         
  -6   7   9       3218.38       2944.28       211.29 o                         
  -5   7   9       3332.64       3700.05       260.04 o                         
  -4   7   9       1876.66       1637.24       178.97 o                         
  -3   7   9        580.06        538.23       133.72 o                         
  -2   7   9        942.47        730.26       138.59 o                         
  -1   7   9      12994.78      12661.09       427.98 o                         
  -4   8   9        113.22        129.18       104.47 o                         
   0   0  10      53765.19      55473.89      1939.39 o                         
   0   1  10       2555.93       2623.81        53.58 o                         
  -1   2  10       8446.97       8210.48       142.37 o                         
   0   2  10      24370.49      24012.68       296.54 o                         
  -2   3  10       3790.05       3843.18        92.55 o                         
  -1   3  10       6840.54       6996.69       133.60 o                         
   0   3  10       4610.90       4557.00       128.81 o                         
  -3   4  10       5696.37       5591.74       160.18 o                         
  -2   4  10      38001.47      38135.80       553.75 o                         
  -1   4  10       9266.99       9328.71       214.13 o                         
   0   4  10      15241.20      15306.89       303.67 o                         
  -4   5  10       5027.60       4934.73       179.76 o                         
  -3   5  10       1474.86       1426.03       101.38 o                         
  -2   5  10       1799.44       1850.89       129.70 o                         
  -1   5  10       6311.37       6654.00       206.03 o                         
   0   5  10       2256.42       2079.69       150.97 o                         
  -5   6  10      14568.92      14537.81       390.44 o                         
  -4   6  10       7716.47       7705.92       264.54 o                         
  -3   6  10       9783.78      10097.31       322.07 o                         
  -2   6  10       8586.13       8756.22       358.60 o                         
  -1   6  10       7429.25       7462.64       299.55 o                         
   0   6  10      19207.66      18940.50       512.31 o                         
  -6   7  10       5784.60       5747.35       516.63 o                         
  -5   7  10       1223.72       1461.18       168.71 o                         
  -4   7  10       3070.89       2965.45       233.22 o                         
  -3   7  10       7364.10       7242.18       321.27 o                         
  -2   7  10        671.11        748.24       139.69 o                         
  -1   7  10       5100.91       5221.28       318.20 o                         
   0   1  11       5161.63       5168.67        89.93 o                         
  -1   2  11       1904.15       1843.45        84.74 o                         
   0   2  11      39867.57      40786.80       459.55 o                         
  -2   3  11       6217.67       6084.17       154.29 o                         
  -1   3  11       3868.50       3778.54       105.27 o                         
   0   3  11        311.61        259.20        45.59 o                         
  -3   4  11       9433.69       9408.59       216.50 o                         
  -2   4  11          2.65         73.00        37.78 o                         
  -1   4  11       3456.93       3684.60       138.64 o                         
   0   4  11      26144.99      26053.11       437.21 o                         
  -4   5  11       3772.87       3733.14       190.33 o                         
  -3   5  11       3651.50       3970.57       186.95 o                         
  -2   5  11       1799.33       1650.04       117.59 o                         
  -1   5  11       6275.99       6412.04       210.26 o                         
   0   5  11       1169.51       1042.03       115.51 o                         
  -5   6  11       2265.19       2472.78       183.54 o                         
  -4   6  11      21871.45      21594.79       478.21 o                         
  -3   6  11       9917.65      10231.79       305.76 o                         
  -2   6  11      20605.26      19624.07       503.97 o                         
  -1   6  11       7378.63       7702.66       309.04 o                         
   0   6  11          9.37         35.04        85.85 o                         
  -4   7  11       1354.95       1423.12       177.96 o                         
  -3   7  11        691.85        650.51       136.26 o                         
   0   0  12      57125.30      57274.36      2095.95 o                         
   0   1  12       3008.78       2842.04       119.12 o                         
  -1   2  12       5221.69       5453.48       146.30 o                         
   0   2  12      14590.13      14486.67       239.51 o                         
  -2   3  12       1403.78       1590.94        90.53 o                         
  -1   3  12       4695.28       4631.70       124.48 o                         
   0   3  12       3152.47       3088.15       113.57 o                         
  -3   4  12       3351.21       3260.62       141.59 o                         
  -2   4  12      40172.31      39609.12       576.86 o                         
  -1   4  12       7444.12       7682.77       199.22 o                         
   0   4  12       9656.79       9435.23       235.73 o                         
  -4   5  12       2517.42       2652.29       147.12 o                         
  -3   5  12       1479.82       1523.90       116.17 o                         
  -2   5  12       2762.50       3197.23       164.27 o                         
  -1   5  12       3338.30       3179.35       169.61 o                         
   0   5  12        943.40       1100.22       121.15 o                         
  -5   6  12      11117.17      11732.47       352.98 o                         
  -4   6  12       4880.80       4926.28       250.67 o                         
  -3   6  12       4183.68       3975.26       220.18 o                         
  -2   6  12       5298.08       5366.46       290.81 o                         
  -1   6  12       5021.42       4668.32       345.68 o                         
   0   1  13       3252.06       3367.26       157.44 o                         
  -1   2  13       1486.93       1492.71        94.27 o                         
   0   2  13      35038.94      35681.06       517.40 o                         
  -2   3  13       3332.62       3257.95       122.59 o                         
  -1   3  13       1624.19       1612.60        86.49 o                         
   0   3  13        637.38        719.58        67.64 o                         
  -3   4  13       7160.03       7315.45       182.32 o                         
  -2   4  13          1.41        125.08        58.43 o                         
  -1   4  13       2633.92       2735.10       161.11 o                         
   0   4  13      22518.10      23070.47       413.69 o                         
  -4   5  13       2820.85       2945.31       154.07 o                         
  -3   5  13       2843.41       2898.76       158.90 o                         
  -2   5  13       1084.42       1062.41       104.27 o                         
  -1   5  13       5481.73       5409.49       346.55 o                         
   0   1  14        982.17        839.63       144.01 o                         
  -1   2  14       6494.97       6770.49       230.32 o                         
   0   2  14       9437.04       9299.64       199.64 o                         
  -2   3  14       1511.60       1587.17        86.47 o                         
  -1   3  14       5075.89       5029.80       139.92 o                         
   0   3  14       4579.22       4338.64       162.76 o                         
  -3   4  14       1947.58       1919.56       119.91 o                         
  -2   4  14      30706.96      30225.25       528.44 o                         
  -1   4  14       5225.55       5321.38       177.24 o                         
   0   4  14       5938.26       5736.01       195.45 o                         
   0   1  15       3882.04       3722.10       289.09 o                         
  -1   2  15       1067.31       1164.87       118.95 o                         
   0   2  15      18425.94      18381.52       326.16 o                         
  -2   3  15       3415.29       3378.09       141.59 o                         
  -1   3  15       1865.98       1934.25       101.62 o                         
   0   3  15        769.89        747.40        77.79 o                         
   0   1  16        765.87        676.10       134.25 o                         
                                                                                
