# Supplementary material for: Structural characterization of quaternary selenites of tungsten(VI), A 2W3SeO12 (A = NH4, Cs, Rb, K or Tl)
Source: Acta Crystallogr E Crystallogr Commun. 2021 Mar 19;77(Pt 4):406–11. doi: 10.1107/S2056989021002735 (PMC8025859; doi:10.1107/S2056989021002735)
Supplement: Supplementary file 8 [file e-77-00406-Rb2W3SeO123sup9.rtv]

data_Rb2W3SeO123
_audit_creation_date              'Wednesday, February 17, 2021, 6:26 PM'
_audit_creation_method            'MDI JADE'

_pd_spec_description              'Rb2W3SeO12'
_diffrn_radiation_type            'Cu'
_diffrn_radiation_wavelength      1.54059
_pd_meas_step_count_time          30.6
_pd_meas_number_of_points         2424
_pd_meas_2theta_range_min         5
_pd_meas_2theta_range_max         75.00677
_pd_meas_2theta_range_inc         0.0288926

loop_
    _pd_meas_2theta_scan
    _pd_meas_intensity_total
5 241
5.02889 241
5.05779 221
5.08668 225
5.11557 213
5.14446 234
5.17336 196
5.20225 224
5.23114 207
5.26003 228
5.28893 213
5.31782 216
5.34671 201
5.3756 231
5.4045 224
5.43339 207
5.46228 188
5.49117 195
5.52007 203
5.54896 197
5.57785 248
5.60674 214
5.63564 215
5.66453 194
5.69342 219
5.72232 203
5.75121 228
5.7801 215
5.80899 208
5.83789 197
5.86678 203
5.89567 200
5.92456 209
5.95346 212
5.98235 222
6.01124 202
6.04013 189
6.06903 237
6.09792 193
6.12681 218
6.1557 218
6.1846 245
6.21349 198
6.24238 214
6.27127 203
6.30017 194
6.32906 227
6.35795 186
6.38684 211
6.41574 163
6.44463 215
6.47352 195
6.50242 211
6.53131 184
6.5602 188
6.58909 184
6.61799 179
6.64688 178
6.67577 200
6.70466 221
6.73356 194
6.76245 195
6.79134 210
6.82023 191
6.84913 194
6.87802 196
6.90691 199
6.9358 187
6.9647 212
6.99359 165
7.02248 173
7.05137 209
7.08027 191
7.10916 197
7.13805 149
7.16695 189
7.19584 174
7.22473 176
7.25362 183
7.28252 175
7.31141 203
7.3403 167
7.36919 198
7.39809 194
7.42698 198
7.45587 218
7.48476 227
7.51366 195
7.54255 191
7.57144 179
7.60033 161
7.62923 190
7.65812 207
7.68701 192
7.7159 195
7.7448 178
7.77369 214
7.80258 184
7.83147 183
7.86037 198
7.88926 179
7.91815 214
7.94705 189
7.97594 186
8.00483 181
8.03372 167
8.06262 189
8.09151 203
8.1204 198
8.14929 193
8.17819 176
8.20708 182
8.23597 197
8.26486 172
8.29376 191
8.32265 219
8.35154 217
8.38043 194
8.40933 187
8.43822 178
8.46711 194
8.496 182
8.5249 209
8.55379 169
8.58268 177
8.61158 174
8.64047 175
8.66936 182
8.69825 183
8.72715 200
8.75604 205
8.78493 196
8.81382 191
8.84272 176
8.87161 188
8.9005 179
8.92939 162
8.95829 180
8.98718 186
9.01607 183
9.04496 191
9.07386 175
9.10275 196
9.13164 190
9.16053 192
9.18943 192
9.21832 188
9.24721 189
9.2761 183
9.305 198
9.33389 178
9.36278 178
9.39168 162
9.42057 173
9.44946 194
9.47835 163
9.50725 174
9.53614 202
9.56503 185
9.59392 168
9.62282 172
9.65171 205
9.6806 189
9.70949 170
9.73839 183
9.76728 182
9.79617 172
9.82506 176
9.85396 179
9.88285 180
9.91174 155
9.94063 187
9.96953 174
9.99842 184
10.02731 172
10.05621 161
10.0851 170
10.11399 182
10.14288 166
10.17178 182
10.20067 206
10.22956 177
10.25845 155
10.28735 168
10.31624 162
10.34513 157
10.37402 187
10.40292 166
10.43181 182
10.4607 173
10.48959 166
10.51849 189
10.54738 162
10.57627 179
10.60516 184
10.63406 173
10.66295 184
10.69184 172
10.72073 191
10.74963 174
10.77852 173
10.80741 166
10.83631 162
10.8652 196
10.89409 188
10.92298 180
10.95188 180
10.98077 178
11.00966 194
11.03855 173
11.06745 186
11.09634 163
11.12523 165
11.15412 177
11.18302 159
11.21191 171
11.2408 186
11.26969 160
11.29859 173
11.32748 173
11.35637 175
11.38526 188
11.41416 171
11.44305 165
11.47194 176
11.50084 205
11.52973 168
11.55862 161
11.58751 178
11.61641 161
11.6453 203
11.67419 180
11.70308 203
11.73198 170
11.76087 172
11.78976 185
11.81865 160
11.84755 159
11.87644 178
11.90533 189
11.93422 186
11.96312 160
11.99201 181
12.0209 169
12.04979 179
12.07869 186
12.10758 166
12.13647 196
12.16537 199
12.19426 165
12.22315 187
12.25204 159
12.28094 172
12.30983 156
12.33872 165
12.36761 168
12.39651 176
12.4254 167
12.45429 174
12.48318 173
12.51208 156
12.54097 171
12.56986 176
12.59875 167
12.62765 177
12.65654 204
12.68543 193
12.71432 175
12.74322 169
12.77211 177
12.801 171
12.82989 167
12.85879 195
12.88768 201
12.91657 167
12.94547 178
12.97436 172
13.00325 167
13.03214 159
13.06104 178
13.08993 167
13.11882 153
13.14771 189
13.17661 176
13.2055 167
13.23439 168
13.26328 202
13.29218 173
13.32107 209
13.34996 183
13.37885 183
13.40775 195
13.43664 183
13.46553 191
13.49442 190
13.52332 188
13.55221 181
13.5811 181
13.61 172
13.63889 172
13.66778 182
13.69667 175
13.72557 169
13.75446 190
13.78335 180
13.81224 191
13.84114 197
13.87003 198
13.89892 191
13.92781 190
13.95671 192
13.9856 181
14.01449 206
14.04338 221
14.07228 209
14.10117 208
14.13006 257
14.15895 344
14.18785 535
14.21674 950
14.24563 1762
14.27452 2903
14.30342 2592
14.33231 1344
14.3612 491
14.3901 305
14.41899 288
14.44788 311
14.47677 281
14.50567 325
14.53456 289
14.56345 326
14.59234 317
14.62124 431
14.65013 744
14.67902 1334
14.70791 2509
14.73681 5499
14.7657 10013
14.79459 9605
14.82348 4873
14.85238 1439
14.88127 523
14.91016 392
14.93905 318
14.96795 351
14.99684 257
15.02573 289
15.05463 260
15.08352 237
15.11241 221
15.1413 240
15.1702 217
15.19909 203
15.22798 194
15.25687 191
15.28577 204
15.31466 187
15.34355 207
15.37244 189
15.40134 215
15.43023 231
15.45912 203
15.48801 231
15.51691 218
15.5458 236
15.57469 211
15.60358 239
15.63248 225
15.66137 248
15.69026 227
15.71915 220
15.74805 224
15.77694 237
15.80583 251
15.83473 255
15.86362 257
15.89251 306
15.9214 373
15.9503 581
15.97919 968
16.00808 2076
16.03697 4459
16.06587 6424
16.09476 4470
16.12365 2039
16.15254 597
16.18144 370
16.21033 308
16.23922 264
16.26811 257
16.29701 241
16.3259 235
16.35479 218
16.38368 219
16.41258 199
16.44147 220
16.47036 215
16.49926 214
16.52815 177
16.55704 202
16.58593 201
16.61483 222
16.64372 186
16.67261 175
16.7015 176
16.7304 191
16.75929 165
16.78818 181
16.81707 198
16.84597 173
16.87486 182
16.90375 209
16.93264 186
16.96154 177
16.99043 174
17.01932 176
17.04821 170
17.07711 186
17.106 158
17.13489 158
17.16378 183
17.19268 166
17.22157 190
17.25046 184
17.27936 176
17.30825 181
17.33714 171
17.36603 188
17.39493 178
17.42382 154
17.45271 147
17.4816 176
17.5105 184
17.53939 165
17.56828 159
17.59717 181
17.62607 172
17.65496 164
17.68385 174
17.71274 175
17.74164 160
17.77053 178
17.79942 159
17.82831 153
17.85721 178
17.8861 151
17.91499 169
17.94389 157
17.97278 173
18.00167 154
18.03056 156
18.05946 149
18.08835 153
18.11724 160
18.14613 147
18.17503 154
18.20392 170
18.23281 170
18.2617 170
18.2906 157
18.31949 139
18.34838 162
18.37727 155
18.40617 157
18.43506 148
18.46395 158
18.49284 143
18.52174 176
18.55063 173
18.57952 166
18.60842 168
18.63731 167
18.6662 140
18.69509 166
18.72399 184
18.75288 161
18.78177 169
18.81066 171
18.83956 143
18.86845 159
18.89734 178
18.92623 165
18.95513 179
18.98402 158
19.01291 172
19.0418 161
19.0707 143
19.09959 170
19.12848 146
19.15737 166
19.18627 151
19.21516 136
19.24405 153
19.27294 148
19.30184 166
19.33073 170
19.35962 189
19.38852 165
19.41741 160
19.4463 144
19.47519 138
19.50409 158
19.53298 144
19.56187 145
19.59076 164
19.61966 149
19.64855 164
19.67744 174
19.70633 147
19.73523 137
19.76412 146
19.79301 150
19.8219 150
19.8508 152
19.87969 163
19.90858 160
19.93747 157
19.96637 165
19.99526 145
20.02415 142
20.05305 146
20.08194 152
20.11083 163
20.13972 167
20.16862 184
20.19751 157
20.2264 165
20.25529 146
20.28419 145
20.31308 169
20.34197 134
20.37086 150
20.39976 142
20.42865 187
20.45754 205
20.48643 348
20.51533 566
20.54422 633
20.57311 470
20.602 294
20.6309 181
20.65979 157
20.68868 154
20.71757 156
20.74647 154
20.77536 164
20.80425 177
20.83315 156
20.86204 163
20.89093 128
20.91982 166
20.94872 170
20.97761 171
21.0065 144
21.03539 172
21.06429 179
21.09318 138
21.12207 174
21.15096 133
21.17986 150
21.20875 157
21.23764 154
21.26653 165
21.29543 138
21.32432 152
21.35321 157
21.3821 169
21.411 165
21.43989 150
21.46878 148
21.49768 165
21.52657 154
21.55546 148
21.58435 186
21.61325 164
21.64214 161
21.67103 173
21.69992 152
21.72882 138
21.75771 159
21.7866 167
21.81549 156
21.84439 148
21.87328 135
21.90217 157
21.93106 167
21.95996 189
21.98885 150
22.01774 189
22.04663 169
22.07553 153
22.10442 154
22.13331 141
22.1622 162
22.1911 151
22.21999 181
22.24888 134
22.27778 147
22.30667 142
22.33556 141
22.36445 154
22.39335 135
22.42224 163
22.45113 158
22.48002 144
22.50892 160
22.53781 184
22.5667 165
22.59559 156
22.62449 169
22.65338 168
22.68227 151
22.71116 144
22.74006 161
22.76895 151
22.79784 155
22.82673 136
22.85563 145
22.88452 151
22.91341 168
22.94231 156
22.9712 149
23.00009 157
23.02898 157
23.05788 150
23.08677 156
23.11566 144
23.14455 139
23.17345 151
23.20234 165
23.23123 153
23.26012 159
23.28902 156
23.31791 158
23.3468 144
23.37569 140
23.40459 179
23.43348 171
23.46237 156
23.49126 146
23.52016 151
23.54905 142
23.57794 161
23.60683 164
23.63573 153
23.66462 136
23.69351 159
23.72241 161
23.7513 164
23.78019 147
23.80908 199
23.83798 179
23.86687 154
23.89576 178
23.92465 138
23.95355 127
23.98244 158
24.01133 150
24.04022 166
24.06912 155
24.09801 126
24.1269 156
24.15579 169
24.18469 165
24.21358 152
24.24247 155
24.27136 169
24.30026 164
24.32915 150
24.35804 146
24.38694 134
24.41583 136
24.44472 146
24.47361 152
24.50251 150
24.5314 147
24.56029 163
24.58918 157
24.61808 152
24.64697 149
24.67586 194
24.70475 243
24.73365 290
24.76254 256
24.79143 233
24.82032 206
24.84922 199
24.87811 141
24.907 134
24.93589 184
24.96479 157
24.99368 164
25.02257 152
25.05147 172
25.08036 154
25.10925 167
25.13814 149
25.16704 174
25.19593 182
25.22482 165
25.25371 144
25.28261 175
25.3115 180
25.34039 178
25.36928 152
25.39818 171
25.42707 164
25.45596 175
25.48485 187
25.51375 214
25.54264 176
25.57153 190
25.60042 195
25.62932 209
25.65821 183
25.6871 215
25.71599 221
25.74489 266
25.77378 512
25.80267 1049
25.83157 1371
25.86046 844
25.88935 847
25.91824 499
25.94714 287
25.97603 251
26.00492 228
26.03381 262
26.06271 255
26.0916 206
26.12049 263
26.14938 250
26.17828 231
26.20717 258
26.23606 332
26.26495 406
26.29385 508
26.32274 1106
26.35163 3135
26.38052 6741
26.40942 5795
26.43831 3721
26.4672 3413
26.4961 1123
26.52499 488
26.55388 341
26.58277 307
26.61167 272
26.64056 275
26.66945 263
26.69834 280
26.72724 228
26.75613 217
26.78502 209
26.81391 198
26.84281 230
26.8717 180
26.90059 196
26.92948 205
26.95838 169
26.98727 187
27.01616 175
27.04505 177
27.07395 188
27.10284 202
27.13173 205
27.16062 190
27.18952 216
27.21841 181
27.2473 179
27.2762 169
27.30509 212
27.33398 178
27.36287 207
27.39177 166
27.42066 178
27.44955 178
27.47844 197
27.50734 175
27.53623 200
27.56512 172
27.59401 169
27.62291 209
27.6518 194
27.68069 188
27.70958 188
27.73848 197
27.76737 201
27.79626 210
27.82515 182
27.85405 207
27.88294 224
27.91183 228
27.94073 225
27.96962 225
27.99851 234
28.0274 235
28.0563 231
28.08519 243
28.11408 239
28.14297 248
28.17187 226
28.20076 253
28.22965 274
28.25854 291
28.28744 296
28.31633 301
28.34522 312
28.37411 283
28.40301 320
28.4319 326
28.46079 352
28.48968 396
28.51858 523
28.54747 890
28.57636 2358
28.60525 4704
28.63415 3671
28.66304 2398
28.69193 2576
28.72083 1208
28.74972 865
28.77861 1086
28.8075 2475
28.8364 7210
28.86529 13170
28.89418 7974
28.92307 6508
28.95197 5959
28.98086 1896
29.00975 765
29.03864 611
29.06754 495
29.09643 472
29.12532 481
29.15421 468
29.18311 437
29.212 472
29.24089 498
29.26978 439
29.29868 500
29.32757 500
29.35646 537
29.38536 633
29.41425 778
29.44314 996
29.47203 1329
29.50093 2976
29.52982 9609
29.55871 21599
29.5876 17948
29.6165 13046
29.64539 15020
29.67428 6402
29.70317 3464
29.73207 1992
29.76096 939
29.78985 656
29.81874 517
29.84764 429
29.87653 390
29.90542 343
29.93431 289
29.96321 299
29.9921 308
30.02099 293
30.04988 309
30.07878 273
30.10767 291
30.13656 274
30.16546 292
30.19435 284
30.22324 248
30.25213 239
30.28103 221
30.30992 232
30.33881 281
30.3677 216
30.3966 233
30.42549 229
30.45438 228
30.48327 198
30.51217 213
30.54106 266
30.56995 227
30.59884 239
30.62774 249
30.65663 222
30.68552 190
30.71441 235
30.74331 210
30.7722 212
30.80109 185
30.82999 209
30.85888 190
30.88777 187
30.91666 219
30.94556 197
30.97445 192
31.00334 200
31.03223 210
31.06113 242
31.09002 193
31.11891 186
31.1478 200
31.1767 195
31.20559 214
31.23448 193
31.26337 188
31.29227 188
31.32116 184
31.35005 198
31.37894 220
31.40784 188
31.43673 188
31.46562 194
31.49452 169
31.52341 204
31.5523 200
31.58119 235
31.61009 200
31.63898 218
31.66787 200
31.69676 187
31.72566 181
31.75455 198
31.78344 180
31.81233 206
31.84123 208
31.87012 207
31.89901 203
31.9279 213
31.9568 207
31.98569 213
32.01458 218
32.04347 229
32.07237 230
32.10126 271
32.13015 294
32.15904 289
32.18794 372
32.21683 685
32.24572 1788
32.27462 4121
32.30351 3202
32.3324 1659
32.36129 2413
32.39019 1494
32.41908 478
32.44797 307
32.47686 253
32.50576 265
32.53465 226
32.56354 221
32.59243 205
32.62133 188
32.65022 207
32.67911 194
32.708 182
32.7369 189
32.76579 206
32.79468 211
32.82357 229
32.85247 228
32.88136 271
32.91025 419
32.93915 916
32.96804 1879
32.99693 1469
33.02582 855
33.05472 1037
33.08361 704
33.1125 289
33.14139 226
33.17029 222
33.19918 217
33.22807 184
33.25696 178
33.28586 182
33.31475 251
33.34364 415
33.37253 617
33.40143 441
33.43032 371
33.45921 380
33.4881 261
33.517 182
33.54589 151
33.57478 155
33.60367 158
33.63257 172
33.66146 184
33.69035 155
33.71925 168
33.74814 144
33.77703 138
33.80592 159
33.83482 178
33.86371 141
33.8926 159
33.92149 156
33.95039 170
33.97928 154
34.00817 149
34.03706 131
34.06596 134
34.09485 140
34.12374 158
34.15263 154
34.18153 144
34.21042 119
34.23931 154
34.2682 149
34.2971 141
34.32599 144
34.35488 150
34.38378 156
34.41267 119
34.44156 126
34.47045 140
34.49935 146
34.52824 156
34.55713 143
34.58602 158
34.61492 135
34.64381 128
34.6727 135
34.70159 150
34.73049 145
34.75938 152
34.78827 126
34.81716 131
34.84606 148
34.87495 135
34.90384 156
34.93273 138
34.96163 153
34.99052 135
35.01941 155
35.0483 120
35.0772 159
35.10609 125
35.13498 151
35.16388 151
35.19277 147
35.22166 161
35.25055 156
35.27945 117
35.30834 122
35.33723 135
35.36612 128
35.39502 142
35.42391 133
35.4528 118
35.48169 158
35.51059 142
35.53948 135
35.56837 146
35.59726 140
35.62616 138
35.65505 133
35.68394 133
35.71283 138
35.74173 132
35.77062 131
35.79951 126
35.82841 141
35.8573 144
35.88619 142
35.91508 141
35.94398 138
35.97287 136
36.00176 154
36.03065 142
36.05955 176
36.08844 171
36.11733 141
36.14622 171
36.17512 169
36.20401 159
36.2329 180
36.26179 201
36.29069 216
36.31958 252
36.34847 479
36.37736 1291
36.40626 2393
36.43515 1335
36.46404 768
36.49293 1264
36.52183 882
36.55072 307
36.57961 189
36.60851 169
36.6374 174
36.66629 138
36.69518 160
36.72408 148
36.75297 134
36.78186 120
36.81075 144
36.83965 159
36.86854 132
36.89743 138
36.92632 149
36.95522 143
36.98411 128
37.013 131
37.04189 121
37.07079 140
37.09968 126
37.12857 130
37.15746 112
37.18636 124
37.21525 125
37.24414 141
37.27304 123
37.30193 142
37.33082 125
37.35971 146
37.38861 127
37.4175 134
37.44639 147
37.47528 131
37.50418 130
37.53307 116
37.56196 145
37.59085 119
37.61975 124
37.64864 153
37.67753 125
37.70642 138
37.73532 133
37.76421 127
37.7931 149
37.82199 116
37.85089 135
37.87978 146
37.90867 124
37.93757 135
37.96646 146
37.99535 156
38.02424 158
38.05314 345
38.08203 736
38.11092 742
38.13981 349
38.16871 405
38.1976 490
38.22649 279
38.25538 179
38.28428 119
38.31317 114
38.34206 144
38.37095 121
38.39985 134
38.42874 141
38.45763 146
38.48652 140
38.51542 138
38.54431 127
38.5732 140
38.60209 117
38.63099 141
38.65988 156
38.68877 138
38.71767 138
38.74656 148
38.77545 165
38.80434 245
38.83324 448
38.86213 614
38.89102 712
38.91991 508
38.94881 413
38.9777 419
39.00659 385
39.03548 189
39.06438 136
39.09327 148
39.12216 134
39.15105 127
39.17995 119
39.20884 124
39.23773 121
39.26662 107
39.29552 137
39.32441 118
39.3533 112
39.3822 109
39.41109 116
39.43998 121
39.46887 121
39.49777 117
39.52666 114
39.55555 135
39.58444 130
39.61334 109
39.64223 141
39.67112 127
39.70001 98
39.72891 112
39.7578 115
39.78669 114
39.81558 126
39.84448 120
39.87337 140
39.90226 162
39.93115 159
39.96005 213
39.98894 413
40.01783 617
40.04672 407
40.07562 259
40.10451 357
40.1334 336
40.1623 178
40.19119 138
40.22008 118
40.24897 124
40.27787 105
40.30676 110
40.33565 120
40.36454 114
40.39344 124
40.42233 110
40.45122 136
40.48011 116
40.50901 121
40.5379 104
40.56679 124
40.59568 113
40.62458 119
40.65347 114
40.68236 124
40.71125 135
40.74015 125
40.76904 112
40.79793 145
40.82683 145
40.85572 148
40.88461 145
40.9135 161
40.9424 220
40.97129 380
41.00018 935
41.02907 907
41.05797 414
41.08686 367
41.11575 531
41.14464 434
41.17354 204
41.20243 154
41.23132 158
41.26021 142
41.28911 155
41.318 135
41.34689 154
41.37578 117
41.40468 147
41.43357 141
41.46246 157
41.49135 158
41.52025 257
41.54914 484
41.57803 817
41.60693 519
41.63582 307
41.66471 382
41.6936 422
41.7225 267
41.75139 159
41.78028 146
41.80917 131
41.83807 130
41.86696 141
41.89585 116
41.92474 105
41.95364 119
41.98253 117
42.01142 117
42.04031 129
42.06921 138
42.0981 118
42.12699 116
42.15588 129
42.18478 113
42.21367 127
42.24256 117
42.27146 111
42.30035 101
42.32924 136
42.35813 124
42.38703 94
42.41592 113
42.44481 112
42.4737 116
42.5026 114
42.53149 105
42.56038 112
42.58927 127
42.61817 110
42.64706 93
42.67595 99
42.70484 115
42.73374 121
42.76263 122
42.79152 97
42.82041 129
42.84931 114
42.8782 125
42.90709 119
42.93598 130
42.96488 101
42.99377 111
43.02266 118
43.05156 110
43.08045 114
43.10934 95
43.13823 109
43.16713 118
43.19602 112
43.22491 111
43.2538 86
43.2827 121
43.31159 123
43.34048 112
43.36937 125
43.39827 113
43.42716 116
43.45605 119
43.48494 130
43.51384 131
43.54273 100
43.57162 132
43.60051 145
43.62941 114
43.6583 113
43.68719 124
43.71609 116
43.74498 119
43.77387 118
43.80276 108
43.83166 128
43.86055 119
43.88944 111
43.91833 138
43.94723 133
43.97612 142
44.00501 173
44.0339 165
44.0628 279
44.09169 422
44.12058 248
44.14947 201
44.17837 225
44.20726 245
44.23615 216
44.26504 180
44.29394 193
44.32283 216
44.35172 255
44.38062 472
44.40951 1130
44.4384 2100
44.46729 1249
44.49619 573
44.52508 671
44.55397 1122
44.58286 775
44.61176 315
44.64065 227
44.66954 180
44.69843 160
44.72733 192
44.75622 179
44.78511 171
44.814 182
44.8429 170
44.87179 167
44.90068 192
44.92957 242
44.95847 421
44.98736 1062
45.01625 1663
45.04514 940
45.07404 471
45.10293 655
45.13182 1032
45.16072 766
45.18961 320
45.2185 237
45.24739 255
45.27629 246
45.30518 166
45.33407 172
45.36296 146
45.39186 157
45.42075 154
45.44964 131
45.47853 147
45.50743 124
45.53632 138
45.56521 134
45.5941 155
45.623 154
45.65189 137
45.68078 152
45.70967 152
45.73857 141
45.76746 188
45.79635 173
45.82525 194
45.85414 216
45.88303 207
45.91192 194
45.94082 251
45.96971 286
45.9986 719
46.02749 2056
46.05639 3248
46.08528 1570
46.11417 655
46.14306 974
46.17196 1714
46.20085 1100
46.22974 391
46.25863 216
46.28753 197
46.31642 187
46.34531 169
46.3742 141
46.4031 171
46.43199 158
46.46088 136
46.48977 153
46.51867 171
46.54756 150
46.57645 129
46.60535 125
46.63424 140
46.66313 134
46.69202 133
46.72092 137
46.74981 139
46.7787 141
46.80759 132
46.83649 132
46.86538 122
46.89427 140
46.92316 154
46.95206 139
46.98095 151
47.00984 165
47.03873 163
47.06763 159
47.09652 162
47.12541 166
47.1543 158
47.1832 186
47.21209 163
47.24098 205
47.26988 220
47.29877 255
47.32766 238
47.35655 243
47.38545 310
47.41434 350
47.44323 424
47.47212 801
47.50102 2017
47.52991 4491
47.5588 3996
47.58769 1525
47.61659 1078
47.64548 2066
47.67437 2453
47.70326 1089
47.73216 443
47.76105 300
47.78994 241
47.81883 213
47.84773 196
47.87662 173
47.90551 173
47.9344 183
47.9633 166
47.99219 139
48.02108 137
48.04998 135
48.07887 152
48.10776 169
48.13665 147
48.16555 130
48.19444 154
48.22333 138
48.25222 140
48.28112 131
48.31001 129
48.3389 131
48.36779 128
48.39669 138
48.42558 146
48.45447 120
48.48336 133
48.51226 143
48.54115 139
48.57004 156
48.59893 147
48.62783 140
48.65672 131
48.68561 178
48.71451 164
48.7434 147
48.77229 152
48.80118 172
48.83008 223
48.85897 376
48.88786 855
48.91675 1084
48.94565 531
48.97454 322
49.00343 424
49.03232 685
49.06122 451
49.09011 249
49.119 188
49.14789 167
49.17679 216
49.20568 230
49.23457 191
49.26346 136
49.29236 160
49.32125 194
49.35014 165
49.37903 147
49.40793 149
49.43682 130
49.46571 149
49.49461 134
49.5235 123
49.55239 149
49.58128 114
49.61018 142
49.63907 121
49.66796 149
49.69685 123
49.72575 148
49.75464 122
49.78353 149
49.81242 127
49.84132 137
49.87021 139
49.8991 137
49.92799 145
49.95689 148
49.98578 154
50.01467 146
50.04356 143
50.07246 150
50.10135 165
50.13024 170
50.15914 178
50.18803 188
50.21692 203
50.24581 222
50.27471 213
50.3036 251
50.33249 258
50.36138 261
50.39028 308
50.41917 326
50.44806 508
50.47695 1159
50.50585 3689
50.53474 6076
50.56363 2692
50.59252 967
50.62142 1112
50.65031 2551
50.6792 2644
50.70809 976
50.73699 393
50.76588 269
50.79477 226
50.82367 187
50.85256 190
50.88145 200
50.91034 152
50.93924 143
50.96813 156
50.99702 157
51.02591 154
51.05481 146
51.0837 137
51.11259 128
51.14148 163
51.17038 144
51.19927 166
51.22816 136
51.25705 122
51.28595 160
51.31484 139
51.34373 139
51.37262 142
51.40152 132
51.43041 139
51.4593 122
51.48819 156
51.51709 153
51.54598 144
51.57487 140
51.60377 147
51.63266 148
51.66155 125
51.69044 155
51.71934 129
51.74823 171
51.77712 126
51.80601 167
51.83491 170
51.8638 167
51.89269 192
51.92158 267
51.95048 471
51.97937 459
52.00826 264
52.03715 212
52.06605 246
52.09494 323
52.12383 263
52.15272 179
52.18162 167
52.21051 158
52.2394 149
52.2683 150
52.29719 151
52.32608 155
52.35497 154
52.38387 154
52.41276 151
52.44165 168
52.47054 153
52.49944 164
52.52833 148
52.55722 162
52.58611 161
52.61501 197
52.6439 200
52.67279 213
52.70168 397
52.73058 746
52.75947 700
52.78836 334
52.81725 342
52.84615 676
52.87504 1722
52.90393 2207
52.93282 956
52.96172 417
52.99061 407
53.0195 878
53.0484 1025
53.07729 486
53.10618 270
53.13507 216
53.16397 177
53.19286 177
53.22175 212
53.25064 248
53.27954 461
53.30843 943
53.33732 1005
53.36621 548
53.39511 323
53.424 373
53.45289 582
53.48178 600
53.51068 324
53.53957 228
53.56846 167
53.59735 166
53.62625 148
53.65514 166
53.68403 152
53.71293 162
53.74182 155
53.77071 170
53.7996 150
53.8285 177
53.85739 171
53.88628 188
53.91517 184
53.94407 165
53.97296 181
54.00185 203
54.03074 238
54.05964 397
54.08853 840
54.11742 1745
54.14631 1843
54.17521 790
54.2041 489
54.23299 626
54.26188 1051
54.29078 945
54.31967 535
54.34856 318
54.37745 236
54.40635 225
54.43524 172
54.46413 169
54.49303 144
54.52192 162
54.55081 136
54.5797 130
54.6086 137
54.63749 144
54.66638 145
54.69527 151
54.72417 134
54.75306 135
54.78195 142
54.81084 147
54.83974 154
54.86863 146
54.89752 174
54.92641 156
54.95531 213
54.9842 336
55.01309 669
55.04198 1020
55.07088 550
55.09977 339
55.12866 428
55.15756 736
55.18645 731
55.21534 469
55.24423 228
55.27313 255
55.30202 343
55.33091 270
55.3598 178
55.3887 183
55.41759 130
55.44648 122
55.47537 139
55.50427 130
55.53316 119
55.56205 138
55.59094 136
55.61984 94
55.64873 122
55.67762 120
55.70651 127
55.73541 127
55.7643 127
55.79319 131
55.82208 137
55.85098 136
55.87987 121
55.90876 126
55.93766 100
55.96655 121
55.99544 131
56.02433 127
56.05323 106
56.08212 122
56.11101 109
56.1399 118
56.1688 130
56.19769 127
56.22658 132
56.25547 97
56.28437 118
56.31326 117
56.34215 114
56.37104 128
56.39994 116
56.42883 125
56.45772 110
56.48661 131
56.51551 123
56.5444 114
56.57329 125
56.60219 130
56.63108 129
56.65997 113
56.68886 118
56.71776 109
56.74665 120
56.77554 133
56.80443 130
56.83333 105
56.86222 142
56.89111 115
56.92 115
56.9489 132
56.97779 137
57.00668 127
57.03557 131
57.06447 117
57.09336 133
57.12225 146
57.15114 125
57.18004 127
57.20893 122
57.23782 121
57.26672 130
57.29561 111
57.3245 136
57.35339 124
57.38229 131
57.41118 152
57.44007 156
57.46896 143
57.49786 159
57.52675 170
57.55564 168
57.58453 194
57.61343 174
57.64232 161
57.67121 208
57.7001 231
57.729 254
57.75789 419
57.78678 1131
57.81567 2258
57.84457 1796
57.87346 760
57.90235 384
57.93124 492
57.96014 992
57.98903 1198
58.01792 627
58.04682 277
58.07571 212
58.1046 192
58.13349 168
58.16239 153
58.19128 153
58.22017 157
58.24906 140
58.27796 131
58.30685 144
58.33574 136
58.36463 146
58.39353 161
58.42242 162
58.45131 143
58.4802 138
58.5091 132
58.53799 151
58.56688 155
58.59577 127
58.62467 147
58.65356 144
58.68245 118
58.71135 129
58.74024 142
58.76913 123
58.79802 149
58.82692 141
58.85581 140
58.8847 163
58.91359 144
58.94249 173
58.97138 218
59.00027 390
59.02916 532
59.05806 335
59.08695 215
59.11584 183
59.14473 253
59.17363 384
59.20252 361
59.23141 262
59.2603 315
59.2892 313
59.31809 283
59.34698 256
59.37587 295
59.40477 286
59.43366 353
59.46255 370
59.49145 606
59.52034 1316
59.54923 3265
59.57812 4325
59.60702 3289
59.63591 1558
59.6648 848
59.69369 1243
59.72259 2117
59.75148 2268
59.78037 1377
59.80926 590
59.83816 346
59.86705 276
59.89594 238
59.92483 199
59.95373 217
59.98262 190
60.01151 161
60.0404 159
60.0693 179
60.09819 146
60.12708 153
60.15598 166
60.18487 156
60.21376 150
60.24265 207
60.27155 242
60.30044 410
60.32933 405
60.35822 257
60.38712 168
60.41601 177
60.4449 228
60.47379 266
60.50269 232
60.53158 163
60.56047 148
60.58936 143
60.61826 138
60.64715 153
60.67604 137
60.70493 113
60.73383 152
60.76272 143
60.79161 151
60.8205 144
60.8494 171
60.87829 161
60.90718 174
60.93608 160
60.96497 181
60.99386 165
61.02275 198
61.05165 191
61.08054 240
61.10943 330
61.13832 671
61.16722 1012
61.19611 706
61.225 779
61.25389 1425
61.28279 1735
61.31168 1369
61.34057 911
61.36946 556
61.39836 594
61.42725 880
61.45614 908
61.48503 613
61.51393 498
61.54282 589
61.57171 920
61.60061 937
61.6295 487
61.65839 270
61.68728 239
61.71618 380
61.74507 572
61.77396 506
61.80285 273
61.83175 194
61.86064 152
61.88953 125
61.91842 164
61.94732 138
61.97621 123
62.0051 129
62.03399 137
62.06289 124
62.09178 135
62.12067 153
62.14956 120
62.17846 112
62.20735 111
62.23624 119
62.26514 125
62.29403 120
62.32292 120
62.35181 129
62.38071 127
62.4096 109
62.43849 135
62.46738 118
62.49628 123
62.52517 112
62.55406 99
62.58295 122
62.61185 113
62.64074 122
62.66963 118
62.69852 110
62.72742 122
62.75631 133
62.7852 117
62.81409 118
62.84299 116
62.87188 122
62.90077 126
62.92966 125
62.95856 126
62.98745 152
63.01634 123
63.04524 122
63.07413 116
63.10302 137
63.13191 130
63.16081 137
63.1897 167
63.21859 241
63.24748 440
63.27638 372
63.30527 256
63.33416 167
63.36305 185
63.39195 185
63.42084 229
63.44973 281
63.47862 185
63.50752 152
63.53641 147
63.5653 126
63.59419 128
63.62309 148
63.65198 155
63.68087 156
63.70977 230
63.73866 417
63.76755 813
63.79644 775
63.82534 351
63.85423 199
63.88312 237
63.91201 280
63.94091 485
63.9698 436
63.99869 259
64.02758 164
64.05648 132
64.08537 147
64.11426 128
64.14315 133
64.17205 165
64.20094 249
64.22983 332
64.25872 231
64.28762 172
64.31651 133
64.3454 159
64.37429 186
64.40319 212
64.43208 164
64.46097 129
64.48987 137
64.51876 118
64.54765 100
64.57654 118
64.60544 130
64.63433 142
64.66322 125
64.69211 119
64.72101 130
64.7499 112
64.77879 97
64.80768 127
64.83658 106
64.86547 128
64.89436 181
64.92325 198
64.95215 131
64.98104 136
65.00993 125
65.03882 150
65.06772 135
65.09661 159
65.1255 140
65.1544 143
65.18329 122
65.21218 135
65.24107 112
65.26997 108
65.29886 126
65.32775 138
65.35664 200
65.38554 268
65.41443 477
65.44332 359
65.47221 196
65.50111 126
65.53 138
65.55889 174
65.58778 235
65.61668 288
65.64557 198
65.67446 115
65.70335 105
65.73225 116
65.76114 93
65.79003 106
65.81892 137
65.84782 121
65.87671 115
65.9056 114
65.9345 124
65.96339 102
65.99228 110
66.02117 112
66.05007 112
66.07896 122
66.10785 130
66.13674 118
66.16564 172
66.19453 239
66.22342 347
66.25231 336
66.28121 216
66.3101 145
66.33899 137
66.36788 156
66.39678 228
66.42567 260
66.45456 202
66.48345 133
66.51235 133
66.54124 112
66.57013 118
66.59903 105
66.62792 104
66.65681 120
66.6857 115
66.7146 110
66.74349 119
66.77238 123
66.80127 131
66.83017 135
66.85906 123
66.88795 127
66.91684 185
66.94574 228
66.97463 236
67.00352 236
67.03241 451
67.06131 546
67.0902 466
67.11909 283
67.14798 228
67.17688 197
67.20577 238
67.23466 305
67.26355 321
67.29245 303
67.32134 298
67.35023 310
67.37913 200
67.40802 170
67.43691 144
67.4658 127
67.4947 154
67.52359 199
67.55248 177
67.58137 134
67.61027 150
67.63916 121
67.66805 103
67.69694 119
67.72584 134
67.75473 111
67.78362 122
67.81251 102
67.84141 104
67.8703 114
67.89919 108
67.92808 95
67.95698 116
67.98587 106
68.01476 135
68.04366 124
68.07255 125
68.10144 108
68.13033 97
68.15923 120
68.18812 111
68.21701 118
68.2459 103
68.2748 90
68.30369 79
68.33258 106
68.36147 106
68.39037 101
68.41926 122
68.44815 120
68.47704 113
68.50594 119
68.53483 113
68.56372 113
68.59261 107
68.62151 115
68.6504 149
68.67929 138
68.70819 134
68.73708 127
68.76597 117
68.79486 143
68.82376 125
68.85265 135
68.88154 189
68.91043 270
68.93933 373
68.96822 319
68.99711 187
69.026 181
69.0549 160
69.08379 220
69.11268 302
69.14157 511
69.17047 697
69.19936 469
69.22825 248
69.25714 192
69.28604 181
69.31493 221
69.34382 354
69.37271 497
69.40161 569
69.4305 780
69.45939 580
69.48829 335
69.51718 204
69.54607 206
69.57496 219
69.60386 362
69.63275 487
69.66164 358
69.69053 234
69.71943 225
69.74832 185
69.77721 265
69.8061 457
69.835 925
69.86389 1347
69.89278 961
69.92167 490
69.95057 279
69.97946 292
70.00835 361
70.03724 555
70.06614 750
70.09503 541
70.12392 302
70.15282 215
70.18171 135
70.2106 143
70.23949 175
70.26839 129
70.29728 138
70.32617 133
70.35506 103
70.38396 132
70.41285 137
70.44174 158
70.47063 156
70.49953 155
70.52842 170
70.55731 209
70.5862 351
70.6151 642
70.64399 1272
70.67288 1015
70.70177 449
70.73067 289
70.75956 274
70.78845 276
70.81734 415
70.84624 664
70.87513 589
70.90402 313
70.93292 209
70.96181 171
70.9907 164
71.01959 131
71.04849 130
71.07738 116
71.10627 132
71.13516 121
71.16406 141
71.19295 119
71.22184 122
71.25073 107
71.27963 119
71.30852 107
71.33741 130
71.3663 164
71.3952 133
71.42409 137
71.45298 142
71.48187 120
71.51077 154
71.53966 158
71.56855 145
71.59745 172
71.62634 211
71.65523 288
71.68412 436
71.71302 526
71.74191 526
71.7708 970
71.79969 1252
71.82859 782
71.85748 442
71.88637 388
71.91526 362
71.94416 337
71.97305 553
72.00194 699
72.03083 488
72.05973 274
72.08862 179
72.11751 161
72.1464 156
72.1753 128
72.20419 128
72.23308 119
72.26197 130
72.29087 137
72.31976 130
72.34865 129
72.37755 141
72.40644 137
72.43533 122
72.46422 110
72.49312 138
72.52201 116
72.5509 116
72.57979 130
72.60869 110
72.63758 122
72.66647 118
72.69536 120
72.72426 137
72.75315 135
72.78204 132
72.81093 177
72.83983 253
72.86872 348
72.89761 251
72.9265 180
72.9554 166
72.98429 180
73.01318 183
73.04208 297
73.07097 444
73.09986 482
73.12875 275
73.15765 168
73.18654 140
73.21543 134
73.24432 154
73.27322 222
73.30211 260
73.331 223
73.35989 151
73.38879 138
73.41768 125
73.44657 131
73.47546 114
73.50436 121
73.53325 87
73.56214 127
73.59103 122
73.61993 109
73.64882 107
73.67771 106
73.7066 125
73.7355 106
73.76439 90
73.79328 119
73.82218 98
73.85107 111
73.87996 113
73.90885 106
73.93775 113
73.96664 99
73.99553 107
74.02442 116
74.05332 109
74.08221 99
74.1111 122
74.13999 112
74.16889 114
74.19778 97
74.22667 117
74.25556 148
74.28446 124
74.31335 154
74.34224 198
74.37113 315
74.40003 529
74.42892 518
74.45781 328
74.48671 199
74.5156 164
74.54449 174
74.57338 156
74.60228 300
74.63117 362
74.66006 276
74.68895 170
74.71785 138
74.74674 111
74.77563 118
74.80452 110
74.83342 102
74.86231 112
74.8912 131
74.92009 117
74.94899 98
74.97788 125
75.00677 104
