# Supplementary material for: Structural characterization of quaternary selenites of tungsten(VI), A 2W3SeO12 (A = NH4, Cs, Rb, K or Tl)
Source: Acta Crystallogr E Crystallogr Commun. 2021 Mar 19;77(Pt 4):406–11. doi: 10.1107/S2056989021002735 (PMC8025859; doi:10.1107/S2056989021002735)
Supplement: Supplementary file 9 [file e-77-00406-K2W3SeO124sup10.rtv]

data_K2W3SeO124
_audit_creation_date              'Wednesday, February 17, 2021, 6:28 PM'
_audit_creation_method            'MDI JADE'

_pd_spec_description              'K2W3SeO12'
_diffrn_radiation_type            'Cu'
_diffrn_radiation_wavelength      1.54059
_pd_meas_step_count_time          30.8
_pd_meas_number_of_points         2423
_pd_meas_2theta_range_min         5
_pd_meas_2theta_range_max         74.99822
_pd_meas_2theta_range_inc         0.028901

loop_
    _pd_meas_2theta_scan
    _pd_meas_intensity_total
5 366
5.0289 430
5.0578 417
5.0867 383
5.1156 411
5.1445 399
5.17341 371
5.20231 371
5.23121 346
5.26011 346
5.28901 333
5.31791 319
5.34681 349
5.37571 313
5.40461 378
5.43351 294
5.46242 334
5.49132 323
5.52022 368
5.54912 286
5.57802 325
5.60692 328
5.63582 314
5.66472 305
5.69362 318
5.72252 337
5.75143 353
5.78033 309
5.80923 275
5.83813 308
5.86703 309
5.89593 314
5.92483 294
5.95373 283
5.98263 314
6.01153 329
6.04044 301
6.06934 293
6.09824 310
6.12714 290
6.15604 295
6.18494 294
6.21384 270
6.24274 315
6.27164 311
6.30054 327
6.32945 343
6.35835 277
6.38725 288
6.41615 303
6.44505 287
6.47395 276
6.50285 259
6.53175 265
6.56065 254
6.58955 286
6.61846 274
6.64736 282
6.67626 280
6.70516 267
6.73406 280
6.76296 256
6.79186 234
6.82076 302
6.84966 283
6.87856 276
6.90747 229
6.93637 254
6.96527 294
6.99417 264
7.02307 293
7.05197 273
7.08087 246
7.10977 266
7.13867 238
7.16757 260
7.19648 251
7.22538 264
7.25428 252
7.28318 292
7.31208 281
7.34098 261
7.36988 255
7.39878 227
7.42768 274
7.45658 281
7.48549 246
7.51439 243
7.54329 256
7.57219 269
7.60109 280
7.62999 243
7.65889 216
7.68779 278
7.71669 246
7.74559 274
7.7745 263
7.8034 228
7.8323 262
7.8612 254
7.8901 244
7.919 231
7.9479 238
7.9768 231
8.0057 233
8.0346 223
8.06351 249
8.09241 254
8.12131 245
8.15021 244
8.17911 226
8.20801 221
8.23691 246
8.26581 249
8.29471 261
8.32361 229
8.35252 243
8.38142 212
8.41032 264
8.43922 231
8.46812 259
8.49702 215
8.52592 248
8.55482 231
8.58372 220
8.61262 240
8.64153 216
8.67043 250
8.69933 257
8.72823 230
8.75713 250
8.78603 250
8.81493 246
8.84383 223
8.87273 225
8.90163 234
8.93054 237
8.95944 233
8.98834 258
9.01724 226
9.04614 235
9.07504 219
9.10394 218
9.13284 195
9.16174 238
9.19064 199
9.21955 254
9.24845 216
9.27735 229
9.30625 245
9.33515 223
9.36405 228
9.39295 225
9.42185 259
9.45075 226
9.47965 227
9.50856 244
9.53746 212
9.56636 228
9.59526 242
9.62416 239
9.65306 244
9.68196 201
9.71086 209
9.73976 213
9.76866 219
9.79757 207
9.82647 250
9.85537 229
9.88427 251
9.91317 236
9.94207 227
9.97097 176
9.99987 249
10.02877 222
10.05767 240
10.08658 223
10.11548 228
10.14438 217
10.17328 214
10.20218 210
10.23108 228
10.25998 228
10.28888 210
10.31778 232
10.34668 246
10.37559 225
10.40449 226
10.43339 191
10.46229 204
10.49119 230
10.52009 199
10.54899 227
10.57789 224
10.60679 222
10.63569 208
10.6646 237
10.6935 219
10.7224 204
10.7513 213
10.7802 212
10.8091 230
10.838 221
10.8669 208
10.8958 212
10.9247 200
10.95361 227
10.98251 255
11.01141 220
11.04031 234
11.06921 206
11.09811 205
11.12701 213
11.15591 231
11.18481 228
11.21371 217
11.24262 216
11.27152 195
11.30042 213
11.32932 226
11.35822 222
11.38712 240
11.41602 213
11.44492 219
11.47382 195
11.50272 221
11.53163 199
11.56053 223
11.58943 213
11.61833 211
11.64723 190
11.67613 221
11.70503 203
11.73393 199
11.76283 200
11.79173 201
11.82064 221
11.84954 197
11.87844 204
11.90734 209
11.93624 197
11.96514 204
11.99404 198
12.02294 194
12.05184 184
12.08074 185
12.10965 216
12.13855 190
12.16745 180
12.19635 220
12.22525 228
12.25415 205
12.28305 203
12.31195 192
12.34085 219
12.36975 213
12.39866 205
12.42756 191
12.45646 200
12.48536 206
12.51426 189
12.54316 204
12.57206 203
12.60096 192
12.62986 198
12.65876 231
12.68767 201
12.71657 219
12.74547 195
12.77437 211
12.80327 224
12.83217 179
12.86107 207
12.88997 193
12.91887 182
12.94777 198
12.97668 193
13.00558 214
13.03448 214
13.06338 206
13.09228 200
13.12118 188
13.15008 212
13.17898 183
13.20788 224
13.23678 196
13.26569 209
13.29459 207
13.32349 206
13.35239 231
13.38129 240
13.41019 230
13.43909 227
13.46799 232
13.49689 214
13.52579 211
13.5547 180
13.5836 184
13.6125 206
13.6414 216
13.6703 219
13.6992 206
13.7281 209
13.757 234
13.7859 230
13.8148 233
13.84371 261
13.87261 293
13.90151 392
13.93041 529
13.95931 874
13.98821 1445
14.01711 1601
14.04601 1633
14.07491 1842
14.10381 1861
14.13272 1871
14.16162 1102
14.19052 473
14.21942 270
14.24832 226
14.27722 217
14.30612 246
14.33502 233
14.36392 204
14.39282 227
14.42173 226
14.45063 220
14.47953 226
14.50843 210
14.53733 212
14.56623 188
14.59513 213
14.62403 214
14.65293 180
14.68183 208
14.71074 207
14.73964 219
14.76854 233
14.79744 197
14.82634 211
14.85524 220
14.88414 244
14.91304 314
14.94194 517
14.97084 572
14.99975 509
15.02865 359
15.05755 276
15.08645 223
15.11535 215
15.14425 236
15.17315 247
15.20205 292
15.23095 332
15.25985 393
15.28876 726
15.31766 722
15.34656 1058
15.37546 1938
15.40436 5250
15.43326 6628
15.46216 4245
15.49106 1481
15.51996 465
15.54886 356
15.57777 307
15.60667 294
15.63557 250
15.66447 270
15.69337 252
15.72227 222
15.75117 232
15.78007 244
15.80897 263
15.83787 301
15.86678 311
15.89568 425
15.92458 685
15.95348 1458
15.98238 3007
16.01128 3190
16.04018 3697
16.06908 3119
16.09798 3178
16.12688 2160
16.15579 1238
16.18469 459
16.21359 296
16.24249 268
16.27139 265
16.30029 244
16.32919 238
16.35809 215
16.38699 216
16.41589 212
16.4448 228
16.4737 194
16.5026 236
16.5315 201
16.5604 205
16.5893 218
16.6182 205
16.6471 203
16.676 217
16.7049 204
16.73381 214
16.76271 190
16.79161 194
16.82051 215
16.84941 207
16.87831 247
16.90721 272
16.93611 356
16.96501 331
16.99391 290
17.02282 235
17.05172 192
17.08062 210
17.10952 194
17.13842 211
17.16732 212
17.19622 211
17.22512 220
17.25402 249
17.28292 285
17.31183 356
17.34073 301
17.36963 250
17.39853 219
17.42743 198
17.45633 202
17.48523 178
17.51413 185
17.54303 201
17.57193 185
17.60084 203
17.62974 180
17.65864 181
17.68754 145
17.71644 195
17.74534 194
17.77424 180
17.80314 160
17.83204 199
17.86094 198
17.88985 154
17.91875 180
17.94765 204
17.97655 210
18.00545 213
18.03435 186
18.06325 196
18.09215 188
18.12105 186
18.14995 195
18.17886 170
18.20776 162
18.23666 169
18.26556 199
18.29446 192
18.32336 200
18.35226 171
18.38116 188
18.41006 204
18.43896 197
18.46787 188
18.49677 192
18.52567 194
18.55457 174
18.58347 206
18.61237 177
18.64127 183
18.67017 194
18.69907 186
18.72797 159
18.75688 192
18.78578 183
18.81468 195
18.84358 180
18.87248 182
18.90138 198
18.93028 198
18.95918 206
18.98808 193
19.01698 175
19.04589 200
19.07479 175
19.10369 195
19.13259 187
19.16149 176
19.19039 195
19.21929 172
19.24819 185
19.27709 185
19.30599 175
19.3349 184
19.3638 167
19.3927 196
19.4216 195
19.4505 170
19.4794 205
19.5083 177
19.5372 193
19.5661 213
19.595 182
19.62391 201
19.65281 272
19.68171 347
19.71061 550
19.73951 647
19.76841 436
19.79731 321
19.82621 203
19.85511 196
19.88401 201
19.91292 176
19.94182 182
19.97072 200
19.99962 196
20.02852 188
20.05742 190
20.08632 198
20.11522 219
20.14412 236
20.17302 226
20.20193 287
20.23083 290
20.25973 242
20.28863 221
20.31753 213
20.34643 197
20.37533 173
20.40423 205
20.43313 214
20.46203 199
20.49094 165
20.51984 198
20.54874 189
20.57764 169
20.60654 192
20.63544 191
20.66434 227
20.69324 234
20.72214 205
20.75104 220
20.77995 225
20.80885 223
20.83775 253
20.86665 444
20.89555 468
20.92445 392
20.95335 346
20.98225 247
21.01115 227
21.04005 229
21.06896 185
21.09786 195
21.12676 190
21.15566 202
21.18456 192
21.21346 173
21.24236 203
21.27126 173
21.30016 190
21.32906 200
21.35797 196
21.38687 175
21.41577 192
21.44467 178
21.47357 163
21.50247 198
21.53137 205
21.56027 169
21.58917 190
21.61807 181
21.64698 179
21.67588 206
21.70478 180
21.73368 197
21.76258 176
21.79148 195
21.82038 200
21.84928 163
21.87818 206
21.90708 192
21.93599 178
21.96489 185
21.99379 197
22.02269 195
22.05159 195
22.08049 175
22.10939 200
22.13829 192
22.16719 170
22.19609 194
22.225 192
22.2539 211
22.2828 215
22.3117 192
22.3406 201
22.3695 227
22.3984 235
22.4273 330
22.4562 358
22.4851 311
22.51401 271
22.54291 223
22.57181 194
22.60071 216
22.62961 187
22.65851 203
22.68741 203
22.71631 234
22.74521 196
22.77411 171
22.80302 215
22.83192 220
22.86082 201
22.88972 209
22.91862 210
22.94752 191
22.97642 206
23.00532 220
23.03422 239
23.06312 254
23.09203 234
23.12093 246
23.14983 255
23.17873 222
23.20763 274
23.23653 268
23.26543 262
23.29433 238
23.32323 249
23.35213 232
23.38104 218
23.40994 201
23.43884 200
23.46774 227
23.49664 258
23.52554 239
23.55444 239
23.58334 277
23.61224 283
23.64114 242
23.67005 238
23.69895 226
23.72785 193
23.75675 208
23.78565 209
23.81455 251
23.84345 193
23.87235 186
23.90125 203
23.93015 233
23.95906 182
23.98796 213
24.01686 205
24.04576 215
24.07466 221
24.10356 220
24.13246 261
24.16136 284
24.19026 331
24.21916 464
24.24807 869
24.27697 1588
24.30587 1297
24.33477 1218
24.36367 1254
24.39257 742
24.42147 604
24.45037 586
24.47927 663
24.50817 432
24.53708 480
24.56598 367
24.59488 344
24.62378 285
24.65268 260
24.68158 252
24.71048 208
24.73938 174
24.76828 197
24.79718 227
24.82609 220
24.85499 201
24.88389 188
24.91279 212
24.94169 203
24.97059 203
24.99949 168
25.02839 202
25.05729 190
25.08619 198
25.1151 213
25.144 185
25.1729 178
25.2018 187
25.2307 193
25.2596 210
25.2885 175
25.3174 208
25.3463 180
25.3752 187
25.40411 202
25.43301 191
25.46191 216
25.49081 207
25.51971 268
25.54861 302
25.57751 506
25.60641 424
25.63531 372
25.66421 468
25.69312 500
25.72202 348
25.75092 383
25.77982 461
25.80872 579
25.83762 353
25.86652 353
25.89542 267
25.92432 232
25.95322 211
25.98213 186
26.01103 199
26.03993 221
26.06883 198
26.09773 211
26.12663 222
26.15553 281
26.18443 458
26.21333 476
26.24223 366
26.27114 362
26.30004 251
26.32894 204
26.35784 241
26.38674 231
26.41564 220
26.44454 221
26.47344 193
26.50234 213
26.53124 205
26.56015 199
26.58905 223
26.61795 223
26.64685 216
26.67575 206
26.70465 179
26.73355 237
26.76245 170
26.79135 210
26.82025 211
26.84916 196
26.87806 200
26.90696 221
26.93586 238
26.96476 226
26.99366 216
27.02256 241
27.05146 243
27.08036 306
27.10926 290
27.13817 379
27.16707 742
27.19597 1423
27.22487 1874
27.25377 1649
27.28267 1690
27.31157 1101
27.34047 739
27.36937 487
27.39827 279
27.42718 256
27.45608 231
27.48498 230
27.51388 218
27.54278 198
27.57168 206
27.60058 201
27.62948 218
27.65838 187
27.68728 207
27.71619 212
27.74509 188
27.77399 191
27.80289 197
27.83179 203
27.86069 203
27.88959 195
27.91849 247
27.94739 234
27.97629 245
28.0052 259
28.0341 327
28.063 320
28.0919 366
28.1208 407
28.1497 676
28.1786 1283
28.2075 1949
28.2364 1051
28.2653 1134
28.29421 982
28.32311 1100
28.35201 1290
28.38091 642
28.40981 933
28.43871 1005
28.46761 1673
28.49651 1006
28.52541 767
28.55431 849
28.58322 382
28.61212 294
28.64102 306
28.66992 280
28.69882 317
28.72772 290
28.75662 323
28.78552 314
28.81442 353
28.84332 418
28.87223 630
28.90113 898
28.93003 992
28.95893 1583
28.98783 1127
29.01673 1136
29.04563 1741
29.07453 1295
29.10343 1259
29.13233 2440
29.16124 3469
29.19014 1841
29.21904 2398
29.24794 4460
29.27684 5771
29.30574 3047
29.33464 3052
29.36354 3764
29.39244 4867
29.42134 4824
29.45025 2507
29.47915 3603
29.50805 4298
29.53695 5570
29.56585 2510
29.59475 2548
29.62365 2353
29.65255 793
29.68145 477
29.71035 372
29.73926 349
29.76816 293
29.79706 327
29.82596 330
29.85486 450
29.88376 781
29.91266 915
29.94156 827
29.97046 1103
29.99936 796
30.02827 614
30.05717 563
30.08607 352
30.11497 332
30.14387 324
30.17277 361
30.20167 416
30.23057 428
30.25947 334
30.28837 350
30.31728 255
30.34618 203
30.37508 193
30.40398 201
30.43288 230
30.46178 206
30.49068 197
30.51958 206
30.54848 196
30.57738 195
30.60629 224
30.63519 212
30.66409 218
30.69299 196
30.72189 196
30.75079 162
30.77969 189
30.80859 203
30.83749 196
30.86639 201
30.8953 220
30.9242 215
30.9531 249
30.982 246
31.0109 289
31.0398 338
31.0687 487
31.0976 1020
31.1265 2064
31.1554 1270
31.18431 991
31.21321 1164
31.24211 587
31.27101 270
31.29991 275
31.32881 217
31.35771 218
31.38661 221
31.41551 213
31.44441 235
31.47332 238
31.50222 301
31.53112 498
31.56002 460
31.58892 305
31.61782 403
31.64672 317
31.67562 243
31.70452 223
31.73342 323
31.76233 559
31.79123 434
31.82013 320
31.84903 482
31.87793 617
31.90683 484
31.93573 364
31.96463 436
31.99353 313
32.02243 269
32.05134 218
32.08024 240
32.10914 188
32.13804 188
32.16694 219
32.19584 231
32.22474 225
32.25364 308
32.28254 609
32.31144 569
32.34035 363
32.36925 575
32.39815 1028
32.42705 1197
32.45595 580
32.48485 693
32.51375 1169
32.54265 1051
32.57155 462
32.60045 505
32.62936 566
32.65826 270
32.68716 226
32.71606 200
32.74496 165
32.77386 194
32.80276 175
32.83166 164
32.86056 191
32.88946 169
32.91837 154
32.94727 154
32.97617 181
33.00507 154
33.03397 153
33.06287 158
33.09177 165
33.12067 164
33.14957 148
33.17847 173
33.20738 190
33.23628 180
33.26518 207
33.29408 200
33.32298 186
33.35188 191
33.38078 186
33.40968 181
33.43858 269
33.46748 263
33.49639 191
33.52529 306
33.55419 420
33.58309 325
33.61199 425
33.64089 400
33.66979 285
33.69869 271
33.72759 222
33.75649 235
33.7854 182
33.8143 215
33.8432 217
33.8721 218
33.901 332
33.9299 248
33.9588 225
33.9877 271
34.0166 255
34.0455 224
34.07441 256
34.10331 208
34.13221 200
34.16111 246
34.19001 217
34.21891 258
34.24781 345
34.27671 501
34.30561 511
34.33451 448
34.36342 390
34.39232 375
34.42122 260
34.45012 187
34.47902 168
34.50792 156
34.53682 158
34.56572 143
34.59462 166
34.62352 157
34.65243 151
34.68133 174
34.71023 164
34.73913 181
34.76803 227
34.79693 312
34.82583 268
34.85473 377
34.88363 338
34.91253 275
34.94144 255
34.97034 188
34.99924 222
35.02814 198
35.05704 179
35.08594 166
35.11484 165
35.14374 156
35.17264 172
35.20154 148
35.23045 118
35.25935 110
35.28825 134
35.31715 141
35.34605 144
35.37495 121
35.40385 146
35.43275 128
35.46165 120
35.49055 138
35.51946 139
35.54836 136
35.57726 119
35.60616 139
35.63506 149
35.66396 149
35.69286 122
35.72176 118
35.75066 130
35.77956 136
35.80847 136
35.83737 122
35.86627 132
35.89517 130
35.92407 129
35.95297 142
35.98187 137
36.01077 143
36.03967 151
36.06857 162
36.09748 144
36.12638 163
36.15528 199
36.18418 178
36.21308 165
36.24198 154
36.27088 184
36.29978 191
36.32868 249
36.35758 185
36.38649 154
36.41539 196
36.44429 156
36.47319 178
36.50209 185
36.53099 299
36.55989 325
36.58879 216
36.61769 198
36.64659 252
36.6755 221
36.7044 187
36.7333 201
36.7622 221
36.7911 343
36.82 742
36.8489 928
36.8778 441
36.9067 555
36.9356 1038
36.96451 798
36.99341 406
37.02231 721
37.05121 1108
37.08011 638
37.10901 334
37.13791 468
37.16681 436
37.19571 204
37.22461 177
37.25352 156
37.28242 135
37.31132 136
37.34022 120
37.36912 123
37.39802 137
37.42692 118
37.45582 123
37.48472 131
37.51362 148
37.54253 134
37.57143 193
37.60033 162
37.62923 186
37.65813 283
37.68703 229
37.71593 154
37.74483 188
37.77373 141
37.80263 146
37.83154 176
37.86044 227
37.88934 340
37.91824 434
37.94714 338
37.97604 247
38.00494 310
38.03384 264
38.06274 143
38.09164 152
38.12055 149
38.14945 139
38.17835 144
38.20725 139
38.23615 155
38.26505 196
38.29395 182
38.32285 150
38.35175 188
38.38065 142
38.40956 142
38.43846 167
38.46736 228
38.49626 340
38.52516 282
38.55406 268
38.58296 231
38.61186 244
38.64076 234
38.66966 159
38.69857 121
38.72747 111
38.75637 148
38.78527 166
38.81417 260
38.84307 240
38.87197 164
38.90087 159
38.92977 202
38.95867 141
38.98758 136
39.01648 133
39.04538 134
39.07428 141
39.10318 111
39.13208 109
39.16098 107
39.18988 114
39.21878 110
39.24768 134
39.27659 115
39.30549 107
39.33439 137
39.36329 102
39.39219 124
39.42109 134
39.44999 121
39.47889 104
39.50779 107
39.53669 107
39.5656 122
39.5945 106
39.6234 117
39.6523 125
39.6812 115
39.7101 129
39.739 140
39.7679 108
39.7968 146
39.8257 211
39.85461 267
39.88351 229
39.91241 186
39.94131 188
39.97021 216
39.99911 175
40.02801 227
40.05691 394
40.08581 366
40.11471 199
40.14362 217
40.17252 275
40.20142 193
40.23032 143
40.25922 114
40.28812 129
40.31702 167
40.34592 139
40.37482 138
40.40372 114
40.43263 137
40.46153 128
40.49043 130
40.51933 119
40.54823 128
40.57713 128
40.60603 132
40.63493 183
40.66383 205
40.69273 264
40.72164 252
40.75054 182
40.77944 219
40.80834 349
40.83724 488
40.86614 313
40.89504 175
40.92394 225
40.95284 288
40.98174 193
41.01065 141
41.03955 147
41.06845 258
41.09735 481
41.12625 349
41.15515 293
41.18405 281
41.21295 335
41.24185 228
41.27075 174
41.29966 167
41.32856 130
41.35746 131
41.38636 120
41.41526 131
41.44416 103
41.47306 104
41.50196 116
41.53086 102
41.55976 111
41.58867 125
41.61757 107
41.64647 111
41.67537 115
41.70427 136
41.73317 163
41.76207 226
41.79097 360
41.81987 489
41.84877 293
41.87768 214
41.90658 241
41.93548 249
41.96438 174
41.99328 132
42.02218 100
42.05108 115
42.07998 106
42.10888 109
42.13778 122
42.16669 121
42.19559 112
42.22449 118
42.25339 94
42.28229 102
42.31119 96
42.34009 113
42.36899 110
42.39789 116
42.42679 121
42.4557 209
42.4846 319
42.5135 303
42.5424 193
42.5713 229
42.6002 378
42.6291 252
42.658 182
42.6869 234
42.7158 186
42.74471 151
42.77361 150
42.80251 180
42.83141 193
42.86031 261
42.88921 219
42.91811 130
42.94701 158
42.97591 196
43.00481 197
43.03372 172
43.06262 148
43.09152 157
43.12042 147
43.14932 191
43.17822 199
43.20712 137
43.23602 143
43.26492 192
43.29382 209
43.32273 141
43.35163 147
43.38053 157
43.40943 132
43.43833 140
43.46723 121
43.49613 125
43.52503 107
43.55393 122
43.58283 117
43.61174 135
43.64064 154
43.66954 234
43.69844 378
43.72734 351
43.75624 296
43.78514 233
43.81404 281
43.84294 247
43.87184 208
43.90075 141
43.92965 123
43.95855 135
43.98745 113
44.01635 122
44.04525 127
44.07415 133
44.10305 120
44.13195 130
44.16085 126
44.18976 151
44.21866 186
44.24756 288
44.27646 280
44.30536 191
44.33426 214
44.36316 289
44.39206 220
44.42096 206
44.44986 220
44.47877 300
44.50767 228
44.53657 183
44.56547 180
44.59437 249
44.62327 223
44.65217 229
44.68107 368
44.70997 600
44.73887 419
44.76778 337
44.79668 261
44.82558 401
44.85448 370
44.88338 339
44.91228 223
44.94118 171
44.97008 214
44.99898 271
45.02788 203
45.05679 130
45.08569 141
45.11459 160
45.14349 131
45.17239 103
45.20129 106
45.23019 117
45.25909 88
45.28799 109
45.31689 122
45.3458 128
45.3747 117
45.4036 108
45.4325 112
45.4614 104
45.4903 124
45.5192 129
45.5481 135
45.577 152
45.6059 230
45.63481 300
45.66371 195
45.69261 184
45.72151 249
45.75041 419
45.77931 371
45.80821 428
45.83711 392
45.86601 289
45.89491 251
45.92382 297
45.95272 324
45.98162 374
46.01052 516
46.03942 424
46.06832 224
46.09722 250
46.12612 328
46.15502 316
46.18392 326
46.21283 473
46.24173 305
46.27063 173
46.29953 194
46.32843 275
46.35733 231
46.38623 122
46.41513 126
46.44403 114
46.47293 126
46.50184 116
46.53074 115
46.55964 120
46.58854 111
46.61744 149
46.64634 198
46.67524 283
46.70414 211
46.73304 175
46.76194 211
46.79085 275
46.81975 236
46.84865 178
46.87755 195
46.90645 160
46.93535 165
46.96425 119
46.99315 117
47.02205 99
47.05095 113
47.07986 109
47.10876 103
47.13766 108
47.16656 116
47.19546 122
47.22436 126
47.25326 121
47.28216 130
47.31106 136
47.33996 139
47.36887 156
47.39777 172
47.42667 261
47.45557 388
47.48447 328
47.51337 239
47.54227 245
47.57117 280
47.60007 246
47.62897 208
47.65788 220
47.68678 170
47.71568 137
47.74458 133
47.77348 147
47.80238 141
47.83128 151
47.86018 168
47.88908 216
47.91798 199
47.94689 232
47.97579 148
48.00469 187
48.03359 166
48.06249 170
48.09139 146
48.12029 143
48.14919 156
48.17809 213
48.20699 262
48.2359 168
48.2648 135
48.2937 132
48.3226 196
48.3515 145
48.3804 112
48.4093 121
48.4382 130
48.4671 129
48.496 114
48.52491 128
48.55381 111
48.58271 123
48.61161 99
48.64051 116
48.66941 122
48.69831 110
48.72721 132
48.75611 137
48.78501 110
48.81392 135
48.84282 138
48.87172 175
48.90062 195
48.92952 258
48.95842 504
48.98732 525
49.01622 387
49.04512 588
49.07402 763
49.10293 763
49.13183 832
49.16073 863
49.18963 705
49.21853 503
49.24743 446
49.27633 456
49.30523 410
49.33413 301
49.36303 206
49.39194 185
49.42084 184
49.44974 160
49.47864 137
49.50754 135
49.53644 138
49.56534 139
49.59424 149
49.62314 192
49.65204 241
49.68095 221
49.70985 244
49.73875 284
49.76765 333
49.79655 348
49.82545 350
49.85435 415
49.88325 750
49.91215 1130
49.94105 819
49.96996 418
49.99886 400
50.02776 551
50.05666 663
50.08556 458
50.11446 425
50.14336 810
50.17226 778
50.20116 358
50.23006 301
50.25897 400
50.28787 561
50.31677 475
50.34567 398
50.37457 633
50.40347 1502
50.43237 1316
50.46127 497
50.49017 389
50.51907 535
50.54798 910
50.57688 622
50.60578 298
50.63468 336
50.66358 273
50.69248 242
50.72138 300
50.75028 286
50.77918 225
50.80808 185
50.83699 177
50.86589 168
50.89479 157
50.92369 133
50.95259 154
50.98149 122
51.01039 138
51.03929 141
51.06819 148
51.09709 118
51.126 133
51.1549 134
51.1838 118
51.2127 129
51.2416 116
51.2705 123
51.2994 131
51.3283 104
51.3572 134
51.3861 194
51.41501 250
51.44391 305
51.47281 191
51.50171 158
51.53061 168
51.55951 209
51.58841 223
51.61731 185
51.64621 147
51.67511 141
51.70402 149
51.73292 141
51.76182 144
51.79072 133
51.81962 135
51.84852 131
51.87742 154
51.90632 217
51.93522 227
51.96412 148
51.99303 136
52.02193 157
52.05083 241
52.07973 195
52.10863 134
52.13753 143
52.16643 184
52.19533 216
52.22423 198
52.25313 187
52.28204 159
52.31094 176
52.33984 180
52.36874 181
52.39764 170
52.42654 188
52.45544 262
52.48434 402
52.51324 775
52.54214 1196
52.57105 1478
52.59995 635
52.62885 443
52.65775 583
52.68665 785
52.71555 921
52.74445 649
52.77335 956
52.80225 1215
52.83115 917
52.86006 931
52.88896 934
52.91786 697
52.94676 733
52.97566 546
53.00456 768
53.03346 973
53.06236 633
53.09126 319
53.12016 256
53.14907 356
53.17797 487
53.20687 336
53.23577 227
53.26467 228
53.29357 399
53.32247 460
53.35137 256
53.38027 178
53.40917 166
53.43808 264
53.46698 286
53.49588 210
53.52478 151
53.55368 167
53.58258 131
53.61148 156
53.64038 154
53.66928 150
53.69818 123
53.72709 143
53.75599 137
53.78489 156
53.81379 195
53.84269 235
53.87159 367
53.90049 539
53.92939 480
53.95829 285
53.98719 223
54.0161 308
54.045 378
54.0739 353
54.1028 310
54.1317 396
54.1606 651
54.1895 579
54.2184 293
54.2473 241
54.2762 259
54.30511 376
54.33401 388
54.36291 208
54.39181 176
54.42071 159
54.44961 140
54.47851 149
54.50741 133
54.53631 141
54.56521 189
54.59412 319
54.62302 629
54.65192 558
54.68082 291
54.70972 230
54.73862 248
54.76752 410
54.79642 374
54.82532 230
54.85422 182
54.88313 142
54.91203 134
54.94093 154
54.96983 136
54.99873 162
55.02763 214
55.05653 478
55.08543 515
55.11433 264
55.14323 163
55.17214 187
55.20104 314
55.22994 343
55.25884 211
55.28774 168
55.31664 144
55.34554 183
55.37444 176
55.40334 195
55.43224 197
55.46115 296
55.49005 231
55.51895 212
55.54785 220
55.57675 271
55.60565 273
55.63455 319
55.66345 187
55.69235 192
55.72125 198
55.75016 178
55.77906 187
55.80796 134
55.83686 174
55.86576 134
55.89466 153
55.92356 144
55.95246 150
55.98136 146
56.01026 141
56.03917 157
56.06807 162
56.09697 203
56.12587 232
56.15477 216
56.18367 287
56.21257 300
56.24147 289
56.27037 292
56.29927 254
56.32818 190
56.35708 243
56.38598 195
56.41488 170
56.44378 183
56.47268 164
56.50158 240
56.53048 269
56.55938 190
56.58828 132
56.61719 162
56.64609 167
56.67499 211
56.70389 200
56.73279 217
56.76169 218
56.79059 161
56.81949 174
56.84839 155
56.87729 170
56.9062 173
56.9351 128
56.964 134
56.9929 120
57.0218 113
57.0507 110
57.0796 91
57.1085 105
57.1374 109
57.1663 151
57.19521 120
57.22411 107
57.25301 122
57.28191 124
57.31081 138
57.33971 125
57.36861 123
57.39751 119
57.42641 140
57.45531 117
57.48422 124
57.51312 131
57.54202 136
57.57092 166
57.59982 149
57.62872 176
57.65762 233
57.68652 230
57.71542 208
57.74432 175
57.77323 179
57.80213 239
57.83103 270
57.85993 386
57.88883 360
57.91773 249
57.94663 227
57.97553 264
58.00443 391
58.03333 568
58.06224 382
58.09114 230
58.12004 277
58.14894 400
58.17784 352
58.20674 337
58.23564 317
58.26454 377
58.29344 712
58.32234 600
58.35125 338
58.38015 214
58.40905 227
58.43795 344
58.46685 386
58.49575 223
58.52465 203
58.55355 179
58.58245 214
58.61135 352
58.64026 292
58.66916 229
58.69806 215
58.72696 244
58.75586 291
58.78476 311
58.81366 282
58.84256 333
58.87146 456
58.90036 958
58.92927 1028
58.95817 474
58.98707 274
59.01597 235
59.04487 389
59.07377 619
59.10267 486
59.13157 311
59.16047 291
59.18937 458
59.21828 822
59.24718 534
59.27608 310
59.30498 225
59.33388 236
59.36278 370
59.39168 464
59.42058 331
59.44948 280
59.47838 473
59.50729 892
59.53619 622
59.56509 366
59.59399 228
59.62289 241
59.65179 396
59.68069 460
59.70959 325
59.73849 196
59.76739 187
59.7963 185
59.8252 192
59.8541 196
59.883 256
59.9119 192
59.9408 207
59.9697 371
59.9986 399
60.0275 338
60.0564 240
60.08531 199
60.11421 214
60.14311 317
60.17201 385
60.20091 424
60.22981 378
60.25871 247
60.28761 232
60.31651 253
60.34541 236
60.37432 318
60.40322 429
60.43212 672
60.46102 640
60.48992 388
60.51882 288
60.54772 255
60.57662 347
60.60552 501
60.63442 430
60.66333 251
60.69223 241
60.72113 217
60.75003 196
60.77893 185
60.80783 162
60.83673 148
60.86563 159
60.89453 176
60.92343 153
60.95234 131
60.98124 169
61.01014 222
61.03904 168
61.06794 166
61.09684 160
61.12574 120
61.15464 155
61.18354 121
61.21244 132
61.24135 150
61.27025 177
61.29915 243
61.32805 157
61.35695 120
61.38585 127
61.41475 131
61.44365 175
61.47255 175
61.50145 112
61.53036 125
61.55926 96
61.58816 101
61.61706 103
61.64596 102
61.67486 97
61.70376 127
61.73266 106
61.76156 122
61.79046 124
61.81937 152
61.84827 156
61.87717 127
61.90607 150
61.93497 129
61.96387 170
61.99277 174
62.02167 233
62.05057 248
62.07947 193
62.10838 189
62.13728 174
62.16618 178
62.19508 226
62.22398 280
62.25288 276
62.28178 310
62.31068 387
62.33958 285
62.36848 199
62.39739 195
62.42629 193
62.45519 240
62.48409 242
62.51299 198
62.54189 192
62.57079 159
62.59969 123
62.62859 135
62.65749 120
62.6864 110
62.7153 121
62.7442 123
62.7731 141
62.802 135
62.8309 110
62.8598 104
62.8887 105
62.9176 100
62.9465 117
62.97541 174
63.00431 175
63.03321 145
63.06211 140
63.09101 116
63.11991 141
63.14881 163
63.17771 206
63.20661 280
63.23551 238
63.26442 145
63.29332 153
63.32222 161
63.35112 176
63.38002 199
63.40892 172
63.43782 144
63.46672 121
63.49562 133
63.52452 141
63.55343 184
63.58233 221
63.61123 340
63.64013 315
63.66903 204
63.69793 198
63.72683 185
63.75573 205
63.78463 239
63.81353 292
63.84244 262
63.87134 295
63.90024 413
63.92914 379
63.95804 318
63.98694 259
64.01584 289
64.04474 257
64.07364 304
64.10254 286
64.13145 256
64.16035 266
64.18925 383
64.21815 276
64.24705 182
64.27595 133
64.30485 147
64.33375 175
64.36265 215
64.39155 175
64.42046 134
64.44936 109
64.47826 100
64.50716 109
64.53606 92
64.56496 104
64.59386 104
64.62276 127
64.65166 132
64.68056 130
64.70947 118
64.73837 152
64.76727 160
64.79617 128
64.82507 144
64.85397 161
64.88287 173
64.91177 190
64.94067 234
64.96957 179
64.99848 151
65.02738 148
65.05628 151
65.08518 117
65.11408 128
65.14298 138
65.17188 113
65.20078 124
65.22968 98
65.25858 106
65.28749 115
65.31639 128
65.34529 135
65.37419 153
65.40309 199
65.43199 153
65.46089 139
65.48979 102
65.51869 105
65.54759 131
65.5765 162
65.6054 176
65.6343 133
65.6632 120
65.6921 119
65.721 98
65.7499 132
65.7788 114
65.8077 143
65.8366 157
65.86551 182
65.89441 138
65.92331 118
65.95221 101
65.98111 127
66.01001 115
66.03891 137
66.06781 131
66.09671 117
66.12561 129
66.15452 168
66.18342 131
66.21232 128
66.24122 120
66.27012 123
66.29902 124
66.32792 142
66.35682 202
66.38572 209
66.41462 166
66.44353 109
66.47243 137
66.50133 120
66.53023 144
66.55913 168
66.58803 144
66.61693 130
66.64583 121
66.67473 122
66.70363 146
66.73254 168
66.76144 200
66.79034 237
66.81924 249
66.84814 182
66.87704 122
66.90594 137
66.93484 137
66.96374 154
66.99264 159
67.02155 166
67.05045 158
67.07935 117
67.10825 125
67.13715 150
67.16605 144
67.19495 205
67.22385 202
67.25275 171
67.28165 181
67.31056 199
67.33946 165
67.36836 177
67.39726 194
67.42616 178
67.45506 177
67.48396 167
67.51286 224
67.54176 242
67.57066 276
67.59957 254
67.62847 165
67.65737 134
67.68627 138
67.71517 149
67.74407 193
67.77297 191
67.80187 158
67.83077 159
67.85967 122
67.88858 116
67.91748 103
67.94638 139
67.97528 129
68.00418 113
68.03308 133
68.06198 178
68.09088 182
68.11978 196
68.14868 192
68.17759 170
68.20649 124
68.23539 132
68.26429 134
68.29319 144
68.32209 160
68.35099 201
68.37989 186
68.40879 133
68.43769 155
68.4666 174
68.4955 179
68.5244 180
68.5533 186
68.5822 162
68.6111 201
68.64 183
68.6689 185
68.6978 167
68.7267 139
68.75561 159
68.78451 124
68.81341 148
68.84231 135
68.87121 118
68.90011 157
68.92901 205
68.95791 153
68.98681 156
69.01571 185
69.04462 206
69.07352 149
69.10242 171
69.13132 216
69.16022 253
69.18912 261
69.21802 260
69.24692 248
69.27582 170
69.30472 157
69.33363 165
69.36253 228
69.39143 281
69.42033 408
69.44923 378
69.47813 339
69.50703 214
69.53593 191
69.56483 242
69.59373 345
69.62264 300
69.65154 279
69.68044 205
69.70934 172
69.73824 131
69.76714 182
69.79604 225
69.82494 187
69.85384 199
69.88274 154
69.91165 130
69.94055 126
69.96945 134
69.99835 122
70.02725 131
70.05615 123
70.08505 133
70.11395 96
70.14285 115
70.17175 108
70.20066 108
70.22956 102
70.25846 128
70.28736 153
70.31626 140
70.34516 120
70.37406 112
70.40296 137
70.43186 145
70.46076 189
70.48967 291
70.51857 348
70.54747 282
70.57637 235
70.60527 200
70.63417 187
70.66307 198
70.69197 205
70.72087 196
70.74977 194
70.77868 191
70.80758 187
70.83648 183
70.86538 172
70.89428 134
70.92318 155
70.95208 209
70.98098 192
71.00988 155
71.03878 164
71.06769 211
71.09659 196
71.12549 196
71.15439 178
71.18329 162
71.21219 150
71.24109 157
71.26999 184
71.29889 251
71.32779 263
71.3567 248
71.3856 199
71.4145 184
71.4434 165
71.4723 185
71.5012 230
71.5301 327
71.559 258
71.5879 189
71.6168 152
71.64571 137
71.67461 156
71.70351 174
71.73241 226
71.76131 222
71.79021 160
71.81911 114
71.84801 124
71.87691 98
71.90581 112
71.93472 134
71.96362 114
71.99252 109
72.02142 126
72.05032 130
72.07922 125
72.10812 95
72.13702 106
72.16592 122
72.19482 126
72.22373 146
72.25263 137
72.28153 111
72.31043 91
72.33933 122
72.36823 135
72.39713 134
72.42603 151
72.45493 172
72.48383 190
72.51274 271
72.54164 226
72.57054 159
72.59944 125
72.62834 115
72.65724 121
72.68614 161
72.71504 199
72.74394 190
72.77284 216
72.80175 252
72.83065 176
72.85955 164
72.88845 154
72.91735 138
72.94625 150
72.97515 218
73.00405 217
73.03295 242
73.06185 293
73.09076 226
73.11966 171
73.14856 164
73.17746 143
73.20636 152
73.23526 171
73.26416 222
73.29306 168
73.32196 154
73.35086 150
73.37976 164
73.40867 147
73.43757 150
73.46647 174
73.49537 172
73.52427 161
73.55317 123
73.58207 136
73.61097 164
73.63987 155
73.66877 136
73.69768 137
73.72658 122
73.75548 116
73.78438 136
73.81328 158
73.84218 161
73.87108 131
73.89998 123
73.92888 153
73.95778 156
73.98669 131
74.01559 142
74.04449 116
74.07339 108
74.10229 111
74.13119 95
74.16009 99
74.18899 102
74.21789 100
74.24679 96
74.2757 106
74.3046 103
74.3335 99
74.3624 86
74.3913 104
74.4202 84
74.4491 90
74.478 115
74.5069 119
74.5358 103
74.56471 106
74.59361 115
74.62251 102
74.65141 94
74.68031 93
74.70921 108
74.73811 93
74.76701 107
74.79591 91
74.82481 87
74.85372 91
74.88262 102
74.91152 101
74.94042 98
74.96932 88
74.99822 98
