# Supplementary material for: Structural characterization of quaternary selenites of tungsten(VI), A 2W3SeO12 (A = NH4, Cs, Rb, K or Tl)
Source: Acta Crystallogr E Crystallogr Commun. 2021 Mar 19;77(Pt 4):406–11. doi: 10.1107/S2056989021002735 (PMC8025859; doi:10.1107/S2056989021002735)
Supplement: Supplementary file 10 [file e-77-00406-K2W3SeO124sup5.hkl]

data_K2W3SeO124                                                                 
_shelx_title ' 113MONOP in P2(1)/n'                                             
_shelx_refln_list_code          4                                               
_shelx_F_calc_maximum      836.63                                               
_exptl_crystal_F_000      1559.34                                               
_reflns_d_resolution_high  0.6493                                               
                                                                                
loop_                                                                           
 _space_group_symop_operation_xyz                                               
 'x, y, z'                                                                      
 '-x+1/2, y+1/2, -z+1/2'                                                        
 '-x, -y, -z'                                                                   
 'x-1/2, -y-1/2, z-1/2'                                                         
                                                                                
_cell_length_a     7.2310                                                       
_cell_length_b    11.4863                                                       
_cell_length_c    12.6486                                                       
_cell_angle_alpha  90.000                                                       
_cell_angle_beta   90.096                                                       
_cell_angle_gamma  90.000                                                       
                                                                                
_shelx_F_squared_multiplier     1.000                                           
                                                                                
loop_                                                                           
 _refln_index_h                                                                 
 _refln_index_k                                                                 
 _refln_index_l                                                                 
 _refln_F_squared_calc                                                          
 _refln_F_squared_meas                                                          
 _refln_F_squared_sigma                                                         
 _refln_observed_status                                                         
   2   0   0       5129.58       6400.53       260.28 o                         
   4   0   0     699943.62     720051.81     21324.92 o                         
   6   0   0        957.17        977.81      1185.32 o                         
   8   0   0     127059.23     129832.02      4246.10 o                         
  10   0   0       1498.05       -470.06      1842.75 o                         
   1   1   0         27.45         49.91        31.65 o                         
   2   1   0      20559.39      20695.81       329.88 o                         
   3   1   0       2042.23       2069.93       105.03 o                         
   4   1   0        567.49        738.77       116.54 o                         
   5   1   0        578.39        610.34       177.11 o                         
   6   1   0      72601.23      73639.06      1700.90 o                         
   7   1   0       2032.61       1413.66       514.74 o                         
   8   1   0       2000.46       1540.43       611.05 o                         
   9   1   0        815.82        485.34       456.60 o                         
  10   1   0      61391.77      61235.32      1822.13 o                         
  11   1   0        971.52        842.54      1039.03 o                         
   0   2   0     424266.31     333509.91     12904.83 o                         
   1   2   0      21705.22      22777.90       359.68 o                         
   2   2   0     255736.75     276112.97      3800.31 o                         
   3   2   0        347.70        507.57        73.69 o                         
   4   2   0     189396.59     191056.20      3312.21 o                         
   5   2   0      11986.37      12215.38       357.95 o                         
   6   2   0      85689.59      86554.59      1965.69 o                         
   7   2   0        880.05        772.10       222.65 o                         
   8   2   0      40860.77      42345.35      1439.28 o                         
   9   2   0         30.57        261.20       585.81 o                         
  10   2   0      30870.21      32561.35      1339.02 o                         
  11   2   0        545.64        569.88      1110.89 o                         
   1   3   0        328.25        846.61        98.51 o                         
   2   3   0      11425.79      11647.34       232.88 o                         
   3   3   0      10869.69      11088.69       280.64 o                         
   4   3   0       4136.47       4187.04       177.96 o                         
   5   3   0       3290.71       3223.87       204.84 o                         
   6   3   0      48823.23      48124.32      1033.19 o                         
   7   3   0      13280.42      13730.74       596.30 o                         
   8   3   0       7788.19       7636.52       510.77 o                         
   9   3   0       4180.66       3148.03       668.51 o                         
  10   3   0      43235.97      43471.44      1673.86 o                         
   0   4   0     491461.69     584054.94     10615.53 o                         
   1   4   0      24329.18      24274.83       403.81 o                         
   2   4   0      78237.28      80035.55      1106.76 o                         
   3   4   0      22674.64      22576.29       409.46 o                         
   4   4   0     282697.66     292100.12      5041.06 o                         
   5   4   0       8030.77       7868.56       336.76 o                         
   6   4   0      34665.90      33471.92       748.68 o                         
   7   4   0       4439.51       4267.97       424.41 o                         
   8   4   0      83121.13      85779.00      2532.81 o                         
   9   4   0        234.12        147.43       700.66 o                         
  10   4   0      10721.11       7681.78      1187.12 o                         
   1   5   0        997.95       1305.98       127.92 o                         
   2   5   0       5903.67       5976.41       237.63 o                         
   3   5   0      19294.93      19317.80       392.49 o                         
   4   5   0       9429.46       9434.47       374.43 o                         
   5   5   0       4976.74       4828.09       238.86 o                         
   6   5   0      24052.36      23873.21       561.19 o                         
   7   5   0      24424.82      25634.00      1031.31 o                         
   8   5   0      16563.80      16457.23      1077.02 o                         
   9   5   0       6020.82       6553.94       627.97 o                         
  10   5   0      23247.27      24700.50      2064.89 o                         
   0   6   0     197887.67     212861.88      4985.28 o                         
   1   6   0      72086.97      75550.35      1312.34 o                         
   2   6   0     275737.28     295624.84      4438.80 o                         
   3   6   0      41036.16      40894.95       807.16 o                         
   4   6   0      76426.45      76552.92      1291.51 o                         
   5   6   0      26670.87      25990.57       610.42 o                         
   6   6   0      87157.88      87060.92      1552.40 o                         
   7   6   0      11195.25      12860.49       576.55 o                         
   8   6   0      17615.39      17767.34       970.31 o                         
   9   6   0       1157.01        318.12       566.03 o                         
  10   6   0      25083.04      26047.23      3030.33 o                         
   1   7   0       2882.94       3282.97       328.78 o                         
   2   7   0       1361.72       1520.00       245.42 o                         
   3   7   0      18332.53      18691.61       489.61 o                         
   4   7   0      20072.68      20588.96       511.75 o                         
   5   7   0        817.65        684.96       227.52 o                         
   6   7   0       5891.50       5404.12       398.97 o                         
   7   7   0      20149.37      19569.14       818.06 o                         
   8   7   0      31079.74      31672.95      1336.71 o                         
   9   7   0       2361.21       2394.49       739.73 o                         
  10   7   0       7426.60       8794.46      1434.67 o                         
   0   8   0      62936.62      62583.41      1867.73 o                         
   1   8   0       6174.40       5752.18       375.26 o                         
   2   8   0     201877.75     210291.45      4203.67 o                         
   3   8   0        259.49        417.11       227.68 o                         
   4   8   0      49908.08      51513.39       991.44 o                         
   5   8   0       3670.29       3677.09       321.74 o                         
   6   8   0      81839.05      82032.34      2001.81 o                         
   7   8   0        367.41        190.40       418.06 o                         
   8   8   0      25731.02      29016.76      1241.35 o                         
   9   8   0        894.66       1107.50       792.51 o                         
   1   9   0       5174.91       5137.83       346.64 o                         
   2   9   0        103.90         70.46       281.91 o                         
   3   9   0      12389.22      12151.81       588.08 o                         
   4   9   0      25084.91      25217.29       723.10 o                         
   5   9   0        520.39        469.84       291.96 o                         
   6   9   0        863.42        565.67       399.31 o                         
   7   9   0      11454.74      11865.65       781.93 o                         
   8   9   0      41387.86      42116.18      1590.31 o                         
   9   9   0          2.18       -171.70       926.50 o                         
   0  10   0       2054.93       1669.52       541.20 o                         
   1  10   0       3940.10       3970.04       356.20 o                         
   2  10   0     243394.69     253759.41      5089.57 o                         
   3  10   0       3674.73       3706.34       383.77 o                         
   4  10   0       5289.38       4677.96       407.67 o                         
   5  10   0       1206.29       1105.60       323.40 o                         
   6  10   0     125497.77     130691.77      3008.11 o                         
   7  10   0       1828.19       2529.97       609.90 o                         
   8  10   0       6385.46       6651.79      1786.04 o                         
   9  10   0          2.05       1066.84      1094.44 o                         
   1  11   0       7409.84       7498.99       463.28 o                         
   2  11   0         20.14       -308.74       342.72 o                         
   3  11   0       6220.93       6266.86       468.11 o                         
   4  11   0      20280.88      18836.66       717.98 o                         
   5  11   0       5048.20       5870.58       748.06 o                         
   6  11   0        226.26       1375.78       492.24 o                         
   7  11   0       3381.61       3783.07       878.25 o                         
   8  11   0      35302.80      38496.42      1724.24 o                         
   0  12   0      29077.71      30372.88      1454.38 o                         
   1  12   0       1893.29       1824.81       459.47 o                         
   2  12   0     105811.55     109539.97      2244.78 o                         
   3  12   0        709.97        168.60       403.11 o                         
   4  12   0      22094.91      22729.66       979.79 o                         
   5  12   0       1665.02       2030.41       488.45 o                         
   6  12   0      43278.48      40838.66      2253.68 o                         
   7  12   0         15.16       -400.69      1177.75 o                         
   8  12   0      13091.54      12605.28      1807.68 o                         
   1  13   0       9176.95       8735.76       606.55 o                         
   2  13   0         61.19        508.51       421.66 o                         
   3  13   0       2414.93       2549.43       527.34 o                         
   4  13   0      12683.27      12923.86       679.50 o                         
   5  13   0      13432.10      13655.28      1173.62 o                         
   6  13   0        401.14        429.82       797.79 o                         
   7  13   0        152.97       -667.70       853.76 o                         
   0  14   0       6064.48       6184.59       833.75 o                         
   1  14   0      12449.30      12612.42       831.44 o                         
   2  14   0      96690.77      96202.30      2234.42 o                         
   3  14   0      10535.85       9366.13       682.01 o                         
   4  14   0       5411.79       6672.20       896.91 o                         
   5  14   0       6452.53       6549.81       820.03 o                         
   6  14   0      48202.41      47481.13      2100.20 o                         
   1  15   0       9305.33       8973.08       695.59 o                         
   2  15   0        316.80       -453.12       605.05 o                         
   3  15   0       1397.25       1338.98       699.71 o                         
   4  15   0       5089.92       5498.63       871.98 o                         
   5  15   0      16356.18      16298.79      1248.95 o                         
   0  16   0      36948.03      37407.28      2157.15 o                         
   1  16   0       9166.20       9090.57       928.95 o                         
   2  16   0      13548.64      13844.26      1141.90 o                         
   3  16   0       5695.02       4279.04       922.81 o                         
   4  16   0      29608.26      31240.04      1661.21 o                         
   1  17   0       7764.22       6595.25       827.82 o                         
   2  17   0        895.77       1117.30       833.33 o                         
   3  17   0       1355.78        743.19       912.80 o                         
 -11   0   1      23204.21      25280.18      2057.08 o                         
  -9   0   1       3334.95       3494.29       873.06 o                         
  -7   0   1      46002.41      48327.00      1893.64 o                         
  -5   0   1      13643.89      13298.42      1098.91 o                         
  -3   0   1      54057.71      52698.08      1152.02 o                         
  -1   0   1      38249.60         56.39        62.97 o                         
   1   0   1      38320.57         70.98        82.24 o                         
   3   0   1      36024.74      36518.58      1179.56 o                         
   5   0   1       8591.76       8259.13      1142.69 o                         
   7   0   1      28890.91      37676.96      2939.32 o                         
   9   0   1       3876.55       3880.55       690.10 o                         
  11   0   1      15001.77      12874.81      3093.09 o                         
 -11   1   1         33.57       -267.45       898.30 o                         
 -10   1   1        726.93        124.03       608.55 o                         
  -9   1   1       8232.94       7776.78       744.75 o                         
  -8   1   1        560.98        776.60       512.34 o                         
  -7   1   1       1795.38       1244.61       559.38 o                         
  -6   1   1        739.28        637.77       225.31 o                         
  -5   1   1      25723.58      25445.84       625.88 o                         
  -4   1   1        558.85        622.14       108.72 o                         
  -3   1   1       9657.67       9225.99       201.32 o                         
  -2   1   1        138.56        245.44        80.45 o                         
  -1   1   1      54102.16      57374.98       807.26 o                         
   1   1   1      54282.88      55939.86       880.59 o                         
   2   1   1        209.97        272.80        58.25 o                         
   3   1   1      13901.09      13322.93       319.09 o                         
   4   1   1        810.93        755.70       161.28 o                         
   5   1   1      35839.41      35961.57       969.95 o                         
   6   1   1        476.54         50.56       607.34 o                         
   7   1   1       2854.01       3048.96       438.49 o                         
   8   1   1        492.25        680.90       450.19 o                         
   9   1   1      12045.69      12356.49       707.73 o                         
  10   1   1        460.13        459.76       656.56 o                         
  11   1   1         23.47       -496.89      1081.41 o                         
 -11   2   1      12731.49      12239.33      1204.15 o                         
 -10   2   1       4329.08       5020.22       926.57 o                         
  -9   2   1       5742.37       4702.80       652.90 o                         
  -8   2   1       3364.69       3201.21       705.42 o                         
  -7   2   1      20063.54      21881.02      1075.00 o                         
  -6   2   1      10169.68       9161.40       541.30 o                         
  -5   2   1       3291.49       3360.50       203.36 o                         
  -4   2   1       5779.88       5310.39       190.62 o                         
  -3   2   1      13739.74      13510.35       257.43 o                         
  -2   2   1      14439.57      15308.39       276.03 o                         
  -1   2   1       1124.98       1310.73       113.28 o                         
   0   2   1       5597.12       5962.21       151.32 o                         
   1   2   1       1224.09       1518.74       113.07 o                         
   2   2   1      10901.35      11319.33       215.21 o                         
   3   2   1       9255.46       9228.02       200.14 o                         
   4   2   1       3732.47       3073.10       143.23 o                         
   5   2   1       4939.94       4923.14       225.94 o                         
   6   2   1       6399.58       6448.94       371.08 o                         
   7   2   1      14289.09      14994.62       539.17 o                         
   8   2   1       3078.89       2892.88       463.43 o                         
   9   2   1       8806.68       8100.26       678.12 o                         
  10   2   1       3117.57       3254.99       656.81 o                         
  11   2   1       9743.14       8955.53      1238.33 o                         
 -10   3   1       1425.81        774.44       737.59 o                         
  -9   3   1       5938.93       6057.05       740.08 o                         
  -8   3   1       6529.93       7163.59       578.84 o                         
  -7   3   1       1336.48       1775.61       321.14 o                         
  -6   3   1      10934.27      10858.52       419.04 o                         
  -5   3   1      25400.03      24588.13       583.61 o                         
  -4   3   1      32763.98      32648.54       603.13 o                         
  -3   3   1       6065.12       5592.92       203.33 o                         
  -2   3   1      25962.64      25481.45       399.27 o                         
  -1   3   1      48752.98      50958.96       772.03 o                         
   0   3   1      91095.21      98260.15      1435.93 o                         
   1   3   1      47608.06      49345.49       695.27 o                         
   2   3   1      28822.76      28195.68       407.63 o                         
   3   3   1       8731.19       8460.99       219.21 o                         
   4   3   1      40324.84      40582.06       719.95 o                         
   5   3   1      32446.32      31528.14       593.32 o                         
   6   3   1      14632.09      14675.69       446.84 o                         
   7   3   1       1982.51       2454.77       295.32 o                         
   8   3   1       9982.24       9916.35       687.81 o                         
   9   3   1       9209.61       9799.15       847.90 o                         
  10   3   1       2266.41       2572.87       734.14 o                         
 -10   4   1       9804.34      10115.82       900.71 o                         
  -9   4   1        122.52         56.70       453.60 o                         
  -8   4   1       5964.00       6848.95      1289.38 o                         
  -7   4   1      24487.44      24577.67      1072.24 o                         
  -6   4   1      21363.90      20869.46       626.22 o                         
  -5   4   1       4207.63       4541.97       225.51 o                         
  -4   4   1       7338.45       7625.17       328.96 o                         
  -3   4   1      26432.75      26549.03       474.86 o                         
  -2   4   1      22745.86      23088.46       407.57 o                         
  -1   4   1      21557.63      21375.15       385.69 o                         
   0   4   1       7243.40       7634.35       222.18 o                         
   1   4   1      22785.24      22556.25       369.41 o                         
   2   4   1      17232.51      16898.12       296.46 o                         
   3   4   1      19325.34      18786.47       346.15 o                         
   4   4   1       5060.58       4912.30       201.85 o                         
   5   4   1       3464.30       3397.83       220.75 o                         
   6   4   1      13421.43      13246.32       476.33 o                         
   7   4   1      16389.59      14927.50      1595.88 o                         
   8   4   1       6291.05       6361.95       570.41 o                         
   9   4   1        184.70        209.03       703.64 o                         
  10   4   1       6899.85       5026.88      1020.24 o                         
 -10   5   1       1322.19        733.66      1636.70 o                         
  -9   5   1       1183.84       1006.71       545.14 o                         
  -8   5   1       4440.62       4132.41       566.17 o                         
  -7   5   1       1949.07       2070.56       544.14 o                         
  -6   5   1       2885.73       2603.13       245.17 o                         
  -5   5   1        114.50        160.57       195.17 o                         
  -4   5   1      16428.80      15208.43       428.08 o                         
  -3   5   1       3938.15       3776.07       191.76 o                         
  -2   5   1       3914.38       3976.07       186.82 o                         
  -1   5   1        698.14        688.91       133.73 o                         
   0   5   1      49392.88      51440.33       774.41 o                         
   1   5   1       1093.61       1088.64       127.13 o                         
   2   5   1       5128.44       5485.29       232.59 o                         
   3   5   1       3101.59       2970.86       162.39 o                         
   4   5   1      22891.52      21707.10       511.19 o                         
   5   5   1        178.70        -24.71       161.88 o                         
   6   5   1       4588.81       4640.52       249.99 o                         
   7   5   1       2441.52       2310.57       424.56 o                         
   8   5   1       6607.74       6922.42       608.05 o                         
   9   5   1       1357.71        804.79       475.20 o                         
  10   5   1       1070.86       -278.08      1119.34 o                         
 -10   6   1      13107.04      12019.45      1440.58 o                         
  -9   6   1      12670.38      13692.71       919.37 o                         
  -8   6   1       6437.34       6506.50       625.20 o                         
  -7   6   1         93.02       -137.20       339.25 o                         
  -6   6   1      30444.17      28873.42       794.71 o                         
  -5   6   1      21313.44      21949.67       595.50 o                         
  -4   6   1       6669.27       6454.01       284.41 o                         
  -3   6   1       3303.51       3386.22       243.71 o                         
  -2   6   1      23604.46      23506.20       477.21 o                         
  -1   6   1      18222.50      17772.39       436.96 o                         
   0   6   1       9695.13       9897.19       376.42 o                         
   1   6   1      15854.94      15036.48       388.06 o                         
   2   6   1      17379.81      16962.30       409.52 o                         
   3   6   1       3660.64       3671.63       208.97 o                         
   4   6   1       5243.36       5024.79       262.44 o                         
   5   6   1      16821.31      16907.30       442.22 o                         
   6   6   1      19231.75      18788.15       761.39 o                         
   7   6   1        138.72        310.85       319.28 o                         
   8   6   1       8451.30       8888.82       889.96 o                         
   9   6   1       8891.63       6648.61       778.83 o                         
  10   6   1       8810.15       8324.42      1886.19 o                         
 -10   7   1        723.40       1532.86      1339.92 o                         
  -9   7   1         81.60       -610.82       916.41 o                         
  -8   7   1      10525.58       9330.12       702.31 o                         
  -7   7   1       3021.83       3204.78       429.86 o                         
  -6   7   1       6590.90       7014.43       468.65 o                         
  -5   7   1        718.01        752.71       240.84 o                         
  -4   7   1      41225.54      40453.70       791.00 o                         
  -3   7   1       7291.50       6919.78       325.75 o                         
  -2   7   1      23095.33      22165.04       656.38 o                         
  -1   7   1       2872.07       2532.19       244.46 o                         
   0   7   1      80943.08      82158.43      1721.35 o                         
   1   7   1       4298.52       4156.75       233.90 o                         
   2   7   1      25733.93      25381.82       715.11 o                         
   3   7   1       7530.71       7219.82       326.94 o                         
   4   7   1      51312.23      51298.40       928.73 o                         
   5   7   1        892.21        705.94       247.95 o                         
   6   7   1       9169.62       9502.22       516.46 o                         
   7   7   1       4726.77       5848.95       487.70 o                         
   8   7   1      16138.75      14495.96       912.86 o                         
   9   7   1         77.11        638.87       700.68 o                         
  10   7   1       1089.98       1656.94      1341.34 o                         
  -9   8   1       7129.30       6308.02       930.12 o                         
  -8   8   1       2943.80       2746.91       689.22 o                         
  -7   8   1       8194.73       7699.78       596.93 o                         
  -6   8   1      18371.41      19122.99       760.04 o                         
  -5   8   1       7794.05       8477.76       480.60 o                         
  -4   8   1       2257.48       2189.97       285.24 o                         
  -3   8   1       9662.73       9878.73       522.86 o                         
  -2   8   1      23040.38      23437.20       657.56 o                         
  -1   8   1        600.50        585.76       261.91 o                         
   0   8   1          8.79        130.21       249.27 o                         
   1   8   1        821.07        669.97       237.35 o                         
   2   8   1      18628.97      18263.17       597.45 o                         
   3   8   1      12390.56      12468.18       476.58 o                         
   4   8   1       2802.56       3025.51       267.80 o                         
   5   8   1       5466.79       5100.08       457.32 o                         
   6   8   1      11700.31      12958.58       679.17 o                         
   7   8   1      11594.95      11956.69       700.46 o                         
   8   8   1       4420.48       4443.59       848.60 o                         
   9   8   1       6246.16       5654.24       843.53 o                         
  -9   9   1        519.35        148.19       943.83 o                         
  -8   9   1       2167.82       1707.06       600.47 o                         
  -7   9   1       6872.60       7191.12       761.87 o                         
  -6   9   1        136.45        374.22       408.64 o                         
  -5   9   1       3843.87       3975.95       343.52 o                         
  -4   9   1       6996.55       7168.96       387.99 o                         
  -3   9   1      19426.42      19402.01       662.58 o                         
  -2   9   1        673.56        659.40       294.58 o                         
  -1   9   1      12725.92      12748.59       577.35 o                         
   0   9   1      18924.73      17703.02       679.33 o                         
   1   9   1      16954.47      18311.98       629.80 o                         
   2   9   1        541.40        130.97       289.03 o                         
   3   9   1      20300.60      19852.15       683.36 o                         
   4   9   1       9426.26       9054.30       452.54 o                         
   5   9   1       6100.43       5581.79       394.17 o                         
   6   9   1        100.61         85.58       370.91 o                         
   7   9   1      10409.78       9692.12       736.90 o                         
   8   9   1       3359.32       5130.05       645.81 o                         
   9   9   1        758.01       1012.93       904.20 o                         
  -9  10   1      21173.40      21313.10      1831.54 o                         
  -8  10   1       2328.54       3714.48       705.17 o                         
  -7  10   1       4611.14       4814.56       740.76 o                         
  -6  10   1       4219.64       3816.93       494.84 o                         
  -5  10   1      33656.76      33737.41      1003.68 o                         
  -4  10   1       5105.06       5009.87       382.85 o                         
  -3  10   1      13645.06      13139.60       575.59 o                         
  -2  10   1       8496.97       8545.90       486.38 o                         
  -1  10   1      26601.87      26444.82       809.09 o                         
   0  10   1       9892.52       9929.05       540.57 o                         
   1  10   1      24032.55      24146.56       900.41 o                         
   2  10   1       7589.62       7526.96       429.90 o                         
   3  10   1       9814.81       9635.09       490.61 o                         
   4  10   1       5389.60       5262.68       371.44 o                         
   5  10   1      23041.79      22133.16       868.70 o                         
   6  10   1       2949.17       1684.42       472.82 o                         
   7  10   1       3263.43       3850.27       643.22 o                         
   8  10   1       2420.07       2908.44      1042.76 o                         
   9  10   1      13321.10      13861.76      5154.24 o                         
  -8  11   1        894.82       1679.64       743.55 o                         
  -7  11   1       6537.23       6075.07       836.84 o                         
  -6  11   1       1220.61       1614.55       502.97 o                         
  -5  11   1       7283.45       6214.27       472.53 o                         
  -4  11   1       2427.83       2643.60       422.67 o                         
  -3  11   1      15711.68      15233.90       741.28 o                         
  -2  11   1       4220.65       4160.50       396.00 o                         
  -1  11   1      18142.67      17733.65       747.46 o                         
   0  11   1       5601.25       5369.43       429.56 o                         
   1  11   1      23848.17      24187.58       870.45 o                         
   2  11   1       4769.74       5004.01       397.81 o                         
   3  11   1      15800.71      16419.12       675.05 o                         
   4  11   1       2951.72       3039.41       414.08 o                         
   5  11   1      11192.36      12196.17       753.85 o                         
   6  11   1       1854.43       1672.24       618.20 o                         
   7  11   1       9732.98       9217.87       988.10 o                         
   8  11   1       1338.47       1379.59       705.11 o                         
  -8  12   1       9554.57      10627.94      1026.43 o                         
  -7  12   1       4465.32       4157.88      1107.10 o                         
  -6  12   1       1861.74       1407.75       675.02 o                         
  -5  12   1       8575.90       8785.71       690.05 o                         
  -4  12   1      14171.18      13727.76       835.64 o                         
  -3  12   1       1911.01       1575.30       402.22 o                         
  -2  12   1       1007.54       1016.95       386.25 o                         
  -1  12   1       1597.73       1595.90       401.80 o                         
   0  12   1      12781.59      13243.00       752.27 o                         
   1  12   1       1187.82        906.67       443.00 o                         
   2  12   1       1144.79        743.62       430.30 o                         
   3  12   1       2286.16       2202.80       460.13 o                         
   4  12   1      11436.36      11166.41       605.15 o                         
   5  12   1       5482.53       5928.09       555.58 o                         
   6  12   1       2264.58       3652.49       911.54 o                         
   7  12   1       7017.27       9842.64      1799.56 o                         
   8  12   1       6757.55       6017.93       996.59 o                         
  -7  13   1       3364.29       3688.49       923.84 o                         
  -6  13   1       6992.93       7611.51       917.84 o                         
  -5  13   1       3267.62       2460.52       767.86 o                         
  -4  13   1         12.14        335.41       413.70 o                         
  -3  13   1       9415.73       8819.04       535.76 o                         
  -2  13   1      12776.63      12740.05       657.35 o                         
  -1  13   1       7768.08       8172.05       573.88 o                         
   0  13   1        137.20         37.61       460.48 o                         
   1  13   1      11242.50      11436.96       775.76 o                         
   2  13   1      14496.80      13627.11       823.27 o                         
   3  13   1       8723.86       8288.51       589.20 o                         
   4  13   1         14.47       -424.13       535.79 o                         
   5  13   1       5162.28       7488.54      1046.67 o                         
   6  13   1       9963.04      12258.66      1264.26 o                         
   7  13   1       4829.69       4420.32      1037.87 o                         
  -6  14   1       2664.34       1641.61      1037.71 o                         
  -5  14   1      16282.37      17180.33      1167.66 o                         
  -4  14   1      14174.23      15872.19      1421.25 o                         
  -3  14   1       2199.01       1827.27       742.41 o                         
  -2  14   1       2485.79       2585.51       483.33 o                         
  -1  14   1      10026.59       9826.72       677.69 o                         
   0  14   1      14511.02      14463.63       952.75 o                         
   1  14   1       9928.96       8960.78       647.78 o                         
   2  14   1       3357.28       3773.85       564.79 o                         
   3  14   1       1383.31        162.87       525.04 o                         
   4  14   1       9895.92       8464.77      1014.98 o                         
   5  14   1      12657.31      12429.53       913.83 o                         
   6  14   1       4208.80       4151.86       977.58 o                         
  -5  15   1       1275.01        962.65       806.16 o                         
  -4  15   1        322.97       -205.26       612.65 o                         
  -3  15   1       1938.98       1590.81       564.59 o                         
  -2  15   1      18435.72      18440.80      1009.84 o                         
  -1  15   1       1616.34       1315.52       550.53 o                         
   0  15   1        271.14       -147.44       548.75 o                         
   1  15   1       1905.65       2368.44       593.16 o                         
   2  15   1      21013.76      21121.00      1168.59 o                         
   3  15   1       1222.44        587.85       649.47 o                         
   4  15   1        511.30       -389.89       776.83 o                         
   5  15   1        915.83        166.43       927.84 o                         
  -4  16   1      22418.64      24716.62      1575.34 o                         
  -3  16   1       2173.15       2316.17       856.48 o                         
  -2  16   1        534.00        158.44       679.16 o                         
  -1  16   1        858.62        252.71       685.82 o                         
   0  16   1      30366.39      30148.49      1365.72 o                         
   1  16   1        579.15        901.39       706.79 o                         
   2  16   1        846.22         27.57       849.39 o                         
   3  16   1       2639.86       1233.22       977.71 o                         
   4  16   1      16455.63      15462.06      1099.28 o                         
  -2  17   1      23171.04      20622.72      1294.49 o                         
  -1  17   1       2299.31       2720.45       817.82 o                         
   0  17   1       2321.15       1998.33       783.16 o                         
   1  17   1       1624.11        467.65       740.86 o                         
   2  17   1      25930.48      26100.49      1463.08 o                         
 -10   0   2       5823.72       4961.37      1084.69 o                         
  -8   0   2      73905.92      75543.52      3810.42 o                         
  -6   0   2      30570.05      29440.95       880.85 o                         
  -4   0   2      74160.20      76894.09      1823.05 o                         
  -2   0   2     130392.44     142629.31      2630.59 o                         
   0   0   2      38278.14        -53.30        61.54 o                         
   2   0   2     129605.02     137612.25      2696.64 o                         
   4   0   2      48684.76      51937.64      1646.87 o                         
   6   0   2      28955.09      28647.29      1402.90 o                         
   8   0   2      54551.85      58653.05      2680.93 o                         
  10   0   2       4052.03       1975.61      1003.28 o                         
 -11   1   2        842.50        339.59       909.98 o                         
 -10   1   2      25581.22      26713.89      1607.14 o                         
  -9   1   2        315.42        402.95       614.09 o                         
  -8   1   2      29789.19      30274.24      2750.09 o                         
  -7   1   2        351.01        466.13       233.04 o                         
  -6   1   2     136535.20     139427.48      2633.38 o                         
  -5   1   2       1700.84       1669.92       145.44 o                         
  -4   1   2      38938.65      39707.34       792.12 o                         
  -3   1   2       1018.10       1147.73       115.64 o                         
  -2   1   2     453855.66     534170.75      6868.86 o                         
  -1   1   2       1568.37       1797.90        93.11 o                         
   0   1   2      61835.48      68106.37      1267.19 o                         
   1   1   2       1962.73       2245.15       101.05 o                         
   2   1   2     458645.62     506029.31      6703.95 o                         
   3   1   2        810.02       1083.76        73.68 o                         
   4   1   2      59479.08      59507.80      1013.46 o                         
   5   1   2       2499.71       2553.36       187.60 o                         
   6   1   2     143606.91     148755.06      3601.68 o                         
   7   1   2        552.12        574.61       419.69 o                         
   8   1   2      47384.52      48204.00      1525.51 o                         
   9   1   2        472.59        677.50       566.37 o                         
  10   1   2      29850.67      29156.80      1317.24 o                         
  11   1   2       1138.74        172.42      1054.49 o                         
 -11   2   2       1260.21       1677.24      1100.11 o                         
 -10   2   2      14111.89      13647.72      1184.38 o                         
  -9   2   2       3621.44       3528.15       653.10 o                         
  -8   2   2      56782.60      60813.06      1449.40 o                         
  -7   2   2       1987.61       2216.75       309.77 o                         
  -6   2   2      54000.49      54410.55      1049.98 o                         
  -5   2   2       5502.77       5822.15       308.30 o                         
  -4   2   2      51377.15      50173.32       842.09 o                         
  -3   2   2       9969.23      10282.62       265.65 o                         
  -2   2   2     113191.11     117235.45      1590.87 o                         
  -1   2   2       4967.11       5437.15       214.65 o                         
   0   2   2      12693.61      14480.40       290.59 o                         
   1   2   2       7576.49       7862.32       210.48 o                         
   2   2   2     107810.18     110413.12      1603.93 o                         
   3   2   2      11332.29      11768.56       204.30 o                         
   4   2   2      34654.82      34856.41       639.34 o                         
   5   2   2       7414.92       7420.19       247.02 o                         
   6   2   2      46215.77      46127.13       925.23 o                         
   7   2   2       3124.52       3344.71       265.06 o                         
   8   2   2      43766.50      47066.08      1651.72 o                         
   9   2   2       4841.08       5556.94       702.17 o                         
  10   2   2       9719.30       7542.80       905.89 o                         
  11   2   2       1157.44       1092.52      1573.35 o                         
 -10   3   2      18146.58      16668.85      1771.35 o                         
  -9   3   2       7930.77       8509.33       887.25 o                         
  -8   3   2      49766.47      50838.45      2117.33 o                         
  -7   3   2      10857.27      11590.25       611.46 o                         
  -6   3   2      82331.66      84969.86      1672.13 o                         
  -5   3   2      32213.31      31741.96       614.77 o                         
  -4   3   2     105238.58     106227.05      1883.45 o                         
  -3   3   2      35740.38      35148.91       592.31 o                         
  -2   3   2     123430.75     126809.59      1724.02 o                         
  -1   3   2      62539.86      64859.61       975.42 o                         
   0   3   2     134506.62     145993.91      2206.61 o                         
   1   3   2      56982.84      58798.82       886.06 o                         
   2   3   2     129678.12     133407.22      1867.39 o                         
   3   3   2      32727.79      31950.49       559.19 o                         
   4   3   2     134534.66     136398.47      2146.30 o                         
   5   3   2      24618.33      24368.51       479.23 o                         
   6   3   2      93967.41      96311.66      1761.25 o                         
   7   3   2       8060.64       8598.84       438.61 o                         
   8   3   2      73252.11      69874.58      2194.13 o                         
   9   3   2       5108.33       4379.88       668.37 o                         
  10   3   2      23926.44      22170.58      1557.91 o                         
 -10   4   2      12505.34      12438.56       925.77 o                         
  -9   4   2      11394.61      10894.15      1171.32 o                         
  -8   4   2      55282.59      56314.25      1850.36 o                         
  -7   4   2       4196.99       4087.95       390.47 o                         
  -6   4   2      28545.79      28656.96       753.59 o                         
  -5   4   2      16314.58      15794.42       490.56 o                         
  -4   4   2      72123.91      69227.82      1266.46 o                         
  -3   4   2       7176.12       7318.95       272.72 o                         
  -2   4   2      29352.88      27876.32       500.12 o                         
  -1   4   2      13803.07      13417.03       298.79 o                         
   0   4   2      42450.88      43325.48       686.01 o                         
   1   4   2      21075.99      21644.14       374.24 o                         
   2   4   2      24256.66      22482.49       404.97 o                         
   3   4   2       9014.43       9098.86       263.76 o                         
   4   4   2      47217.82      45536.22       919.72 o                         
   5   4   2      24261.50      23811.76       587.79 o                         
   6   4   2      18973.17      18884.62       660.89 o                         
   7   4   2       6347.39       6529.67       434.56 o                         
   8   4   2      35039.52      36569.93      2971.89 o                         
   9   4   2      13983.23      12806.00      1088.89 o                         
  10   4   2       8197.90       8064.45      1014.44 o                         
 -10   5   2      19679.57      22290.88      2508.48 o                         
  -9   5   2       5373.75       5038.23       637.29 o                         
  -8   5   2      24389.58      23597.81      1313.90 o                         
  -7   5   2       4113.12       4350.80       461.78 o                         
  -6   5   2      69949.98      69048.87      1313.07 o                         
  -5   5   2      31993.84      31265.16       747.98 o                         
  -4   5   2      60269.17      59895.59      1075.50 o                         
  -3   5   2      12464.75      12282.69       359.04 o                         
  -2   5   2     204344.02     213491.45      3367.44 o                         
  -1   5   2      59613.54      62227.26      1000.78 o                         
   0   5   2     108570.41     114414.47      1690.46 o                         
   1   5   2      52559.69      54510.49       965.12 o                         
   2   5   2     216676.72     227215.34      3565.01 o                         
   3   5   2      10523.07      10453.10       272.33 o                         
   4   5   2      75938.81      75486.86      1405.18 o                         
   5   5   2      22861.32      21925.91       515.14 o                         
   6   5   2      85810.25      84147.42      1565.81 o                         
   7   5   2       2591.75       2210.06       417.80 o                         
   8   5   2      36081.10      34783.66      1366.28 o                         
   9   5   2       3829.26       3751.59       568.34 o                         
  10   5   2      28090.65      24384.93      1904.27 o                         
 -10   6   2      28473.95      31658.50      2159.99 o                         
  -9   6   2      13552.87      11901.96       915.91 o                         
  -8   6   2      17217.00      17822.87       765.99 o                         
  -7   6   2       3959.19       3135.09       429.38 o                         
  -6   6   2      53648.45      53709.53      1245.90 o                         
  -5   6   2      21877.12      20914.93       715.45 o                         
  -4   6   2      21897.33      21790.66       529.56 o                         
  -3   6   2      10854.10      10912.10       393.64 o                         
  -2   6   2      73523.64      76006.50      1404.52 o                         
  -1   6   2      23932.62      23178.35       610.64 o                         
   0   6   2      15519.17      15613.35       455.16 o                         
   1   6   2      36093.83      36068.89       731.72 o                         
   2   6   2      60499.12      60884.93      1027.86 o                         
   3   6   2      11517.33      12387.93       354.75 o                         
   4   6   2      14143.37      13707.98       432.76 o                         
   5   6   2      33619.86      33659.29       714.04 o                         
   6   6   2      34793.61      34985.99      1496.62 o                         
   7   6   2       6281.40       6101.14       459.87 o                         
   8   6   2      11322.36      11442.24      1057.61 o                         
   9   6   2      17047.93      17051.78      1181.42 o                         
  10   6   2      18282.22      19895.35      2032.29 o                         
 -10   7   2      14988.64       9812.69      1438.95 o                         
  -9   7   2      12211.94      10991.36       869.33 o                         
  -8   7   2      28064.10      30018.47      1056.99 o                         
  -7   7   2      10362.96      10110.45       712.47 o                         
  -6   7   2      29614.26      29148.67       949.21 o                         
  -5   7   2      33523.40      33621.59       775.00 o                         
  -4   7   2     101023.12     101237.29      1971.22 o                         
  -3   7   2      43698.89      44159.49       968.99 o                         
  -2   7   2      72319.06      71868.91      1442.91 o                         
  -1   7   2      58027.73      59403.12      1299.51 o                         
   0   7   2     198050.05     206021.91      4109.91 o                         
   1   7   2      50409.72      50312.85      1050.43 o                         
   2   7   2      83053.67      84220.73      1543.44 o                         
   3   7   2      42279.92      42918.14       796.50 o                         
   4   7   2     110350.03     114759.05      2095.69 o                         
   5   7   2      24236.01      23740.58       595.69 o                         
   6   7   2      43350.27      44976.74      1119.29 o                         
   7   7   2       8143.27       8150.24       568.20 o                         
   8   7   2      35034.87      34240.73      1486.55 o                         
   9   7   2       7887.37       7603.02       824.25 o                         
  10   7   2      23649.28      21481.44      2062.04 o                         
  -9   8   2       8396.11       6277.51       937.31 o                         
  -8   8   2      23660.49      24592.32      1039.57 o                         
  -7   8   2        359.44        -44.24       439.64 o                         
  -6   8   2      31912.82      31891.69       984.23 o                         
  -5   8   2      12731.35      12359.40       563.56 o                         
  -4   8   2      60688.27      60237.55      1205.74 o                         
  -3   8   2       4656.58       4620.56       334.40 o                         
  -2   8   2       8676.71       8985.69       444.71 o                         
  -1   8   2       8514.81       7923.05       490.31 o                         
   0   8   2      81412.09      81748.09      1887.92 o                         
   1   8   2      12583.83      13779.52       532.16 o                         
   2   8   2       5939.62       5806.18       311.52 o                         
   3   8   2       3120.44       3314.87       252.36 o                         
   4   8   2      55238.09      55296.91      1001.38 o                         
   5   8   2      16018.53      15994.02       624.15 o                         
   6   8   2      24789.03      24946.96       811.26 o                         
   7   8   2        520.62        289.03       459.69 o                         
   8   8   2      18382.68      17048.71       873.33 o                         
   9   8   2       9910.65       9917.30      1389.01 o                         
  -9   9   2       1433.47        980.22      1067.40 o                         
  -8   9   2      37504.55      38524.95      1392.83 o                         
  -7   9   2       1236.33        848.24       486.26 o                         
  -6   9   2      18377.49      17913.92       841.34 o                         
  -5   9   2       2074.08       2113.81       334.08 o                         
  -4   9   2     120684.77     124220.32      2611.28 o                         
  -3   9   2        634.30        883.77       343.35 o                         
  -2   9   2      14258.72      14069.88       600.91 o                         
  -1   9   2       1086.21       1424.78       325.65 o                         
   0   9   2     179049.97     186784.25      3784.02 o                         
   1   9   2       1303.00       1450.29       315.41 o                         
   2   9   2      19264.96      20319.09       748.05 o                         
   3   9   2        414.76        235.63       281.08 o                         
   4   9   2     124556.88     128217.13      2482.09 o                         
   5   9   2       2142.54       2481.92       334.41 o                         
   6   9   2      29047.40      30610.18      1046.59 o                         
   7   9   2       1241.14       1065.94       535.28 o                         
   8   9   2      41495.46      41836.55      1514.01 o                         
   9   9   2       1564.23       3584.74      1215.77 o                         
  -9  10   2       4182.24       6135.18      1230.60 o                         
  -8  10   2       8092.51       7522.89       801.22 o                         
  -7  10   2       1060.94        781.17       531.65 o                         
  -6  10   2      47616.32      46070.38      1473.09 o                         
  -5  10   2       6817.63       6214.26       543.84 o                         
  -4  10   2      18481.91      19073.15       717.53 o                         
  -3  10   2       3506.38       3676.57       369.01 o                         
  -2  10   2      18895.30      18906.38       729.76 o                         
  -1  10   2       6805.43       6626.38       567.45 o                         
   0  10   2      18050.97      19411.56       793.47 o                         
   1  10   2       7869.88       7351.43       440.40 o                         
   2  10   2      12178.35      11391.01       630.40 o                         
   3  10   2       3435.42       3522.92       337.67 o                         
   4  10   2      17840.40      18058.40       648.18 o                         
   5  10   2       7875.37       9056.59       570.72 o                         
   6  10   2      30854.08      31860.68      1362.50 o                         
   7  10   2       1201.61       1125.66       618.16 o                         
   8  10   2       6720.63       8042.02       802.68 o                         
   9  10   2       4425.71       4846.48      1043.44 o                         
  -8  11   2      20125.20      22232.65      1457.65 o                         
  -7  11   2       1011.88        805.46       577.78 o                         
  -6  11   2      14850.41      15077.77       965.03 o                         
  -5  11   2       8710.87       8744.50       555.36 o                         
  -4  11   2      75601.62      76066.05      1639.23 o                         
  -3  11   2       2831.10       2579.91       398.19 o                         
  -2  11   2      17923.95      17859.46       700.88 o                         
  -1  11   2       9984.83       9778.49       595.98 o                         
   0  11   2     125467.48     130615.51      2754.05 o                         
   1  11   2       7677.29       7268.87       508.44 o                         
   2  11   2      23012.76      22861.91       890.63 o                         
   3  11   2       4131.35       4191.09       422.75 o                         
   4  11   2      76862.86      77459.71      1641.04 o                         
   5  11   2       6694.14       7264.63       644.54 o                         
   6  11   2      23568.43      22447.82      1228.89 o                         
   7  11   2       1595.08       2278.56       835.14 o                         
   8  11   2      21841.37      25233.60      1453.43 o                         
  -8  12   2      13975.92      14751.12      1237.01 o                         
  -7  12   2       6286.38       5963.93       919.73 o                         
  -6  12   2      21800.19      22797.09      1508.45 o                         
  -5  12   2       1826.65       1394.85       499.36 o                         
  -4  12   2      35815.38      37033.57      1049.59 o                         
  -3  12   2       7796.43       7998.13       658.12 o                         
  -2  12   2       4220.73       3944.72       433.01 o                         
  -1  12   2       5527.65       5793.16       467.00 o                         
   0  12   2      46437.21      46839.09      1240.63 o                         
   1  12   2       5469.68       5378.35       506.63 o                         
   2  12   2       3744.32       3700.35       471.11 o                         
   3  12   2      10583.54      10150.90       586.07 o                         
   4  12   2      35132.04      34535.93      1160.70 o                         
   5  12   2       2359.94       2415.01       602.95 o                         
   6  12   2      18305.11      19321.71      1532.67 o                         
   7  12   2       7426.95       5669.51      1156.03 o                         
   8  12   2      12695.37      16085.21      1375.90 o                         
  -7  13   2      11665.21      13121.64      2208.55 o                         
  -6  13   2       8090.40       8701.64       814.11 o                         
  -5  13   2       8720.85       9617.97       911.27 o                         
  -4  13   2      57773.47      59209.29      1448.02 o                         
  -3  13   2      18412.94      19224.54       848.89 o                         
  -2  13   2       9211.15       8702.17       528.99 o                         
  -1  13   2      17931.00      18311.50       879.43 o                         
   0  13   2      94266.58      95000.59      2338.58 o                         
   1  13   2      20892.31      21830.52       965.27 o                         
   2  13   2      11952.29      11165.01       708.88 o                         
   3  13   2      13764.27      12741.29       959.43 o                         
   4  13   2      59272.27      61480.21      1900.17 o                         
   5  13   2       9236.87       9402.72      1190.18 o                         
   6  13   2      12873.02      16341.33      2184.69 o                         
   7  13   2       7949.33       8401.99      1662.85 o                         
  -6  14   2      18473.45      19618.63      1299.85 o                         
  -5  14   2       2113.85       1941.90       866.99 o                         
  -4  14   2       8276.43       8419.30       739.26 o                         
  -3  14   2      13496.67      11720.15       866.48 o                         
  -2  14   2      12754.46      13601.25       767.59 o                         
  -1  14   2      10489.66      10539.13       596.93 o                         
   0  14   2      11613.64      10780.21       692.21 o                         
   1  14   2       6591.28       5670.07       583.27 o                         
   2  14   2       8979.61      10305.07       944.71 o                         
   3  14   2      20986.13      22123.15      1115.48 o                         
   4  14   2       6881.78       7191.87       835.75 o                         
   5  14   2       1437.44       1059.63       728.35 o                         
   6  14   2      11876.02      14286.34      1172.75 o                         
  -5  15   2       1036.65       2108.26       827.26 o                         
  -4  15   2      20578.25      21045.25      1234.44 o                         
  -3  15   2       6729.78       6917.13       622.14 o                         
  -2  15   2      15684.91      15514.87       805.95 o                         
  -1  15   2       3921.26       3080.56       580.31 o                         
   0  15   2      28574.47      27312.71      1197.98 o                         
   1  15   2       5260.56       6137.39       693.40 o                         
   2  15   2      17912.67      17289.24       982.82 o                         
   3  15   2       4268.30       4409.39       883.94 o                         
   4  15   2      22860.59      23124.40      1432.43 o                         
   5  15   2        998.63        683.53      1022.57 o                         
  -4  16   2      11797.79      12373.55      1085.58 o                         
  -3  16   2       9980.38       9973.26       977.36 o                         
  -2  16   2       3340.61       2334.86      1030.61 o                         
  -1  16   2       5913.74       6539.57       806.61 o                         
   0  16   2      11148.74       9557.42       885.72 o                         
   1  16   2       3941.45       3509.28       703.50 o                         
   2  16   2       2308.00        858.32       730.19 o                         
   3  16   2      13836.00      14626.62      1251.70 o                         
   4  16   2       8696.99       8857.22       996.58 o                         
  -2  17   2      15761.15      14049.78      1461.80 o                         
  -1  17   2       9054.83       7468.34      1254.12 o                         
   0  17   2      12976.46      11571.78       940.75 o                         
   1  17   2      10944.26      10622.77       896.37 o                         
   2  17   2      16847.83      16205.67      1297.58 o                         
 -11   0   3       4202.65       4462.51      2262.83 o                         
  -9   0   3       5416.97       7057.66      1054.83 o                         
  -7   0   3       1480.14       1445.11       389.21 o                         
  -5   0   3      21152.06      20372.01       730.30 o                         
  -3   0   3      13734.27      14443.35       411.15 o                         
  -1   0   3      44255.50      47822.15       877.44 o                         
   1   0   3      44126.71      48076.45       919.04 o                         
   3   0   3      14254.77      15197.67       386.31 o                         
   5   0   3      18097.46      19194.55       592.53 o                         
   7   0   3       2337.96       3148.50       637.69 o                         
   9   0   3       3410.53       3223.77       631.64 o                         
  11   0   3       2876.60       1994.28      2101.38 o                         
 -10   1   3       2196.53       1707.15       858.46 o                         
  -9   1   3      25939.39      26716.83      1186.83 o                         
  -8   1   3       2706.99       2768.02       413.31 o                         
  -7   1   3       6375.84       5840.80       546.41 o                         
  -6   1   3       5583.14       5262.06       345.64 o                         
  -5   1   3      37070.69      35263.67       761.70 o                         
  -4   1   3       5256.82       5205.70       237.55 o                         
  -3   1   3       3022.45       3051.46       148.91 o                         
  -2   1   3      14720.12      15582.09       278.87 o                         
  -1   1   3      16565.41      17655.39       286.23 o                         
   0   1   3       8013.61       8796.45       182.29 o                         
   1   1   3      15598.04      17002.13       273.17 o                         
   2   1   3      17702.56      18011.95       273.23 o                         
   3   1   3       3131.89       3240.03       134.29 o                         
   4   1   3       7715.49       7186.43       220.54 o                         
   5   1   3      28267.89      28966.89       591.85 o                         
   6   1   3       8216.70       8287.43       358.23 o                         
   7   1   3      10138.16      10769.96       726.27 o                         
   8   1   3       4302.74       4157.56       456.41 o                         
   9   1   3      18931.86      20130.02       998.38 o                         
  10   1   3       3429.39       4666.92       799.17 o                         
 -10   2   3        252.24        315.96       793.52 o                         
  -9   2   3      13528.12      13505.71       872.86 o                         
  -8   2   3        392.29        119.34       422.99 o                         
  -7   2   3       8645.09       8042.09       433.47 o                         
  -6   2   3       5385.12       5691.12       299.46 o                         
  -5   2   3      33336.19      33236.34       723.71 o                         
  -4   2   3       7102.32       7643.20       319.32 o                         
  -3   2   3      74750.28      77786.30      1213.50 o                         
  -2   2   3      10258.44       9974.97       233.52 o                         
  -1   2   3      85050.80      89838.21      1275.34 o                         
   0   2   3      29184.29      30892.20       503.92 o                         
   1   2   3      86098.41      90783.51      1283.03 o                         
   2   2   3      10678.95      10525.41       216.79 o                         
   3   2   3      77281.16      79505.82      1222.42 o                         
   4   2   3       6911.34       7455.04       222.63 o                         
   5   2   3      30842.80      30742.96       590.98 o                         
   6   2   3       6026.49       6275.15       308.58 o                         
   7   2   3      11899.51      12456.62       438.98 o                         
   8   2   3        324.43       -196.79       471.28 o                         
   9   2   3       9762.65       9303.02       830.63 o                         
  10   2   3        377.61        465.21      1412.07 o                         
 -10   3   3       6606.75       6182.87       902.32 o                         
  -9   3   3      18302.64      18513.33       893.62 o                         
  -8   3   3      14837.42      15482.60      1030.55 o                         
  -7   3   3       2579.96       2310.92       266.99 o                         
  -6   3   3      11398.94      11985.08       534.69 o                         
  -5   3   3      27942.98      26259.85       883.56 o                         
  -4   3   3      24685.49      23589.72       557.22 o                         
  -3   3   3        675.84        618.91       152.67 o                         
  -2   3   3       4160.80       4306.28       170.35 o                         
  -1   3   3      15268.36      16111.56       313.39 o                         
   0   3   3      36675.89      37625.70       606.23 o                         
   1   3   3      11190.92      11885.44       264.61 o                         
   2   3   3       2677.62       2527.00       133.72 o                         
   3   3   3        520.98        581.51       109.32 o                         
   4   3   3      16064.75      15677.87       336.32 o                         
   5   3   3      19322.71      19822.22       519.49 o                         
   6   3   3       7873.79       8587.35       392.07 o                         
   7   3   3       3844.72       3872.34       306.52 o                         
   8   3   3       9625.22      11206.02       944.99 o                         
   9   3   3      12046.26      11921.20      1555.26 o                         
  10   3   3       5284.91       4426.72       864.24 o                         
 -10   4   3        485.90       1615.72       859.23 o                         
  -9   4   3       3791.05       3555.02       649.04 o                         
  -8   4   3       5034.75       4931.01       612.24 o                         
  -7   4   3        990.63        945.78       362.82 o                         
  -6   4   3       7293.40       7522.47       352.04 o                         
  -5   4   3       1739.88       1861.73       295.27 o                         
  -4   4   3      19694.45      20261.54       504.60 o                         
  -3   4   3       5335.65       5160.05       234.48 o                         
  -2   4   3      52189.02      52704.41       866.91 o                         
  -1   4   3       2493.62       2701.77       156.46 o                         
   0   4   3      16348.94      15595.30       346.71 o                         
   1   4   3       2871.09       2797.12       148.07 o                         
   2   4   3      53660.87      54942.16       954.73 o                         
   3   4   3       5487.49       5845.91       232.70 o                         
   4   4   3      18736.05      18339.64       453.82 o                         
   5   4   3       1251.95       1423.93       141.15 o                         
   6   4   3       8436.66       8505.84       370.00 o                         
   7   4   3        917.19        967.34       368.77 o                         
   8   4   3       4370.71       3118.29       586.41 o                         
   9   4   3       2386.95       1693.96       907.23 o                         
  10   4   3        756.86       1106.18       891.83 o                         
 -10   5   3       9538.33       7858.15       955.61 o                         
  -9   5   3       5573.35       5277.91       737.26 o                         
  -8   5   3      10866.62      10882.42       619.54 o                         
  -7   5   3       6943.72       6576.56       537.35 o                         
  -6   5   3      17638.95      17935.30       627.75 o                         
  -5   5   3       5696.27       5821.00       336.26 o                         
  -4   5   3       8267.68       8620.65       406.23 o                         
  -3   5   3       6388.98       6639.79       323.30 o                         
  -2   5   3      26438.63      25398.84       546.30 o                         
  -1   5   3       7049.84       7495.42       306.09 o                         
   0   5   3        691.29        485.12       168.59 o                         
   1   5   3      10223.06      10263.40       348.79 o                         
   2   5   3      34001.50      33846.48       643.32 o                         
   3   5   3       4140.73       3868.16       199.11 o                         
   4   5   3      10159.77      10723.38       355.21 o                         
   5   5   3       4997.29       5215.01       291.03 o                         
   6   5   3      28019.38      26574.60       721.72 o                         
   7   5   3       4932.07       3851.30       588.42 o                         
   8   5   3      12276.88      12577.83       916.22 o                         
   9   5   3       3507.50       3055.75       552.57 o                         
  10   5   3      14782.99      17611.37      1657.60 o                         
 -10   6   3        464.84        799.78      1237.09 o                         
  -9   6   3       1609.69       2665.22       669.34 o                         
  -8   6   3       2700.19       3270.55       459.79 o                         
  -7   6   3       2986.14       3032.56       469.59 o                         
  -6   6   3       7017.23       6691.46       438.26 o                         
  -5   6   3        173.41         80.16       237.78 o                         
  -4   6   3      14967.98      14489.87       624.73 o                         
  -3   6   3       5458.52       5051.39       290.90 o                         
  -2   6   3      39841.81      40112.24       872.03 o                         
  -1   6   3       1282.16       1516.94       243.06 o                         
   0   6   3      19898.58      20706.37       583.52 o                         
   1   6   3        943.03        810.02       183.97 o                         
   2   6   3      41527.45      42720.77       850.27 o                         
   3   6   3       5749.67       5369.44       255.96 o                         
   4   6   3      13536.00      13298.34       420.98 o                         
   5   6   3        118.04         -7.01       224.44 o                         
   6   6   3       8568.01       8341.12       417.71 o                         
   7   6   3       2029.29       1745.23       477.38 o                         
   8   6   3       2012.89       1408.75       598.47 o                         
   9   6   3       1260.00       1019.48       718.16 o                         
  10   6   3        714.55       1880.37      2046.96 o                         
 -10   7   3       6369.40       2756.67       934.63 o                         
  -9   7   3       2992.54       2773.50       720.52 o                         
  -8   7   3      25065.63      25844.95      1065.71 o                         
  -7   7   3      12958.30      12605.08       751.58 o                         
  -6   7   3       8643.87       8635.17       565.05 o                         
  -5   7   3       2125.61       2333.81       299.98 o                         
  -4   7   3      36785.63      37424.25       884.23 o                         
  -3   7   3      11179.57      11881.69       504.78 o                         
  -2   7   3       2878.63       2673.63       289.95 o                         
  -1   7   3       3545.80       3322.72       309.96 o                         
   0   7   3      30374.66      30196.22       724.96 o                         
   1   7   3       3076.27       2970.42       280.00 o                         
   2   7   3       2202.76       2008.91       224.22 o                         
   3   7   3       8714.35       8770.92       354.87 o                         
   4   7   3      24735.32      24507.53       632.66 o                         
   5   7   3       1938.19       2167.87       256.13 o                         
   6   7   3       8807.68       8359.45       487.85 o                         
   7   7   3       8592.15       8206.76       597.04 o                         
   8   7   3      15735.45      14568.55      1078.95 o                         
   9   7   3       3795.11       3651.16       723.06 o                         
  10   7   3       6781.94       8881.27      2734.85 o                         
  -9   8   3        748.82       -545.75       923.61 o                         
  -8   8   3       2041.95       1669.34       534.74 o                         
  -7   8   3       5859.11       5893.09       553.43 o                         
  -6   8   3      10001.55      10801.83       803.37 o                         
  -5   8   3       3556.62       3280.67       377.99 o                         
  -4   8   3      11967.23      12324.06       536.30 o                         
  -3   8   3      12457.87      12687.99       570.65 o                         
  -2   8   3      25928.60      25298.14       812.13 o                         
  -1   8   3      14765.93      15054.45       666.83 o                         
   0   8   3      24572.62      24306.77       775.31 o                         
   1   8   3      12869.38      12669.62       540.01 o                         
   2   8   3      27466.00      27606.58       726.94 o                         
   3   8   3      13383.93      13204.79       489.21 o                         
   4   8   3      10632.84      10797.09       480.22 o                         
   5   8   3       3726.18       3721.83       398.25 o                         
   6   8   3      12109.34      12435.04       714.02 o                         
   7   8   3       4786.15       4843.89       574.29 o                         
   8   8   3       1392.30       2079.23       658.03 o                         
   9   8   3        802.67        452.27       786.24 o                         
  -9   9   3       3876.85       3534.51      1084.95 o                         
  -8   9   3       3508.45       3968.31      1047.29 o                         
  -7   9   3      19692.86      19725.75      1025.84 o                         
  -6   9   3      10692.63      12320.69       733.52 o                         
  -5   9   3       1230.33       1063.90       337.96 o                         
  -4   9   3       3410.07       3511.87       357.02 o                         
  -3   9   3      13566.67      14129.33       594.50 o                         
  -2   9   3      23255.07      21946.34       689.86 o                         
  -1   9   3       1432.97       1654.03       334.00 o                         
   0   9   3       2923.69       2806.70       350.10 o                         
   1   9   3       1546.55       1128.12       322.82 o                         
   2   9   3      26177.58      27486.07       748.32 o                         
   3   9   3      10809.89       9814.28       493.39 o                         
   4   9   3       2162.18       1432.70       389.11 o                         
   5   9   3       1953.40       1952.64       293.63 o                         
   6   9   3      14597.19      16829.70       841.66 o                         
   7   9   3      13704.69      14723.45       938.67 o                         
   8   9   3       2622.13       2503.10      1294.04 o                         
   9   9   3       6165.86       4612.60       991.10 o                         
  -9  10   3        496.97         75.67      1119.64 o                         
  -8  10   3        527.02        256.57       921.71 o                         
  -7  10   3       8012.81       7481.36      1012.71 o                         
  -6  10   3        415.10        821.98       452.86 o                         
  -5  10   3       8993.12       9306.15       531.74 o                         
  -4  10   3        456.60        406.70       361.14 o                         
  -3  10   3      19403.06      19664.88       700.70 o                         
  -2  10   3        879.96        454.45       327.19 o                         
  -1  10   3      27602.14      28094.36       831.20 o                         
   0  10   3       1107.84        820.15       344.18 o                         
   1  10   3      23977.32      23689.56       765.47 o                         
   2  10   3       1160.47        849.85       354.46 o                         
   3  10   3      21669.95      21862.28       780.05 o                         
   4  10   3        715.89        735.90       312.58 o                         
   5  10   3       8628.45       9716.72       716.21 o                         
   6  10   3        491.29        869.62       543.13 o                         
   7  10   3       7293.25       8439.03       817.28 o                         
   8  10   3        685.85        190.69       587.23 o                         
   9  10   3        756.37       -910.15      1009.95 o                         
  -8  11   3      10633.86       8857.96       995.59 o                         
  -7  11   3      16765.00      16025.22       977.99 o                         
  -6  11   3       1638.08       2668.19       550.37 o                         
  -5  11   3       1432.16        818.15       454.60 o                         
  -4  11   3      19342.32      18283.62       770.55 o                         
  -3  11   3       9825.90      10335.74       703.79 o                         
  -2  11   3       1070.12        987.96       373.14 o                         
  -1  11   3        848.39        557.54       357.58 o                         
   0  11   3      21441.16      22614.74       809.07 o                         
   1  11   3        928.34        541.21       366.65 o                         
   2  11   3        920.64        836.59       389.94 o                         
   3  11   3       9856.97       9447.14       565.89 o                         
   4  11   3      19343.95      19110.58       902.07 o                         
   5  11   3       2108.57       2717.20       577.13 o                         
   6  11   3       1321.92       1725.66       759.23 o                         
   7  11   3      12605.57      13476.38      1214.79 o                         
   8  11   3      10859.37      12742.41      1022.17 o                         
  -7  12   3       7863.98       8244.31       938.00 o                         
  -6  12   3        734.20        277.81       643.50 o                         
  -5  12   3       7442.18       7655.58       588.69 o                         
  -4  12   3       2481.68       3146.98       429.96 o                         
  -3  12   3      23345.91      23144.97       853.70 o                         
  -2  12   3        442.85        157.67       404.58 o                         
  -1  12   3      24646.68      24644.04       844.18 o                         
   0  12   3       4709.13       4113.32       469.00 o                         
   1  12   3      20894.33      21403.95       862.19 o                         
   2  12   3        295.81        385.43       450.15 o                         
   3  12   3      26850.05      28342.84       987.17 o                         
   4  12   3       3469.10       3577.80       550.92 o                         
   5  12   3       6618.65       6760.32       686.06 o                         
   6  12   3        482.40       1702.72       728.11 o                         
   7  12   3       8051.56       7334.22      1075.00 o                         
  -7  13   3      11956.12      14696.50      1900.73 o                         
  -6  13   3      18880.01      19078.86      1220.46 o                         
  -5  13   3       1413.77       1994.37       799.33 o                         
  -4  13   3       3301.01       3445.79       474.49 o                         
  -3  13   3       7903.63       8391.38       553.53 o                         
  -2  13   3      14059.09      14881.84       753.61 o                         
  -1  13   3        725.48         -8.90       422.63 o                         
   0  13   3       1043.91       1181.88       457.70 o                         
   1  13   3        633.37       1528.74       494.14 o                         
   2  13   3      11954.52      12919.19       774.83 o                         
   3  13   3       5888.27       6817.76       637.50 o                         
   4  13   3       4905.75       5547.49       706.21 o                         
   5  13   3       2235.73       3578.45       810.37 o                         
   6  13   3      13816.17      16363.51      1299.14 o                         
   7  13   3       8210.03       8799.09      1397.67 o                         
  -6  14   3       1458.22       2868.02       902.73 o                         
  -5  14   3       1033.06       1395.93       661.69 o                         
  -4  14   3       6165.04       5991.23       694.12 o                         
  -3  14   3       3429.05       2853.50       541.57 o                         
  -2  14   3       4260.02       3593.32       553.86 o                         
  -1  14   3       4581.91       4341.61       511.12 o                         
   0  14   3       9372.99       9342.91       657.30 o                         
   1  14   3       3056.59       2269.43       547.72 o                         
   2  14   3       3781.87       3973.49       591.31 o                         
   3  14   3       4863.70       4718.94       670.19 o                         
   4  14   3       7384.73       8104.04       854.34 o                         
   5  14   3        654.35        976.80       751.56 o                         
   6  14   3        933.90       1632.49       944.40 o                         
  -5  15   3       3331.77       4223.00       702.59 o                         
  -4  15   3      13991.65      15477.71       951.29 o                         
  -3  15   3       2137.32       2154.38       577.65 o                         
  -2  15   3       3921.18       4612.02       668.58 o                         
  -1  15   3       2026.03       1887.59       554.54 o                         
   0  15   3      17263.82      19125.04      1093.11 o                         
   1  15   3       1282.10        194.06       635.75 o                         
   2  15   3       2616.18       2459.72       767.93 o                         
   3  15   3       1751.27       1892.35       703.23 o                         
   4  15   3      19185.86      21270.26      1332.95 o                         
   5  15   3       2946.27       3481.31      1065.79 o                         
  -4  16   3      11724.42      12508.66      1065.77 o                         
  -3  16   3       1047.10       1673.54       746.61 o                         
  -2  16   3       9707.92      10688.52       745.41 o                         
  -1  16   3       1490.13       1012.21       663.58 o                         
   0  16   3      19738.36      18926.45      1494.46 o                         
   1  16   3       1309.04       1059.63       670.66 o                         
   2  16   3       9155.02       8810.30       835.41 o                         
   3  16   3       1385.53       2347.83       904.13 o                         
   4  16   3      13412.41      14045.57      1136.15 o                         
  -2  17   3      16838.19      17948.68      1138.55 o                         
  -1  17   3        775.72         70.77       741.10 o                         
   0  17   3       1221.02        802.08       816.71 o                         
   1  17   3        818.33       1243.77       869.05 o                         
   2  17   3      13924.34      13280.55      1117.92 o                         
 -10   0   4      42517.75      45135.16      2345.76 o                         
  -8   0   4      38936.94      41689.96      1502.77 o                         
  -6   0   4      49663.37      53200.92      1770.19 o                         
  -4   0   4     144920.14     151538.67      3580.96 o                         
  -2   0   4      15619.55      16398.92       419.26 o                         
   0   0   4     278105.50     326176.69      5954.77 o                         
   2   0   4      13702.94      13989.40       326.67 o                         
   4   0   4     149682.28     150128.77      2774.74 o                         
   6   0   4      57947.39      58923.76      1634.88 o                         
   8   0   4      44532.73      43203.02      1785.32 o                         
  10   0   4      52657.83      52411.31      2482.23 o                         
 -10   1   4      26569.22      27045.62      1517.70 o                         
  -9   1   4       2677.57       3227.51       764.09 o                         
  -8   1   4      70021.48      72469.59      1584.74 o                         
  -7   1   4       6625.21       7318.82       432.29 o                         
  -6   1   4      38833.41      41149.41       992.02 o                         
  -5   1   4      15089.62      15965.69       457.56 o                         
  -4   1   4     258530.59     286133.75      4710.22 o                         
  -3   1   4      19289.77      19575.71       458.05 o                         
  -2   1   4      18659.54      17540.42       305.99 o                         
  -1   1   4      37765.13      38262.11       534.49 o                         
   0   1   4     445649.62     533222.81      6466.83 o                         
   1   1   4      36519.51      37242.32       546.12 o                         
   2   1   4      12628.72      12791.02       211.31 o                         
   3   1   4      22073.60      22319.14       358.96 o                         
   4   1   4     260266.16     278124.38      3852.29 o                         
   5   1   4      15954.62      16980.72       359.18 o                         
   6   1   4      24439.21      26326.03      1660.05 o                         
   7   1   4       8276.76       8321.43      1028.37 o                         
   8   1   4      68999.17      69069.98      1629.75 o                         
   9   1   4       3234.64       2771.41       573.20 o                         
 -10   2   4      38360.39      42265.20      3620.50 o                         
  -9   2   4       1909.39       2333.18       480.11 o                         
  -8   2   4      20481.00      21657.17       896.01 o                         
  -7   2   4       5351.85       6380.70       410.34 o                         
  -6   2   4      51057.54      53813.44      2327.99 o                         
  -5   2   4       2445.93       2525.66       239.94 o                         
  -4   2   4      51890.74      53038.81      1141.19 o                         
  -3   2   4       4512.73       4188.07       204.80 o                         
  -2   2   4      25122.85      25373.28       434.66 o                         
  -1   2   4       1015.83       1149.85       121.23 o                         
   0   2   4      55227.12      55665.28       764.85 o                         
   1   2   4       1103.99       1117.51        86.36 o                         
   2   2   4      38642.10      37662.75       516.12 o                         
   3   2   4       3517.00       3495.90       141.85 o                         
   4   2   4      59807.14      60097.87       908.39 o                         
   5   2   4       1609.03       1561.91       158.94 o                         
   6   2   4      79773.48      80791.96      2524.64 o                         
   7   2   4       4396.12       4299.27       538.71 o                         
   8   2   4      27761.25      26322.18       984.85 o                         
   9   2   4       1968.14       1517.69       556.14 o                         
  10   2   4      56173.33      51995.26      2515.16 o                         
 -10   3   4      30862.17      32896.08      1644.59 o                         
  -9   3   4       2152.46       2654.72       548.31 o                         
  -8   3   4      47244.78      48146.23      1427.13 o                         
  -7   3   4       4576.22       4086.16       367.05 o                         
  -6   3   4      72210.27      72399.36      1454.69 o                         
  -5   3   4       1433.54        915.77       268.99 o                         
  -4   3   4     125915.02     131617.42      2491.70 o                         
  -3   3   4       3270.19       3369.01       206.41 o                         
  -2   3   4      78789.62      77907.08      1282.05 o                         
  -1   3   4        524.45        647.19       129.91 o                         
   0   3   4     133128.02     137057.17      2006.32 o                         
   1   3   4        765.33       1134.36       115.47 o                         
   2   3   4      67707.39      66867.22      1011.75 o                         
   3   3   4       3802.78       4058.34       205.68 o                         
   4   3   4     120046.25     123401.69      1970.23 o                         
   5   3   4        930.32        661.64       180.51 o                         
   6   3   4      52427.25      51128.24      1029.57 o                         
   7   3   4       3847.99       3540.61       376.61 o                         
   8   3   4      42051.81      43333.72      1312.58 o                         
   9   3   4       1358.79        601.85       779.86 o                         
  10   3   4      20048.46      17535.48      1728.65 o                         
 -10   4   4      24806.20      25767.08      1684.57 o                         
  -9   4   4       5148.86       4959.67      1054.34 o                         
  -8   4   4      23594.55      25438.30      1361.10 o                         
  -7   4   4      17658.56      17181.72       805.79 o                         
  -6   4   4      32404.96      33906.38      1607.76 o                         
  -5   4   4       5805.32       6184.52       345.32 o                         
  -4   4   4      49765.52      47732.36      1067.06 o                         
  -3   4   4      30348.81      31413.19       666.57 o                         
  -2   4   4      19782.32      20034.54       481.92 o                         
  -1   4   4       7888.91       7471.11       307.22 o                         
   0   4   4      62385.69      61751.65      1034.17 o                         
   1   4   4       8588.84       8656.35       305.35 o                         
   2   4   4      29253.64      30001.53       618.65 o                         
   3   4   4      19508.19      19086.64       465.35 o                         
   4   4   4      63102.63      62778.08      1260.62 o                         
   5   4   4       3806.89       4159.38       275.19 o                         
   6   4   4      50921.70      50216.29      1036.03 o                         
   7   4   4      12472.88      12805.56       691.41 o                         
   8   4   4      35545.20      35062.18      1365.48 o                         
   9   4   4       4150.69       4190.71       976.39 o                         
  10   4   4      36197.74      34458.58      2064.57 o                         
 -10   5   4      17885.72      19063.17      1459.93 o                         
  -9   5   4       5563.03       6907.34       779.00 o                         
  -8   5   4      44827.09      44147.11      1392.10 o                         
  -7   5   4      22270.38      23163.15      1291.53 o                         
  -6   5   4      45529.27      45466.61      1121.33 o                         
  -5   5   4      19374.04      20367.37       607.56 o                         
  -4   5   4     120534.55     122835.07      2209.00 o                         
  -3   5   4      83661.46      81901.85      1517.01 o                         
  -2   5   4      64840.80      65580.41      1305.82 o                         
  -1   5   4      68237.02      67477.35      1332.12 o                         
   0   5   4     170691.16     179475.20      3577.23 o                         
   1   5   4      62209.80      61350.95      1216.87 o                         
   2   5   4      58367.55      58260.13      1032.41 o                         
   3   5   4     105582.76     105948.58      1913.71 o                         
   4   5   4     109777.48     112947.51      2172.32 o                         
   5   5   4      22422.11      22557.97       598.78 o                         
   6   5   4      34854.29      35362.81       742.59 o                         
   7   5   4      33731.10      32984.27      1045.29 o                         
   8   5   4      36063.02      37463.25      1607.73 o                         
   9   5   4       7805.93       8436.70       779.37 o                         
  10   5   4      11851.40       9398.36      1219.80 o                         
 -10   6   4      12876.86      11116.46      1175.48 o                         
  -9   6   4       4498.03       6000.16      1404.35 o                         
  -8   6   4      22016.79      20121.21      1925.64 o                         
  -7   6   4      21694.45      21921.02       949.84 o                         
  -6   6   4      20720.80      20837.47       953.49 o                         
  -5   6   4       8228.60       8299.71       447.31 o                         
  -4   6   4      29925.27      27048.40       777.82 o                         
  -3   6   4      29095.04      29746.96       768.56 o                         
  -2   6   4      32027.97      31721.44       886.32 o                         
  -1   6   4      13061.42      13030.34       480.72 o                         
   0   6   4      44659.54      45872.60      1040.44 o                         
   1   6   4      15278.22      15744.61       511.88 o                         
   2   6   4      39181.62      38054.00      1011.91 o                         
   3   6   4      18277.58      18338.79       528.17 o                         
   4   6   4      44830.45      44147.37       927.75 o                         
   5   6   4       5235.18       4703.48       338.34 o                         
   6   6   4      32134.53      33447.14       974.49 o                         
   7   6   4      15120.76      15122.20      1000.53 o                         
   8   6   4      34582.96      33988.36      1461.58 o                         
   9   6   4       3651.39       2928.40       687.09 o                         
  10   6   4      20208.89      17388.05      2149.37 o                         
  -9   7   4        556.29        433.16       801.86 o                         
  -8   7   4      19813.14      18672.11       989.15 o                         
  -7   7   4       6212.58       6776.14      1005.02 o                         
  -6   7   4      65684.55      67272.38      1837.20 o                         
  -5   7   4         86.89       -222.24       289.14 o                         
  -4   7   4      36199.96      37760.05       954.90 o                         
  -3   7   4       9726.20       9566.64       515.89 o                         
  -2   7   4     170029.67     172314.52      3488.71 o                         
  -1   7   4       5959.45       6595.02       451.26 o                         
   0   7   4      50031.35      50781.17      1371.22 o                         
   1   7   4       3824.46       3614.15       269.02 o                         
   2   7   4     166151.33     169002.91      3181.77 o                         
   3   7   4      15468.58      15328.48       502.20 o                         
   4   7   4      27202.94      28037.86       804.01 o                         
   5   7   4         80.46        437.87       342.08 o                         
   6   7   4      60153.07      62220.45      1584.48 o                         
   7   7   4       7913.11       7979.91       604.90 o                         
   8   7   4      12694.31      13113.17      2208.70 o                         
   9   7   4        349.19        186.15       911.27 o                         
  -9   8   4        969.77       -239.05       952.45 o                         
  -8   8   4      28016.60      28540.63      1659.95 o                         
  -7   8   4      10201.27      11745.73       848.43 o                         
  -6   8   4      27453.00      26283.73      1026.15 o                         
  -5   8   4        174.50        361.97       337.44 o                         
  -4   8   4      18526.60      17424.74       673.24 o                         
  -3   8   4      10054.34      10064.43       584.24 o                         
  -2   8   4      43656.30      43148.54      1079.32 o                         
  -1   8   4       1607.07       1429.55       324.40 o                         
   0   8   4       3963.44       3893.73       365.16 o                         
   1   8   4       2161.04       1944.75       285.42 o                         
   2   8   4      46736.81      47627.18      1063.92 o                         
   3   8   4       7923.60       8085.38       398.10 o                         
   4   8   4      28659.37      29382.60       863.66 o                         
   5   8   4        197.62        207.92       365.78 o                         
   6   8   4      34206.36      34465.94      1090.46 o                         
   7   8   4       8793.80       7142.10       582.01 o                         
   8   8   4      40912.05      42252.33      1752.82 o                         
   9   8   4       1426.27        854.73       814.00 o                         
  -9   9   4        700.24        853.84      1349.49 o                         
  -8   9   4      20276.23      21835.12      1296.72 o                         
  -7   9   4       7265.77       7173.88       640.59 o                         
  -6   9   4      60276.16      58241.45      1682.07 o                         
  -5   9   4       5860.75       5273.05       418.93 o                         
  -4   9   4      22437.89      23124.26       791.06 o                         
  -3   9   4      12030.54      11241.96       609.42 o                         
  -2   9   4     142287.84     145295.05      3004.06 o                         
  -1   9   4      15907.09      15656.02       625.50 o                         
   0   9   4      17067.46      16482.29       716.39 o                         
   1   9   4      11080.82      10073.40       600.28 o                         
   2   9   4     143188.34     145038.02      2793.57 o                         
   3   9   4      18613.60      18666.90       609.05 o                         
   4   9   4      14955.71      14301.96       818.94 o                         
   5   9   4       4318.63       4511.55       498.29 o                         
   6   9   4      60272.65      60714.68      1800.69 o                         
   7   9   4      11552.56      11275.32       830.21 o                         
   8   9   4      12728.21      11857.40       923.78 o                         
   9   9   4        501.01       1155.51       926.09 o                         
  -8  10   4      27588.98      28046.02      1643.82 o                         
  -7  10   4       5239.76       4779.08       752.84 o                         
  -6  10   4      24410.88      25572.15       955.86 o                         
  -5  10   4       1062.77        835.80       384.52 o                         
  -4  10   4      15785.42      15602.83       687.06 o                         
  -3  10   4       9601.83       9001.71       526.03 o                         
  -2  10   4      50089.79      49211.97      1158.31 o                         
  -1  10   4       2595.19       2355.51       369.58 o                         
   0  10   4       1229.73       1516.07       370.68 o                         
   1  10   4       3420.31       3007.94       369.86 o                         
   2  10   4      51263.86      51444.14      1388.14 o                         
   3  10   4       6050.24       5884.45       436.59 o                         
   4  10   4      20966.43      21125.69       884.69 o                         
   5  10   4        802.43       1347.46       517.09 o                         
   6  10   4      27249.31      27865.93      1182.93 o                         
   7  10   4       3550.41       3394.90       622.91 o                         
   8  10   4      35370.47      35380.50      1457.64 o                         
  -8  11   4      14159.02      17530.50      2197.20 o                         
  -7  11   4       2160.26       1938.93       679.45 o                         
  -6  11   4      52672.80      54973.65      1606.95 o                         
  -5  11   4       3739.40       2909.20       498.41 o                         
  -4  11   4      12609.63      12763.76       778.43 o                         
  -3  11   4       3639.98       3640.06       426.66 o                         
  -2  11   4     115284.88     120478.30      2434.53 o                         
  -1  11   4       3999.57       3923.47       408.59 o                         
   0  11   4       6658.93       6850.50       601.52 o                         
   1  11   4       6111.62       6525.52       460.75 o                         
   2  11   4     116852.41     119629.34      2753.86 o                         
   3  11   4       3070.08       3554.38       449.99 o                         
   4  11   4       8067.70       7248.75       562.36 o                         
   5  11   4       5942.88       6655.40       632.60 o                         
   6  11   4      54115.91      56153.68      1989.67 o                         
   7  11   4       1891.20       2372.27       714.68 o                         
   8  11   4       8976.35       9694.23      1172.66 o                         
  -7  12   4        359.11        245.39       731.48 o                         
  -6  12   4      11329.10      10518.25       979.57 o                         
  -5  12   4       6395.05       6791.77       589.74 o                         
  -4  12   4      12125.23      12015.37       679.75 o                         
  -3  12   4       1455.46       1218.77       434.73 o                         
  -2  12   4      28523.36      29845.16       949.99 o                         
  -1  12   4       5299.21       5505.69       466.00 o                         
   0  12   4       4517.50       4458.70       482.32 o                         
   1  12   4       3710.10       3341.59       471.11 o                         
   2  12   4      29148.12      29132.99      1051.09 o                         
   3  12   4       1978.51       1832.61       447.84 o                         
   4  12   4      17654.31      18810.12      1085.37 o                         
   5  12   4       4538.30       5050.79       677.57 o                         
   6  12   4      12905.39      14095.88      1066.38 o                         
   7  12   4        327.65       -141.57       973.05 o                         
  -7  13   4        447.29        833.28       928.08 o                         
  -6  13   4      27534.06      27918.21      1447.27 o                         
  -5  13   4       5394.70       4475.50       616.23 o                         
  -4  13   4      12399.50      13686.50       748.18 o                         
  -3  13   4       1857.45       1615.52       481.74 o                         
  -2  13   4      71695.77      71955.31      1654.58 o                         
  -1  13   4       4271.41       4681.38       566.92 o                         
   0  13   4      12614.38      12738.79       734.27 o                         
   1  13   4       6050.30       5363.00       516.35 o                         
   2  13   4      71960.09      74707.27      1924.47 o                         
   3  13   4       1632.61       1272.90       567.77 o                         
   4  13   4       8514.09       8119.06       786.41 o                         
   5  13   4       7166.06       7762.99       983.57 o                         
   6  13   4      27528.60      29168.68      1711.25 o                         
   7  13   4        685.09        846.64      1021.72 o                         
  -6  14   4      10958.94      10120.48       895.14 o                         
  -5  14   4      14340.38      16375.93      1082.37 o                         
  -4  14   4       6303.85       6316.38       678.48 o                         
  -3  14   4       2379.06       2714.83       576.14 o                         
  -2  14   4      16189.20      15248.66       808.58 o                         
  -1  14   4      11297.14      10442.57       622.39 o                         
   0  14   4        639.91        843.32       494.16 o                         
   1  14   4       7097.94       7082.45      1072.17 o                         
   2  14   4      17423.11      16765.63      1018.02 o                         
   3  14   4       3290.11       3811.35       892.36 o                         
   4  14   4       9095.29       8735.08       888.11 o                         
   5  14   4       9468.40       9524.48      1036.71 o                         
   6  14   4      13812.71      15868.34      1192.25 o                         
  -5  15   4      12094.26      11430.81      1093.75 o                         
  -4  15   4      13307.64      15062.21       928.01 o                         
  -3  15   4      17514.35      19295.97       948.08 o                         
  -2  15   4      31822.86      31785.85      1233.87 o                         
  -1  15   4      16871.12      15246.53       920.11 o                         
   0  15   4      16015.81      15263.37       941.17 o                         
   1  15   4      24294.73      25137.47      1234.19 o                         
   2  15   4      31270.67      31914.99      1695.96 o                         
   3  15   4      13725.71      12365.22       954.74 o                         
   4  15   4      10599.32      11175.18      2016.25 o                         
   5  15   4      19050.90      22474.66      1745.05 o                         
  -4  16   4       4725.59       5855.90       876.51 o                         
  -3  16   4        435.62       -698.37       698.37 o                         
  -2  16   4       4654.58       4595.20       690.12 o                         
  -1  16   4       8109.57       7858.50       754.39 o                         
   0  16   4       4876.16       4225.04       813.44 o                         
   1  16   4       5145.57       4340.20       740.16 o                         
   2  16   4       6065.37       4795.21       847.48 o                         
   3  16   4        671.22        505.62      1240.81 o                         
   4  16   4       7357.97       8571.14      1045.92 o                         
  -2  17   4       7963.11       8470.91      1099.75 o                         
  -1  17   4       3779.99       3633.25       924.40 o                         
   0  17   4      19417.02      18698.49      1153.13 o                         
   1  17   4       5697.40       6386.48      1073.00 o                         
   2  17   4       7177.77       8983.24      1256.80 o                         
  -9   0   5       4043.35       3396.11       591.34 o                         
  -7   0   5      24973.61      25893.22      1095.33 o                         
  -5   0   5        504.70        779.31       294.70 o                         
  -3   0   5      31526.02      33379.64       922.24 o                         
  -1   0   5      13402.74      12260.94       328.63 o                         
   1   0   5      10011.91      10047.24       324.51 o                         
   3   0   5      41843.29      41465.73       891.46 o                         
   5   0   5        782.59        805.47       216.34 o                         
   7   0   5      22826.13      23663.49      2077.10 o                         
   9   0   5       5385.70       5411.74      1323.13 o                         
 -10   1   5       1152.12       2137.23      1025.60 o                         
  -9   1   5       1527.74       2724.28       542.39 o                         
  -8   1   5       5496.99       5133.78       427.55 o                         
  -7   1   5      40226.29      39980.05      1004.28 o                         
  -6   1   5       4194.94       3995.63       287.59 o                         
  -5   1   5        911.29        939.71       291.87 o                         
  -4   1   5      12146.77      12515.65       416.54 o                         
  -3   1   5      87941.52      88860.84      1607.93 o                         
  -2   1   5      32649.41      33157.50       564.00 o                         
  -1   1   5       9328.89       9921.99       261.27 o                         
   0   1   5       4461.43       4434.62       150.13 o                         
   1   1   5      14000.41      13871.23       265.72 o                         
   2   1   5      30909.41      32379.15       460.66 o                         
   3   1   5      63019.04      65608.73       918.77 o                         
   4   1   5      10896.79      10877.52       287.59 o                         
   5   1   5        632.33        643.11       157.52 o                         
   6   1   5       3109.72       3371.94       250.82 o                         
   7   1   5      25330.34      27734.68      3934.79 o                         
   8   1   5       4733.58       4814.15       538.87 o                         
   9   1   5       1077.39       1499.23       625.64 o                         
  10   1   5        750.45      -1026.86      1026.86 o                         
 -10   2   5       2839.95       3710.87       853.93 o                         
  -9   2   5       5630.30       4060.22       863.97 o                         
  -8   2   5       3777.53       3398.20       504.30 o                         
  -7   2   5      18542.40      20091.29       760.27 o                         
  -6   2   5       3704.39       3785.75       295.83 o                         
  -5   2   5      12287.73      12483.66       433.65 o                         
  -4   2   5       5142.18       5509.30       433.71 o                         
  -3   2   5      32612.54      33944.41      1030.32 o                         
  -2   2   5       2062.74       2315.32       172.81 o                         
  -1   2   5      35649.84      33571.83       490.57 o                         
   0   2   5       2809.44       2688.72       130.39 o                         
   1   2   5      22867.72      23367.42       391.78 o                         
   2   2   5       3203.99       3510.33       142.53 o                         
   3   2   5      49663.02      49935.45       799.48 o                         
   4   2   5       8126.19       8407.19       270.99 o                         
   5   2   5      12428.98      12196.58       355.27 o                         
   6   2   5       3411.12       3302.61       196.49 o                         
   7   2   5      23584.90      25484.44      1289.52 o                         
   8   2   5       5763.36       5612.39       585.91 o                         
   9   2   5       8845.67       9615.94      1022.85 o                         
  10   2   5       2227.33       1877.43      1194.39 o                         
 -10   3   5       1839.70       1426.33       888.69 o                         
  -9   3   5       2677.26       2434.77       773.23 o                         
  -8   3   5       2057.11       2016.08       430.55 o                         
  -7   3   5      32978.57      32426.76      1028.84 o                         
  -6   3   5       4339.28       3527.21       334.59 o                         
  -5   3   5       2185.39       2544.24       287.35 o                         
  -4   3   5       5982.58       6321.09       330.95 o                         
  -3   3   5      46400.07      46497.85       912.49 o                         
  -2   3   5      21740.90      21396.50       483.13 o                         
  -1   3   5      23113.04      22400.70       458.47 o                         
   0   3   5       3325.34       3044.35       160.18 o                         
   1   3   5      31034.82      29617.94       528.27 o                         
   2   3   5      18583.62      18714.34       417.01 o                         
   3   3   5      32289.10      32822.83       598.31 o                         
   4   3   5       4379.13       4622.29       270.54 o                         
   5   3   5       3445.34       3653.67       203.38 o                         
   6   3   5       2796.95       2988.90       218.03 o                         
   7   3   5      21298.39      24471.19      1979.54 o                         
   8   3   5       1298.66       1469.06       820.40 o                         
   9   3   5       1690.55        687.45       786.89 o                         
  10   3   5       1996.71       1697.24      1474.73 o                         
 -10   4   5       4928.35       5511.78      1223.42 o                         
  -9   4   5        146.58        911.92       658.17 o                         
  -8   4   5       9161.80       8826.78       623.35 o                         
  -7   4   5      13293.92      14394.18       792.91 o                         
  -6   4   5       6033.22       6552.47       665.47 o                         
  -5   4   5       1439.44       1357.89       280.83 o                         
  -4   4   5      17439.37      16742.34       499.05 o                         
  -3   4   5      21868.15      21600.12       577.39 o                         
  -2   4   5       3256.50       3260.05       237.57 o                         
  -1   4   5      10778.00      10992.32       388.43 o                         
   0   4   5      30937.77      32707.49       728.53 o                         
   1   4   5      13744.20      13394.65       362.25 o                         
   2   4   5       5154.69       5604.73       258.29 o                         
   3   4   5      16948.49      17236.73       436.30 o                         
   4   4   5      25723.29      25273.95       591.57 o                         
   5   4   5       1712.01       2117.59       266.51 o                         
   6   4   5       7685.75       7461.06       384.30 o                         
   7   4   5       9040.72       9133.20       746.53 o                         
   8   4   5      14242.09      14747.24       964.47 o                         
   9   4   5        188.69       -947.47      1227.30 o                         
  10   4   5       4553.33       3578.79      1300.27 o                         
 -10   5   5       7246.02       9528.49      1043.28 o                         
  -9   5   5       8627.11       8344.62       899.72 o                         
  -8   5   5       8744.51       8857.73       823.54 o                         
  -7   5   5       9051.26       9261.69       683.79 o                         
  -6   5   5      30584.99      29962.31       851.27 o                         
  -5   5   5      12700.67      12513.06       505.64 o                         
  -4   5   5      34208.34      34757.41       878.17 o                         
  -3   5   5       7290.71       7505.44       379.54 o                         
  -2   5   5      65688.92      66828.70      1345.32 o                         
  -1   5   5       7095.80       6985.60       362.52 o                         
   0   5   5      61811.41      61588.46      1323.84 o                         
   1   5   5       4475.07       4346.90       283.33 o                         
   2   5   5      58421.68      59134.35      1194.48 o                         
   3   5   5       4663.93       4588.47       249.04 o                         
   4   5   5      29567.69      30271.42       664.77 o                         
   5   5   5       8889.82       8205.81       467.83 o                         
   6   5   5      22158.71      23496.29       835.62 o                         
   7   5   5       5705.48       5234.53       468.94 o                         
   8   5   5       6216.65       5499.52       634.48 o                         
   9   5   5       5596.69       3613.07       715.93 o                         
  10   5   5       4548.46       1750.88       973.75 o                         
 -10   6   5       6688.84       5370.99       903.29 o                         
  -9   6   5       5287.58       5946.02       959.77 o                         
  -8   6   5      11153.46      11099.88       985.68 o                         
  -7   6   5        769.30        679.04       486.73 o                         
  -6   6   5       7615.84       7803.02       654.47 o                         
  -5   6   5      10753.44      10081.96       534.68 o                         
  -4   6   5      18495.89      18606.04       610.15 o                         
  -3   6   5       6560.14       6209.18       393.02 o                         
  -2   6   5       2287.59       2258.37       338.46 o                         
  -1   6   5      16207.17      15802.75       640.85 o                         
   0   6   5      23990.82      23932.28       671.31 o                         
   1   6   5      12535.70      12256.50       609.82 o                         
   2   6   5       3520.48       3422.55       214.26 o                         
   3   6   5       9414.11       9590.23       418.63 o                         
   4   6   5      27500.59      27191.79       950.97 o                         
   5   6   5       7660.85       7140.71       416.57 o                         
   6   6   5       6617.79       6878.30       850.30 o                         
   7   6   5        815.64       1203.82       414.03 o                         
   8   6   5      17537.91      17634.21      1117.05 o                         
   9   6   5       3319.59       2340.46       664.80 o                         
  10   6   5       4856.25       4176.68      2448.28 o                         
  -9   7   5      10614.84      11904.63      1651.40 o                         
  -8   7   5       1831.42       2163.43       641.15 o                         
  -7   7   5       3011.03       2579.99       573.24 o                         
  -6   7   5       6325.72       6774.28       560.82 o                         
  -5   7   5      18990.61      19298.32       714.94 o                         
  -4   7   5       5230.28       5128.20       371.42 o                         
  -3   7   5       1284.32       1089.65       317.09 o                         
  -2   7   5      26293.82      25064.88       810.38 o                         
  -1   7   5      11237.43      10944.42       514.53 o                         
   0   7   5       2288.66       2615.95       287.18 o                         
   1   7   5       7483.80       7375.25       445.89 o                         
   2   7   5      22266.43      21374.20       605.36 o                         
   3   7   5        868.80        963.01       304.46 o                         
   4   7   5       3898.73       4454.46       356.52 o                         
   5   7   5      12659.26      12596.68      1069.66 o                         
   6   7   5       4158.77       3998.75       444.90 o                         
   7   7   5       2064.14       1640.75       618.10 o                         
   8   7   5       1172.42        639.52       645.21 o                         
   9   7   5       6678.97       4512.33       764.14 o                         
  -9   8   5       6438.73       5052.42      1027.07 o                         
  -8   8   5       9605.67       8050.27       753.53 o                         
  -7   8   5       6110.22       7519.17       890.10 o                         
  -6   8   5       5558.78       6015.33       541.38 o                         
  -5   8   5      13983.81      13495.76       658.26 o                         
  -4   8   5      17111.31      16599.64       689.73 o                         
  -3   8   5      17712.81      17694.52       684.82 o                         
  -2   8   5        841.20       1075.07       329.47 o                         
  -1   8   5      17530.88      16660.40       837.06 o                         
   0   8   5      19816.27      19626.25       698.41 o                         
   1   8   5      27796.97      26942.46       731.16 o                         
   2   8   5        874.06        518.68       267.30 o                         
   3   8   5      12928.69      12804.98       493.47 o                         
   4   8   5      23879.49      24557.69       850.49 o                         
   5   8   5      19182.04      19808.04       781.20 o                         
   6   8   5       3837.71       3899.96       525.50 o                         
   7   8   5       7253.95       7668.39       663.56 o                         
   8   8   5      15039.79      15074.06       817.78 o                         
   9   8   5       7168.98       5885.05      1574.95 o                         
  -9   9   5      14047.17      14153.93      2877.71 o                         
  -8   9   5       3578.41       3574.83       670.36 o                         
  -7   9   5        244.94       1842.30      1085.60 o                         
  -6   9   5       9728.00      10163.37       711.07 o                         
  -5   9   5      16993.89      16581.46       830.58 o                         
  -4   9   5       8391.50       7697.90       576.27 o                         
  -3   9   5       4406.00       4724.53       411.90 o                         
  -2   9   5      30624.24      30483.87       907.79 o                         
  -1   9   5      13153.86      13881.58       685.41 o                         
   0   9   5       6979.94       6529.49       438.02 o                         
   1   9   5       9680.22       9023.71       514.31 o                         
   2   9   5      28090.96      27232.27       759.36 o                         
   3   9   5       4786.05       4432.79       314.21 o                         
   4   9   5       8309.83       8158.04       656.51 o                         
   5   9   5      10959.60      11539.35      1127.13 o                         
   6   9   5       6862.99       6751.61       609.05 o                         
   7   9   5        264.50       -271.82       536.75 o                         
   8   9   5       3727.26       4489.05      1239.41 o                         
   9   9   5       8815.70       9429.80      1060.83 o                         
  -8  10   5       3646.77       2140.64       921.52 o                         
  -7  10   5       1704.80       1354.83       932.81 o                         
  -6  10   5       4049.36       3675.08       517.03 o                         
  -5  10   5      16966.94      17678.50       808.14 o                         
  -4  10   5       8211.13       8622.59       533.17 o                         
  -3  10   5       3281.29       3351.99       435.06 o                         
  -2  10   5       5858.48       5519.02       449.94 o                         
  -1  10   5      10254.63      10497.93       535.95 o                         
   0  10   5      12237.36      12409.93       596.86 o                         
   1  10   5      12783.67      13679.71       691.50 o                         
   2  10   5       5476.24       4564.27       397.32 o                         
   3  10   5       2127.83       2298.30       399.89 o                         
   4  10   5       9428.97       9283.95       738.04 o                         
   5  10   5      16306.07      15406.10       946.14 o                         
   6  10   5       3486.37       3303.23       611.65 o                         
   7  10   5       2711.17       2456.41       780.04 o                         
   8  10   5       4768.12       5922.79       751.53 o                         
  -8  11   5       5029.59       4614.42      1303.15 o                         
  -7  11   5        602.69       -491.69       752.47 o                         
  -6  11   5       1784.76       1313.54       678.27 o                         
  -5  11   5      25177.27      25381.47       985.68 o                         
  -4  11   5      10078.05       9867.40       541.66 o                         
  -3  11   5      12092.96      12468.43       696.82 o                         
  -2  11   5       4315.47       4101.12       437.23 o                         
  -1  11   5      26575.16      26952.77       886.17 o                         
   0  11   5      11146.31      11028.72       621.38 o                         
   1  11   5      23003.39      23715.62       865.73 o                         
   2  11   5       4885.11       4133.15       463.46 o                         
   3  11   5      11538.82      11209.20       662.30 o                         
   4  11   5       8681.24       7769.49       637.16 o                         
   5  11   5      18209.99      18036.27      1087.63 o                         
   6  11   5       2537.58       2940.21       772.41 o                         
   7  11   5        402.76        107.86       713.88 o                         
   8  11   5       3735.77       4003.72      1774.41 o                         
  -7  12   5       4282.57       4008.03       791.63 o                         
  -6  12   5       6392.50       6667.84      1307.66 o                         
  -5  12   5      12677.09      13344.54       825.51 o                         
  -4  12   5       6578.02       7022.65       539.29 o                         
  -3  12   5       8525.97       7870.37       527.41 o                         
  -2  12   5       8312.55       8135.04       519.73 o                         
  -1  12   5      11754.47      11085.26       617.30 o                         
   0  12   5       5686.69       5910.82       494.81 o                         
   1  12   5      18635.50      18632.04       868.88 o                         
   2  12   5       9190.88       9290.98       548.91 o                         
   3  12   5       6627.10       6099.60       604.88 o                         
   4  12   5       5607.19       5451.63       698.54 o                         
   5  12   5      17117.46      18256.20      1149.46 o                         
   6  12   5       8338.59       8365.24      1192.41 o                         
   7  12   5       6065.08       8188.04       969.39 o                         
  -6  13   5        295.61        286.21       789.44 o                         
  -5  13   5      11033.21      12181.15      1154.94 o                         
  -4  13   5       1769.09       2146.28       545.76 o                         
  -3  13   5       1610.23       1662.02       485.43 o                         
  -2  13   5        358.61        144.34       469.40 o                         
  -1  13   5       8464.20       8937.28       594.90 o                         
   0  13   5       1095.55       1080.27       447.48 o                         
   1  13   5       7391.99       6737.24       559.52 o                         
   2  13   5        389.14       -107.01       558.38 o                         
   3  13   5       1230.46        837.02       574.84 o                         
   4  13   5       1171.73       1762.96       837.25 o                         
   5  13   5       7916.02       8676.21       848.47 o                         
   6  13   5        304.42       1532.61       869.48 o                         
  -6  14   5      11566.53      12222.68      1010.80 o                         
  -5  14   5       8553.46       8358.67       793.87 o                         
  -4  14   5       3514.72       4039.70       651.99 o                         
  -3  14   5       2075.86       2743.34       593.86 o                         
  -2  14   5      17134.42      16670.13       819.57 o                         
  -1  14   5       5719.43       5613.25       547.32 o                         
   0  14   5        954.56        915.33       488.87 o                         
   1  14   5       5532.69       4774.65       567.34 o                         
   2  14   5      19941.41      21745.03      1163.28 o                         
   3  14   5       1369.72        390.65       625.23 o                         
   4  14   5       2218.97       1375.07       768.66 o                         
   5  14   5       6486.19       6392.39       972.32 o                         
   6  14   5      16496.77      17402.13      1381.37 o                         
  -5  15   5       3292.31       4506.73      1057.61 o                         
  -4  15   5      19650.70      20958.37      1349.46 o                         
  -3  15   5        251.97       -111.52       630.81 o                         
  -2  15   5      11012.15      11556.70       772.71 o                         
  -1  15   5       1570.79       1167.27       593.11 o                         
   0  15   5      26423.52      27003.15      1128.72 o                         
   1  15   5       1649.34       1657.78       654.95 o                         
   2  15   5      10463.93      10937.31       906.57 o                         
   3  15   5        162.75        -80.48       811.22 o                         
   4  15   5      15403.11      16123.86      1425.88 o                         
   5  15   5       2659.42       3184.59      1571.50 o                         
  -3  16   5       4266.37       3592.54       797.47 o                         
  -2  16   5      15196.14      15950.29      1224.52 o                         
  -1  16   5       3283.89       3708.12       736.38 o                         
   0  16   5       2118.45       1326.91       745.80 o                         
   1  16   5       3920.05       2962.73       765.09 o                         
   2  16   5      17854.62      17883.57      1131.22 o                         
   3  16   5       2910.65       2904.45       903.74 o                         
  -1  17   5        637.35       1230.46       950.59 o                         
   0  17   5       6926.37       5893.55       914.51 o                         
   1  17   5        408.92       -358.87       995.21 o                         
 -10   0   6      18437.88      16641.38      1957.86 o                         
  -8   0   6      18034.50      19034.60      1203.60 o                         
  -6   0   6     114689.39     117916.38      2899.58 o                         
  -4   0   6      35473.93      36480.95      1056.90 o                         
  -2   0   6     422073.12     491161.25      9608.17 o                         
   0   0   6      67144.66      70751.39      1290.72 o                         
   2   0   6     429850.19     472025.66      8589.76 o                         
   4   0   6      37462.05      37908.29       814.53 o                         
   6   0   6     121644.34     123326.19      3290.20 o                         
   8   0   6      19223.18      20888.59      2205.59 o                         
  10   0   6      20602.38      20737.40      5085.90 o                         
 -10   1   6       1672.57        956.01      1136.56 o                         
  -9   1   6       1561.80       1119.02       495.41 o                         
  -8   1   6      57977.75      61912.51      1519.17 o                         
  -7   1   6       1010.50       2087.18       385.43 o                         
  -6   1   6        979.22        522.93       261.44 o                         
  -5   1   6       1763.66       1830.17       261.16 o                         
  -4   1   6      38156.85      39823.44       793.75 o                         
  -3   1   6        629.43        488.92       179.81 o                         
  -2   1   6       1423.27       1613.49       172.13 o                         
  -1   1   6        649.06        639.74       144.67 o                         
   0   1   6         41.86        289.05       117.44 o                         
   1   1   6        541.38        520.19       129.93 o                         
   2   1   6       1422.14       1528.64       129.95 o                         
   3   1   6        427.53        439.10       124.25 o                         
   4   1   6      38499.39      38419.42       665.54 o                         
   5   1   6       1414.05       1285.58       200.58 o                         
   6   1   6       1429.28       1330.35       186.33 o                         
   7   1   6        680.32        507.69       301.38 o                         
   8   1   6      61099.70      63595.71      1862.64 o                         
   9   1   6       1101.20        961.83       866.54 o                         
  10   1   6       2601.02        358.86       959.37 o                         
 -10   2   6      26704.80      28863.00      2284.95 o                         
  -9   2   6        874.00        656.65       503.26 o                         
  -8   2   6      12782.43      14153.75      1027.52 o                         
  -7   2   6       2374.42       3103.65       409.08 o                         
  -6   2   6     126891.88     131419.50      2547.32 o                         
  -5   2   6       4012.80       4200.57       293.04 o                         
  -4   2   6      32246.66      31981.69       755.45 o                         
  -3   2   6      14519.46      14750.47       450.22 o                         
  -2   2   6     362551.56     405269.00      6337.61 o                         
  -1   2   6      12217.89      12392.78       337.03 o                         
   0   2   6      70005.62      73890.99      1166.74 o                         
   1   2   6      13277.06      13550.10       332.69 o                         
   2   2   6     368173.53     402766.53      6001.91 o                         
   3   2   6      13524.67      13861.57       328.48 o                         
   4   2   6      34318.85      33599.48       598.77 o                         
   5   2   6       4431.56       4663.05       213.64 o                         
   6   2   6     132822.66     138158.31      2435.72 o                         
   7   2   6       2141.80       2082.44       258.19 o                         
   8   2   6      14236.63      13653.17       872.31 o                         
   9   2   6       1048.84       1245.81       998.22 o                         
  10   2   6      29028.84      28587.85      1985.09 o                         
 -10   3   6       4421.10       3552.79      1618.61 o                         
  -9   3   6       8313.41       9319.59       658.42 o                         
  -8   3   6      38345.04      40610.74      1229.48 o                         
  -7   3   6       4088.91       4216.23       609.61 o                         
  -6   3   6       3112.24       3752.59       333.97 o                         
  -5   3   6       9916.39      10169.18       485.35 o                         
  -4   3   6      23906.40      24352.50       853.21 o                         
  -3   3   6       1619.88       1688.43       257.31 o                         
  -2   3   6       1215.50       1409.19       206.84 o                         
  -1   3   6       3608.74       3873.00       222.01 o                         
   0   3   6       1605.77       1948.95       181.93 o                         
   1   3   6       5481.85       6061.84       271.81 o                         
   2   3   6        771.88        916.56       135.25 o                         
   3   3   6       2526.57       2868.07       188.85 o                         
   4   3   6      29835.81      29526.74       658.03 o                         
   5   3   6      12383.08      12015.08       410.98 o                         
   6   3   6       3365.57       3422.93       230.41 o                         
   7   3   6       5673.42       5785.41       441.32 o                         
   8   3   6      45215.64      46058.64      1610.63 o                         
   9   3   6       9630.86       8587.35       930.88 o                         
  10   3   6       5394.95       4600.38      1600.81 o                         
 -10   4   6      10517.12      10736.75      1291.16 o                         
  -9   4   6       2515.48       1976.14       484.00 o                         
  -8   4   6      39408.62      39537.05      1351.23 o                         
  -7   4   6       5387.94       5356.60       526.55 o                         
  -6   4   6      49054.56      49401.89      1275.71 o                         
  -5   4   6      13529.73      13321.21       538.04 o                         
  -4   4   6     106370.75     107645.95      2095.54 o                         
  -3   4   6      31902.36      30596.22       781.19 o                         
  -2   4   6     136062.56     139214.36      2820.04 o                         
  -1   4   6      34935.92      34695.89       832.47 o                         
   0   4   6     177923.91     189483.75      3328.17 o                         
   1   4   6      38516.58      38173.80       725.85 o                         
   2   4   6     139177.48     142851.03      2399.30 o                         
   3   4   6      30217.68      29691.35       569.13 o                         
   4   4   6     110450.00     112476.89      1929.82 o                         
   5   4   6      16025.12      16579.97       552.90 o                         
   6   4   6      52752.15      52084.94      1277.31 o                         
   7   4   6       5014.05       4887.88       411.98 o                         
   8   4   6      42192.80      42234.61      1566.29 o                         
   9   4   6       3392.09       2728.39       880.85 o                         
  10   4   6      11991.62      11744.52      1527.83 o                         
 -10   5   6      11188.40      11227.14      1256.31 o                         
  -9   5   6      18142.00      17153.37      1967.18 o                         
  -8   5   6      18763.76      19344.47      1024.60 o                         
  -7   5   6       7587.47       8819.46       648.37 o                         
  -6   5   6       9513.41       8784.37       888.01 o                         
  -5   5   6      23022.56      23773.35       705.98 o                         
  -4   5   6      11009.94      10956.17       520.47 o                         
  -3   5   6       7056.59       7558.55       473.55 o                         
  -2   5   6       1969.09       1830.18       296.91 o                         
  -1   5   6      12863.83      13419.44       507.99 o                         
   0   5   6        189.21        415.35       227.19 o                         
   1   5   6       8106.67       8810.89       358.45 o                         
   2   5   6       2845.47       3104.37       264.17 o                         
   3   5   6       5276.10       4856.42       281.35 o                         
   4   5   6      11816.61      11875.01       444.76 o                         
   5   5   6      17470.86      17305.88       609.76 o                         
   6   5   6      11169.74      10598.31       617.20 o                         
   7   5   6       5312.54       5333.57       690.70 o                         
   8   5   6      20430.29      20385.43      1142.92 o                         
   9   5   6      14425.33      12830.37      1709.99 o                         
  10   5   6      13324.70      12971.65      1563.63 o                         
  -9   6   6       4173.29       4506.50      1012.57 o                         
  -8   6   6      14683.64      11472.37       929.11 o                         
  -7   6   6       9149.27      10024.79       774.09 o                         
  -6   6   6      74209.51      74304.77      1995.02 o                         
  -5   6   6      21006.90      22304.57       759.21 o                         
  -4   6   6      48301.13      49515.63      1182.52 o                         
  -3   6   6      46990.82      47352.74      1128.85 o                         
  -2   6   6     175425.25     182385.14      3680.18 o                         
  -1   6   6      53013.65      53111.89      1323.45 o                         
   0   6   6      83159.23      84041.87      1926.20 o                         
   1   6   6      58713.63      59781.33      1160.79 o                         
   2   6   6     178885.28     184172.05      3471.13 o                         
   3   6   6      42742.00      43909.57       937.84 o                         
   4   6   6      51052.70      50981.92      1055.66 o                         
   5   6   6      24333.02      25072.72       726.25 o                         
   6   6   6      78783.36      78932.94      2356.78 o                         
   7   6   6       7957.17       6931.79       593.30 o                         
   8   6   6      16418.27      16563.86      1099.91 o                         
   9   6   6       5308.83       4106.69       814.90 o                         
  -9   7   6      12644.57      11647.60      1235.05 o                         
  -8   7   6       4896.73       4004.16       683.46 o                         
  -7   7   6       2364.50       2375.21       612.82 o                         
  -6   7   6      21652.00      23203.09       972.57 o                         
  -5   7   6      15975.57      15183.53       688.68 o                         
  -4   7   6       2043.48       2021.74       348.75 o                         
  -3   7   6        563.04        538.30       334.39 o                         
  -2   7   6       5382.29       5766.44       439.11 o                         
  -1   7   6       8245.68       8060.13       673.89 o                         
   0   7   6        482.41       1019.06       323.92 o                         
   1   7   6      12452.06      12486.62       541.67 o                         
   2   7   6       4442.98       4567.56       253.42 o                         
   3   7   6        552.79        374.87       186.44 o                         
   4   7   6       2678.95       2479.74       375.40 o                         
   5   7   6      20992.44      21572.45       765.46 o                         
   6   7   6      24858.12      25822.89      1040.13 o                         
   7   7   6       3532.39       4217.66       733.47 o                         
   8   7   6       7001.65       8089.32       802.80 o                         
   9   7   6      13339.52      11939.64      1246.76 o                         
  -9   8   6       1195.29        460.57       669.73 o                         
  -8   8   6      52462.99      53358.41      2328.47 o                         
  -7   8   6       1718.28       1118.86       864.67 o                         
  -6   8   6       6594.62       6766.67       543.08 o                         
  -5   8   6       3308.52       3441.46       417.46 o                         
  -4   8   6     166841.47     170342.70      3497.24 o                         
  -3   8   6      10753.30      10311.39       552.44 o                         
  -2   8   6       9976.23      10686.28       617.51 o                         
  -1   8   6       7786.72       7916.65       458.40 o                         
   0   8   6     264795.81     274992.78      5491.76 o                         
   1   8   6      10211.92      10682.60       597.94 o                         
   2   8   6      10649.78      11081.37       484.71 o                         
   3   8   6       8381.58       7904.58       389.69 o                         
   4   8   6     172328.75     177843.41      3651.51 o                         
   5   8   6       4699.44       5932.71       585.94 o                         
   6   8   6       7660.06       8697.44       899.39 o                         
   7   8   6       1113.29        531.53       517.97 o                         
   8   8   6      56145.56      56326.23      1749.33 o                         
   9   8   6       1792.35       2405.31      1353.21 o                         
  -8   9   6       1526.05       1547.92       829.24 o                         
  -7   9   6        238.67       -255.81       673.78 o                         
  -6   9   6      29518.59      30353.59      1236.75 o                         
  -5   9   6      13923.27      14199.78      1153.37 o                         
  -4   9   6        566.49        645.10       388.60 o                         
  -3   9   6       1380.77       1499.92       387.46 o                         
  -2   9   6       8692.74       8005.01       653.33 o                         
  -1   9   6      11412.22      11897.96       618.87 o                         
   0   9   6         31.75       -186.09       359.36 o                         
   1   9   6       7465.07       7289.20       420.73 o                         
   2   9   6       6268.71       5972.49       378.70 o                         
   3   9   6       2009.15       1663.54       337.53 o                         
   4   9   6        844.23        887.61       440.22 o                         
   5   9   6       9493.75       8625.19      1118.31 o                         
   6   9   6      31580.80      31920.49      1250.70 o                         
   7   9   6        282.94       -130.40       547.57 o                         
   8   9   6       2350.63       2284.77       588.85 o                         
  -8  10   6      20964.28      25840.75      1623.31 o                         
  -7  10   6        543.00        317.44       785.63 o                         
  -6  10   6      21994.86      20393.69      1001.96 o                         
  -5  10   6       1154.60        734.90       467.13 o                         
  -4  10   6      71656.87      72823.81      1703.65 o                         
  -3  10   6       2236.70       2246.51       422.97 o                         
  -2  10   6      28879.88      27343.50       893.48 o                         
  -1  10   6       1622.70       1590.33       405.73 o                         
   0  10   6     109184.86     112189.62      2255.38 o                         
   1  10   6       2581.74       2279.15       462.11 o                         
   2  10   6      29938.74      30099.15       946.64 o                         
   3  10   6       1408.62       1132.03       361.67 o                         
   4  10   6      76119.76      77599.40      1942.33 o                         
   5  10   6       1814.06       2996.15       557.77 o                         
   6  10   6      23791.09      25490.69      1224.59 o                         
   7  10   6        540.09       -206.62       694.91 o                         
   8  10   6      23605.24      25438.93      1729.46 o                         
  -8  11   6        101.99        453.34      1036.51 o                         
  -7  11   6       3452.95       3007.64       808.49 o                         
  -6  11   6      26722.70      24530.52      1290.59 o                         
  -5  11   6       3713.03       3488.26       557.48 o                         
  -4  11   6         16.09       -247.12       451.25 o                         
  -3  11   6       5448.48       5252.74       534.53 o                         
  -2  11   6       5316.83       5149.56       468.32 o                         
  -1  11   6       4857.73       4352.70       445.34 o                         
   0  11   6         79.34        300.15       387.52 o                         
   1  11   6       5057.53       5208.54       463.07 o                         
   2  11   6       5357.07       4595.34       450.02 o                         
   3  11   6       4293.70       5655.67       601.11 o                         
   4  11   6         17.33       -253.71       473.53 o                         
   5  11   6       3434.16       3067.33       615.44 o                         
   6  11   6      26856.77      25716.22      1510.33 o                         
   7  11   6       2757.35       1838.98      1224.24 o                         
  -7  12   6       1035.82        572.25       845.24 o                         
  -6  12   6       2220.47       2763.99       659.95 o                         
  -5  12   6        849.94       1459.93       684.05 o                         
  -4  12   6     102618.05     108070.47      2282.33 o                         
  -3  12   6       1594.38       1951.07       464.99 o                         
  -2  12   6       1498.56       1218.51       435.67 o                         
  -1  12   6       2122.24       2074.25       433.11 o                         
   0  12   6     151417.44     156515.05      3092.67 o                         
   1  12   6       1380.98       1608.83       430.23 o                         
   2  12   6       1758.33       1919.11       486.59 o                         
   3  12   6       2497.65       2350.05       543.28 o                         
   4  12   6     106647.86     109670.38      2975.25 o                         
   5  12   6        667.38        554.31       731.52 o                         
   6  12   6       2910.82       2441.56       908.37 o                         
   7  12   6       1627.91       -771.69       841.19 o                         
  -6  13   6      15628.78      15194.17      1151.09 o                         
  -5  13   6        699.34        603.43       616.78 o                         
  -4  13   6        248.50        -21.08       507.37 o                         
  -3  13   6       8907.55       8682.43       589.19 o                         
  -2  13   6       3088.31       3061.12       496.97 o                         
  -1  13   6       4326.91       4094.89       502.14 o                         
   0  13   6       1108.67        902.61       454.16 o                         
   1  13   6       3647.57       3146.07       474.55 o                         
   2  13   6       3000.63       2638.85       496.30 o                         
   3  13   6      10309.00      10977.57       900.89 o                         
   4  13   6        166.33       -109.79       829.51 o                         
   5  13   6        453.83       1006.51       853.69 o                         
   6  13   6      17966.73      17957.51      1309.65 o                         
  -5  14   6       8626.44       9157.25       770.78 o                         
  -4  14   6      26238.73      26959.38      1329.52 o                         
  -3  14   6      13007.41      13207.64      1067.04 o                         
  -2  14   6      21604.12      22241.05      1155.91 o                         
  -1  14   6      19021.82      20189.29       926.30 o                         
   0  14   6      40808.97      40455.38      1202.80 o                         
   1  14   6      15240.90      13987.49       863.35 o                         
   2  14   6      22360.63      26086.38      1544.13 o                         
   3  14   6      16750.69      15940.31       988.84 o                         
   4  14   6      28158.22      30871.47      1536.69 o                         
   5  14   6       6620.52       6824.87      1003.12 o                         
  -4  15   6        815.04        704.28       714.49 o                         
  -3  15   6      13767.95      14551.92       942.79 o                         
  -2  15   6       2305.24       2389.77       617.55 o                         
  -1  15   6       3127.90       2927.70       673.47 o                         
   0  15   6        270.81         82.41       552.53 o                         
   1  15   6       3500.06       3271.14       728.41 o                         
   2  15   6       1506.95        267.08       726.02 o                         
   3  15   6      10129.98       9566.06      1281.00 o                         
   4  15   6        844.35        843.77       863.35 o                         
  -3  16   6       5194.19       4708.59      1112.57 o                         
  -2  16   6       9141.05       8956.61       816.60 o                         
  -1  16   6       8302.86      10178.84       828.94 o                         
   0  16   6      31590.14      31855.63      1291.81 o                         
   1  16   6       6043.71       5166.51       904.67 o                         
   2  16   6       9715.15       9663.59       835.64 o                         
   3  16   6       7268.19       8089.00      1044.50 o                         
  -9   0   7      32643.55      35219.36      2107.56 o                         
  -7   0   7      11216.88      11571.05       977.78 o                         
  -5   0   7      53028.73      52705.57      1460.51 o                         
  -3   0   7      18706.72      16139.98      1290.31 o                         
  -1   0   7      35701.23      35240.97       976.38 o                         
   1   0   7      32936.20      32642.07       758.34 o                         
   3   0   7      11914.76      12074.25       496.61 o                         
   5   0   7      40775.35      42122.50      1170.02 o                         
   7   0   7      10657.89      10145.14       704.84 o                         
   9   0   7      26596.05      28994.52      2608.60 o                         
 -10   1   7        302.51        695.73      1340.32 o                         
  -9   1   7       5293.87       4418.60       621.51 o                         
  -8   1   7        795.98       1687.83       493.25 o                         
  -7   1   7       2437.27       2678.00       457.23 o                         
  -6   1   7       1077.09       1549.73       330.22 o                         
  -5   1   7      26115.57      28040.55      1056.72 o                         
  -4   1   7        218.91        108.51       249.00 o                         
  -3   1   7      22323.31      21458.56       525.80 o                         
  -2   1   7        187.98        125.95       210.59 o                         
  -1   1   7      45840.46      50195.25      1428.68 o                         
   0   1   7       3031.24       3574.34       189.96 o                         
   1   1   7      67478.80      65631.48      1169.96 o                         
   2   1   7        272.97        394.61       157.20 o                         
   3   1   7      17039.20      17684.50       364.74 o                         
   4   1   7        303.75        705.52       170.30 o                         
   5   1   7      40179.29      38973.93       774.90 o                         
   6   1   7       1630.71       1377.68       255.88 o                         
   7   1   7       3603.68       3493.80       366.39 o                         
   8   1   7        504.85        259.72       355.39 o                         
   9   1   7       8391.06       7241.60       957.59 o                         
  10   1   7        429.88       -703.27      1493.18 o                         
 -10   2   7       1578.31       1861.63      1366.87 o                         
  -9   2   7      54233.02      58277.57      1876.25 o                         
  -8   2   7       4043.88       4086.52       559.67 o                         
  -7   2   7       1722.37       1174.17       456.16 o                         
  -6   2   7       3499.37       3746.36       370.23 o                         
  -5   2   7     102049.48     101594.22      2518.31 o                         
  -4   2   7       5779.38       6250.09       393.36 o                         
  -3   2   7      30132.09      30974.39      1039.20 o                         
  -2   2   7       1407.78       1398.08       228.35 o                         
  -1   2   7     113646.09     109272.79      2858.20 o                         
   0   2   7       9000.63       8879.74       332.41 o                         
   1   2   7      73742.57      77070.07      2425.76 o                         
   2   2   7        919.93       1098.18       153.98 o                         
   3   2   7      44143.63      42040.65       730.00 o                         
   4   2   7       3628.39       3759.25       195.76 o                         
   5   2   7      64379.55      63998.16      1881.93 o                         
   6   2   7       2408.24       2434.89       234.04 o                         
   7   2   7       2595.32       2193.39       358.75 o                         
   8   2   7       3317.77       3055.88       478.02 o                         
  10   2   7       1669.46       2068.03      1123.81 o                         
 -10   3   7       2414.26       1874.57      1328.53 o                         
  -9   3   7       4382.38       3835.30       641.54 o                         
  -8   3   7       1745.56       1527.00       514.95 o                         
  -7   3   7       1438.10       1134.28       497.60 o                         
  -6   3   7       9645.51      10293.04       565.04 o                         
  -5   3   7      11623.20      12744.08       598.65 o                         
  -4   3   7       4974.34       5071.67       400.58 o                         
  -3   3   7      23442.45      23541.51       649.64 o                         
  -2   3   7      20018.62      19349.02       759.34 o                         
  -1   3   7      19715.37      21788.17       671.04 o                         
   0   3   7      12813.71      13055.66       425.72 o                         
   1   3   7      31288.01      30616.88       929.93 o                         
   2   3   7      23570.65      23381.09       643.07 o                         
   3   3   7      17276.75      18354.68       620.67 o                         
   4   3   7       7204.41       6972.53       320.90 o                         
   5   3   7      18361.41      18459.62       610.40 o                         
   6   3   7      14131.32      13560.88       694.33 o                         
   7   3   7       1907.20       1957.65       394.14 o                         
   8   3   7       2339.06       2708.76       550.08 o                         
   9   3   7       6762.12       6370.14      1163.93 o                         
  10   3   7       3735.26       2168.33      1529.77 o                         
 -10   4   7       3623.20       4554.54      1294.41 o                         
  -9   4   7      15686.14      14905.23       977.51 o                         
  -8   4   7      13025.20      12645.04       945.02 o                         
  -7   4   7      17116.37      16274.94       932.36 o                         
  -6   4   7       5855.77       6028.69       492.24 o                         
  -5   4   7      23315.25      23651.19       819.92 o                         
  -4   4   7      17223.86      18382.46       770.64 o                         
  -3   4   7      20617.85      19994.10       641.73 o                         
  -2   4   7       9214.67       9348.55       430.04 o                         
  -1   4   7      21373.43      20571.70       644.13 o                         
   0   4   7       7268.99       7983.44       395.30 o                         
   1   4   7      25084.53      24023.15       639.31 o                         
   2   4   7       6583.29       6631.51       378.08 o                         
   3   4   7      13265.22      14407.09       657.80 o                         
   4   4   7      11053.38      11616.72       460.17 o                         
   5   4   7      20178.90      20394.72       618.53 o                         
   6   4   7       5158.24       4621.62       441.39 o                         
   7   4   7      11577.96      13614.54       927.73 o                         
   8   4   7       8455.97       7333.52       705.05 o                         
   9   4   7      11326.21       9970.16       992.88 o                         
  10   4   7       4216.15       5115.17      1400.23 o                         
  -9   5   7        448.16       -736.22       736.22 o                         
  -8   5   7       1811.63       2079.94       600.05 o                         
  -7   5   7        868.05        582.89       506.37 o                         
  -6   5   7      10623.06      11266.58      1154.62 o                         
  -5   5   7       3151.66       3365.05       383.91 o                         
  -4   5   7       4476.26       4269.70       369.42 o                         
  -3   5   7       5271.66       5331.94       381.60 o                         
  -2   5   7      37898.94      37856.21       951.44 o                         
  -1   5   7       8060.15       8603.83       494.71 o                         
   0   5   7       5013.31       4280.34       278.91 o                         
   1   5   7       8893.38       9462.48       400.35 o                         
   2   5   7      42838.16      41435.14       803.73 o                         
   3   5   7       5507.08       5919.33       287.27 o                         
   4   5   7       6627.05       6273.52       370.26 o                         
   5   5   7       4056.61       3997.08       372.76 o                         
   6   5   7      15887.23      16458.41       866.55 o                         
   7   5   7       1375.88        387.37       476.70 o                         
   8   5   7       2564.96       2526.02       652.59 o                         
   9   5   7        668.19        248.68      1097.49 o                         
  -9   6   7      11683.27      11533.20       925.98 o                         
  -8   6   7      12950.96      10782.05       859.02 o                         
  -7   6   7      14427.14      14768.21      1048.83 o                         
  -6   6   7       5471.11       5621.46       562.39 o                         
  -5   6   7      22962.25      22834.33      1143.60 o                         
  -4   6   7      15526.09      15832.80       663.52 o                         
  -3   6   7      20402.08      20767.57       774.05 o                         
  -2   6   7       2988.42       3185.18       354.45 o                         
  -1   6   7      20210.34      20940.40       758.94 o                         
   0   6   7       8352.86       9272.67       490.04 o                         
   1   6   7      14371.69      14843.48       492.44 o                         
   2   6   7       1886.71       1821.97       253.39 o                         
   3   6   7      14511.22      14124.21       447.80 o                         
   4   6   7       9753.14      10795.12       509.57 o                         
   5   6   7      14567.61      15257.35       672.72 o                         
   6   6   7       5841.17       6053.66       775.57 o                         
   7   6   7       9768.96       9272.72       653.07 o                         
   8   6   7       9114.67       6907.35       751.30 o                         
   9   6   7       7495.60       4837.17       769.61 o                         
  -9   7   7        306.05        346.66       932.47 o                         
  -8   7   7       1978.67       2123.05       793.44 o                         
  -7   7   7       3606.00       3094.91       645.30 o                         
  -6   7   7      13501.68      13126.06      1124.55 o                         
  -5   7   7       1441.37       1610.85       434.67 o                         
  -4   7   7       1974.74       1174.76       373.87 o                         
  -3   7   7       9325.72       9497.23       541.76 o                         
  -2   7   7      25776.12      25279.41       888.71 o                         
  -1   7   7      11055.52      10589.88       578.07 o                         
   0   7   7       5909.94       5899.46       394.33 o                         
   1   7   7       7229.59       7626.15       359.55 o                         
   2   7   7      29848.60      29643.29       844.39 o                         
   3   7   7      14481.21      14523.99       516.98 o                         
   4   7   7       3134.60       3182.32       402.30 o                         
   5   7   7        943.40        956.92       503.94 o                         
   6   7   7      19518.76      18691.01       928.18 o                         
   7   7   7       5655.03       6090.06       600.50 o                         
   8   7   7       1511.38       1754.47       536.59 o                         
   9   7   7        201.91       -450.20      1539.25 o                         
  -9   8   7        755.93        351.97       884.21 o                         
  -8   8   7      10589.48      11597.52       998.51 o                         
  -7   8   7      39511.72      38363.63      3270.01 o                         
  -6   8   7       3187.67       2759.48       509.80 o                         
  -5   8   7       1170.31       1093.80       411.95 o                         
  -4   8   7      18872.29      19309.69       775.47 o                         
  -3   8   7      47216.23      46591.62      1807.62 o                         
  -2   8   7       2293.89       2488.13       388.98 o                         
  -1   8   7      11659.98      11207.86       574.26 o                         
   0   8   7      26163.22      25060.45       797.14 o                         
   1   8   7      18535.56      19629.64       637.27 o                         
   2   8   7       1500.24       1261.97       185.82 o                         
   3   8   7      29687.23      30163.05      1039.28 o                         
   4   8   7      13129.65      15147.46      1210.25 o                         
   5   8   7       1495.40       2103.84       533.90 o                         
   6   8   7       2102.44       2101.12       537.28 o                         
   7   8   7      24787.30      26649.38      2456.36 o                         
   8   8   7       6782.38       8171.63      2364.96 o                         
   9   8   7        547.81        830.99       922.05 o                         
  -8   9   7       1140.69       2842.43      1223.41 o                         
  -7   9   7       7056.39       6403.60       824.28 o                         
  -6   9   7       7716.79       7808.57       607.35 o                         
  -5   9   7       9216.94       9206.59       564.06 o                         
  -4   9   7        438.65        699.20       480.48 o                         
  -3   9   7      14148.26      14174.75       689.33 o                         
  -2   9   7      14404.34      13677.10       718.81 o                         
  -1   9   7      27543.98      29113.32       914.22 o                         
   0   9   7          6.94        162.92       352.83 o                         
   1   9   7      18752.99      18914.66       868.03 o                         
   2   9   7      16135.02      16161.81       603.38 o                         
   3   9   7      22497.77      22239.54       777.83 o                         
   4   9   7        277.34         83.45       429.93 o                         
   5   9   7       7871.91       8584.93       598.91 o                         
   6   9   7      10413.60      12316.02      1175.84 o                         
   7   9   7      11214.97      11512.87       840.93 o                         
   8   9   7        803.73       -140.49       609.66 o                         
  -8  10   7       2189.50       2285.41       964.70 o                         
  -7  10   7      25363.54      26308.37      1528.59 o                         
  -6  10   7       2581.45       3688.96       898.27 o                         
  -5  10   7       1890.46       3005.62       554.07 o                         
  -4  10   7       2073.82       1599.44       463.12 o                         
  -3  10   7      23205.50      23621.32       883.08 o                         
  -2  10   7       3396.66       3343.87       438.98 o                         
  -1  10   7       4348.34       3971.43       454.70 o                         
   0  10   7       1277.69        763.37       402.24 o                         
   1  10   7       5648.84       6203.48       428.11 o                         
   2  10   7       3516.63       3741.37       426.40 o                         
   3  10   7      15578.61      16990.50       853.53 o                         
   4  10   7       1353.63        914.23       577.57 o                         
   5  10   7       1429.03        689.79       555.09 o                         
   6  10   7       2675.98       2906.37       660.56 o                         
   7  10   7      17287.08      17404.96      1238.07 o                         
   8  10   7       1390.19       1382.59       748.76 o                         
  -7  11   7       7587.91       6488.63       970.77 o                         
  -6  11   7       1263.51        781.14       719.91 o                         
  -5  11   7       7345.05       7839.34       673.64 o                         
  -4  11   7       5956.87       5836.73       551.48 o                         
  -3  11   7      15371.97      15748.65       819.48 o                         
  -2  11   7       4485.12       4692.55       489.18 o                         
  -1  11   7      23958.47      23403.87       854.74 o                         
   0  11   7      11583.64      10526.47       558.45 o                         
   1  11   7      16401.36      15741.22       724.97 o                         
   2  11   7       4575.46       4412.69       460.84 o                         
   3  11   7      24368.36      25329.41      1092.05 o                         
   4  11   7       6796.84       6873.53       680.81 o                         
   5  11   7       6581.72       6900.95       918.38 o                         
   6  11   7       1494.97       2106.54       879.98 o                         
   7  11   7      12033.79      14222.18      1196.31 o                         
  -7  12   7      34205.38      35106.65      2029.32 o                         
  -6  12   7       3709.61       4795.61       778.76 o                         
  -5  12   7        840.77        782.75       607.75 o                         
  -4  12   7       1304.39       1465.36       493.58 o                         
  -3  12   7      43011.98      44961.77      1244.85 o                         
  -2  12   7       4985.72       5078.05       492.16 o                         
  -1  12   7      11290.74      11706.16       643.66 o                         
   0  12   7       1874.53       2094.87       441.55 o                         
   1  12   7      16177.60      17099.40       779.83 o                         
   2  12   7       4127.94       3908.51       468.06 o                         
   3  12   7      28433.52      28234.99      2183.66 o                         
   4  12   7       1450.35        831.25       649.59 o                         
   5  12   7        903.00       1008.75       875.36 o                         
   6  12   7       2357.64       2232.30       868.62 o                         
   7  12   7      21542.69      22947.24      1689.90 o                         
  -6  13   7        832.17       1236.08       817.84 o                         
  -5  13   7       3297.79       2714.40       680.92 o                         
  -4  13   7      10952.44      10079.59       704.53 o                         
  -3  13   7      10005.25      10468.66       677.85 o                         
  -2  13   7        745.43        619.79       470.15 o                         
  -1  13   7      13446.75      13497.70       669.87 o                         
   0  13   7      18173.36      18073.37       856.10 o                         
   1  13   7       8601.97       8395.08       547.82 o                         
   2  13   7        620.97        237.13       508.05 o                         
   3  13   7      15915.68      15376.29      1303.86 o                         
   4  13   7      13474.41      14299.07      1883.50 o                         
   5  13   7       2480.46       3245.44       870.09 o                         
   6  13   7        597.13       1351.06       885.89 o                         
  -5  14   7       4702.40       6279.90       765.96 o                         
  -4  14   7        724.53         10.54       657.50 o                         
  -3  14   7       5498.49       4652.96       680.13 o                         
  -2  14   7      11020.71      12380.21      1411.24 o                         
  -1  14   7       2852.83       1864.95       576.62 o                         
   0  14   7        963.56       1273.09       560.73 o                         
   1  14   7       1845.25       1523.30       534.83 o                         
   2  14   7       8754.35       7847.40       701.72 o                         
   3  14   7       4422.50       5335.52       852.70 o                         
   4  14   7       1099.96        729.56       834.40 o                         
   5  14   7       4002.26       3751.60      1003.25 o                         
  -4  15   7      16234.07      16268.61      1036.87 o                         
  -3  15   7       4107.56       4729.30       805.22 o                         
  -2  15   7        108.27       -611.06       611.06 o                         
  -1  15   7       5865.50       5466.96       644.82 o                         
   0  15   7      25993.28      26803.88      1150.45 o                         
   1  15   7       4023.27       4645.62       662.13 o                         
   2  15   7        167.94       -625.79       625.79 o                         
   3  15   7       5707.60       5489.75       936.90 o                         
   4  15   7      20143.04      19157.28      1770.93 o                         
  -2  16   7      14460.05      15084.49      1098.08 o                         
  -1  16   7       1355.84       2102.33       687.54 o                         
   0  16   7         19.34        264.43       725.45 o                         
   1  16   7       2119.03       1782.48       725.98 o                         
   2  16   7      11695.64      11957.97      1141.59 o                         
 -10   0   8      31063.72      32131.08      7500.37 o                         
  -8   0   8      17041.03      18253.09      1305.57 o                         
  -6   0   8      33771.87      35859.91      1333.05 o                         
  -4   0   8      70139.36      73299.45      2148.43 o                         
  -2   0   8       7415.92       6518.47       513.44 o                         
   0   0   8     126499.36     130554.36      3123.19 o                         
   2   0   8       8071.24       8035.79       358.66 o                         
   4   0   8      73027.69      74675.30      1588.43 o                         
   6   0   8      35306.61      35542.94      1217.97 o                         
   8   0   8      17119.96      17986.57      1006.31 o                         
  10   0   8      32226.77      28699.31      3255.62 o                         
 -10   1   8      16451.83      16170.65      3445.60 o                         
  -9   1   8       1151.04        616.63       976.09 o                         
  -8   1   8      47741.25      47946.11      1456.02 o                         
  -7   1   8       2455.05       2514.74       489.78 o                         
  -6   1   8      19213.91      20396.09       975.86 o                         
  -5   1   8       3494.72       3786.44       348.23 o                         
  -4   1   8     175070.16     185757.41      3518.26 o                         
  -3   1   8       6986.91       6785.23       453.70 o                         
  -2   1   8      14266.28      15457.16       678.62 o                         
  -1   1   8       6286.21       6049.61       289.48 o                         
   0   1   8     313144.00     348841.56      5740.11 o                         
   1   1   8       5893.33       6382.45       350.19 o                         
   2   1   8      20504.37      19887.73       462.03 o                         
   3   1   8       6095.14       5710.30       234.69 o                         
   4   1   8     184477.20     189713.56      2677.58 o                         
   5   1   8       2632.75       2585.73       213.26 o                         
   6   1   8      30278.07      28937.66       837.22 o                         
   7   1   8       1779.00       1670.27       374.10 o                         
   8   1   8      54966.19      50017.89      1314.99 o                         
   9   1   8        762.59        668.70      1142.68 o                         
  10   1   8      25832.10      19699.75      2252.72 o                         
 -10   2   8      31499.39      31898.64      2547.22 o                         
  -9   2   8       1254.03       -612.17       612.17 o                         
  -8   2   8       2060.93       1189.48       554.27 o                         
  -7   2   8       4071.72       3458.14       527.04 o                         
  -6   2   8      44986.87      45218.46      1533.76 o                         
  -5   2   8       2968.43       2842.21       375.01 o                         
  -4   2   8      13722.25      13592.95       603.37 o                         
  -3   2   8       4746.77       4999.03       426.10 o                         
  -2   2   8      41901.64      40549.76       969.27 o                         
  -1   2   8       6930.88       6905.27       335.84 o                         
   0   2   8      29671.07      30642.10       670.73 o                         
   1   2   8       6082.48       6069.09       410.90 o                         
   2   2   8      29577.13      30202.99       772.77 o                         
   3   2   8       7543.36       7460.11       330.45 o                         
   4   2   8      12785.34      12440.30       384.86 o                         
   5   2   8       4421.49       4493.84       263.52 o                         
   6   2   8      29556.85      31857.99      1591.25 o                         
   7   2   8       5707.12       6142.80       488.93 o                         
   8   2   8       1416.08       1136.08       486.19 o                         
   9   2   8       1755.14       1017.83       998.85 o                         
  10   2   8      23745.03      23311.54      2263.85 o                         
  -9   3   8       1157.49       1998.82       656.40 o                         
  -8   3   8      23799.15      27016.70      1167.55 o                         
  -7   3   8       2273.25       2552.61       539.59 o                         
  -6   3   8      31478.90      32253.29      1990.05 o                         
  -5   3   8       3398.46       3717.85       382.26 o                         
  -4   3   8      81661.20      84832.16      1722.33 o                         
  -3   3   8       4881.51       5044.78       370.50 o                         
  -2   3   8      66955.34      68431.21      1496.60 o                         
  -1   3   8       6037.06       5305.04       322.58 o                         
   0   3   8     157742.72     162304.03      3278.01 o                         
   1   3   8       5249.30       5584.52       394.69 o                         
   2   3   8      79066.64      76113.06      1736.82 o                         
   3   3   8       3690.48       3706.73       267.29 o                         
   4   3   8      91083.73      92470.70      1623.07 o                         
   5   3   8       2140.30       2047.72       312.85 o                         
   6   3   8      47613.48      45883.64      1754.11 o                         
   7   3   8       1450.27       1221.06       420.03 o                         
   8   3   8      30517.56      29972.09      1200.87 o                         
   9   3   8       1321.42       1547.34      1134.45 o                         
  -9   4   8       3091.73       2938.06       770.08 o                         
  -8   4   8      18384.46      20033.07      1078.40 o                         
  -7   4   8      12783.81      14899.75       908.82 o                         
  -6   4   8      16262.66      17069.65       784.48 o                         
  -5   4   8       2950.10       2768.70       379.21 o                         
  -4   4   8      49833.27      49272.54      1198.19 o                         
  -3   4   8       8574.47       8510.24       459.05 o                         
  -2   4   8       5295.58       5061.17       374.69 o                         
  -1   4   8       3134.43       3103.21       290.23 o                         
   0   4   8      66608.12      69550.94      1503.88 o                         
   1   4   8       2354.04       2455.67       286.84 o                         
   2   4   8       3528.80       3423.62       281.58 o                         
   3   4   8       9612.84      10049.67       447.30 o                         
   4   4   8      42442.08      42188.90       927.75 o                         
   5   4   8       4680.82       4677.89       379.81 o                         
   6   4   8      13492.62      13143.23       857.28 o                         
   7   4   8      13664.58      15281.30       828.33 o                         
   8   4   8      12880.26      13344.45      1293.13 o                         
   9   4   8       3072.44       2013.40      1162.41 o                         
  -9   5   8       4261.29       4054.47       715.66 o                         
  -8   5   8      27223.70      31489.19      1453.13 o                         
  -7   5   8      15000.95      15962.25       963.15 o                         
  -6   5   8      24095.01      23833.88       929.39 o                         
  -5   5   8      28013.49      27127.32       905.82 o                         
  -4   5   8      76060.79      75278.63      1572.37 o                         
  -3   5   8      34514.73      34236.16       942.34 o                         
  -2   5   8      48163.07      49426.45      1105.71 o                         
  -1   5   8      54930.15      52997.79      1160.55 o                         
   0   5   8     130976.03     137645.05      2815.25 o                         
   1   5   8      51339.91      51896.32      1180.43 o                         
   2   5   8      55539.76      53773.18      1186.06 o                         
   3   5   8      30457.61      31260.57       822.49 o                         
   4   5   8      89473.77      86772.02      1679.29 o                         
   5   5   8      21856.53      23196.84       774.95 o                         
   6   5   8      34803.86      34693.23      1168.39 o                         
   7   5   8      10848.84       9904.27       729.21 o                         
   8   5   8      37578.38      35414.82      1273.53 o                         
   9   5   8       2679.67       2493.19      1698.83 o                         
  -9   6   8       2440.92       1873.30       873.78 o                         
  -8   6   8      10718.01      11931.43      1010.65 o                         
  -7   6   8      15277.44      16892.47      1187.99 o                         
  -6   6   8      33245.39      36740.00      1292.70 o                         
  -5   6   8       4832.47       4824.30       477.53 o                         
  -4   6   8       7222.72       6905.88       503.82 o                         
  -3   6   8      15692.37      15410.15       845.15 o                         
  -2   6   8      48937.75      48467.25      1198.50 o                         
  -1   6   8      13718.97      14065.59       565.96 o                         
   0   6   8        815.90       1475.54       286.19 o                         
   1   6   8      10434.39      10327.07       540.45 o                         
   2   6   8      43892.34      42026.64       893.45 o                         
   3   6   8      24744.63      23119.10       842.91 o                         
   4   6   8       5000.90       5486.48       411.24 o                         
   5   6   8       6821.85       6740.01       524.68 o                         
   6   6   8      24384.40      26623.15      1053.13 o                         
   7   6   8      20145.63      19928.46      1096.37 o                         
   8   6   8       9042.11       9020.25       775.80 o                         
   9   6   8       3626.89       1501.68       828.83 o                         
  -9   7   8       1447.84        469.02       848.89 o                         
  -8   7   8      15731.06      17122.49      1402.33 o                         
  -7   7   8       3949.08       4918.09       926.89 o                         
  -6   7   8      44986.05      46069.49      2071.84 o                         
  -5   7   8       5921.54       7090.55       508.81 o                         
  -4   7   8      23840.64      23381.51      1085.18 o                         
  -3   7   8       7497.27       7795.65       480.79 o                         
  -2   7   8      92912.08      93076.18      2032.09 o                         
  -1   7   8      10475.46      10138.60       549.07 o                         
   0   7   8      30727.69      31288.62       821.90 o                         
   1   7   8       9032.79      10357.09       484.21 o                         
   2   7   8      98615.02      98847.41      1970.75 o                         
   3   7   8       5970.34       5852.79       300.73 o                         
   4   7   8      33311.45      31740.04       960.27 o                         
   5   7   8       3795.93       3659.29       633.69 o                         
   6   7   8      54141.39      51206.09      1827.95 o                         
   7   7   8       2486.60       2019.68       929.63 o                         
   8   7   8      24618.36      24546.73      1460.08 o                         
   9   7   8       1576.12        156.55       895.68 o                         
  -8   8   8      25347.77      23286.32      1712.53 o                         
  -7   8   8      10233.38      10577.41      1058.97 o                         
  -6   8   8       5491.32       6285.48       578.05 o                         
  -5   8   8       1676.97       2141.31       445.47 o                         
  -4   8   8      25775.60      24527.46       947.48 o                         
  -3   8   8       9784.87       9595.23       553.42 o                         
  -2   8   8      15124.45      15707.28       684.57 o                         
  -1   8   8       7531.09       7910.28       486.47 o                         
   0   8   8      16423.17      16488.06       677.89 o                         
   1   8   8       4729.71       4769.22       392.40 o                         
   2   8   8      14661.97      14995.35       660.76 o                         
   3   8   8      13434.15      13353.28       610.32 o                         
   4   8   8      16196.34      19377.19      1013.44 o                         
   5   8   8       1551.52       1590.76       658.14 o                         
   6   8   8       4571.79       4593.51       927.98 o                         
   7   8   8      11884.89      12604.53      1129.43 o                         
   8   8   8      17521.03      14266.97      1658.07 o                         
  -8   9   8      11612.74      11885.96      1391.16 o                         
  -7   9   8       2264.18       3400.84      1183.61 o                         
  -6   9   8      45654.77      48402.91      1491.85 o                         
  -5   9   8       1826.59       1604.24       521.47 o                         
  -4   9   8       9895.44       9146.36       562.86 o                         
  -3   9   8       3960.69       3392.99       464.28 o                         
  -2   9   8     106682.39     108566.31      2362.17 o                         
  -1   9   8       4205.35       4282.60       437.27 o                         
   0   9   8       8984.63       8358.47       500.34 o                         
   1   9   8       3571.33       3340.94       345.73 o                         
   2   9   8     110606.53     111428.66      2230.41 o                         
   3   9   8       3601.78       3274.42       461.71 o                         
   4   9   8      15621.47      14312.42       930.77 o                         
   5   9   8       1190.99       1225.75       493.90 o                         
   6   9   8      51218.38      52735.73      1734.60 o                         
   7   9   8       1648.00       2207.49      1022.76 o                         
   8   9   8      18315.39      19172.88      1254.85 o                         
  -7  10   8       5301.40       6486.24      1875.07 o                         
  -6  10   8      21851.96      20527.26      1320.14 o                         
  -5  10   8       3078.06       3063.61       565.72 o                         
  -4  10   8      11322.61      11076.65       639.69 o                         
  -3  10   8       6472.75       6444.75       511.66 o                         
  -2  10   8      36669.62      38226.80      1124.69 o                         
  -1  10   8       5958.81       7068.16       593.92 o                         
   0  10   8        220.73        165.31       411.99 o                         
   1  10   8       4401.28       4512.18       401.63 o                         
   2  10   8      37590.86      38812.02      1010.51 o                         
   3  10   8       6887.32       6787.98       549.97 o                         
   4  10   8      10690.06       9807.09       659.14 o                         
   5  10   8       2035.27        702.57       579.83 o                         
   6  10   8      23256.30      24094.12      1424.67 o                         
   7  10   8       5701.49       6824.18      1063.11 o                         
  -7  11   8         92.10      -1057.47      1057.47 o                         
  -6  11   8      37167.86      39410.16      2197.37 o                         
  -5  11   8         85.04       -424.45       660.82 o                         
  -4  11   8       6485.02       6367.58       576.98 o                         
  -3  11   8        108.09       -274.59       447.43 o                         
  -2  11   8      85925.92      87257.04      2012.97 o                         
  -1  11   8         96.55        -83.90       440.67 o                         
   0  11   8       4223.86       3949.50       444.14 o                         
   1  11   8        101.64        222.25       389.12 o                         
   2  11   8      87991.18      89547.82      1896.22 o                         
   3  11   8         74.62        479.14       501.30 o                         
   4  11   8      10283.42      10696.60       817.47 o                         
   5  11   8         91.51        491.43       712.10 o                         
   6  11   8      40715.77      41980.21      1877.44 o                         
   7  11   8        132.33        186.26      1138.47 o                         
  -6  12   8       6024.90       6071.05       802.56 o                         
  -5  12   8       6893.46       4997.14       975.44 o                         
  -4  12   8      14723.12      14341.68      1379.24 o                         
  -3  12   8       3259.35       3193.18       551.65 o                         
  -2  12   8       9691.86       9254.27       604.95 o                         
  -1  12   8       6060.23       6038.42       524.08 o                         
   0  12   8       3204.37       3498.15       470.69 o                         
   1  12   8       7379.68       7265.78       564.95 o                         
   2  12   8      10231.99      10412.12       629.46 o                         
   3  12   8       3574.29       3964.00       716.04 o                         
   4  12   8       9343.37       7924.89       975.50 o                         
   5  12   8       8389.86       8193.29       947.97 o                         
   6  12   8       6653.13       5747.29      1273.05 o                         
  -6  13   8      23472.88      24266.32      1805.97 o                         
  -5  13   8       2506.45       2282.01       687.97 o                         
  -4  13   8       5625.18       6027.25       814.83 o                         
  -3  13   8       3802.98       3570.38       547.48 o                         
  -2  13   8      47157.08      49706.84      1452.66 o                         
  -1  13   8       3681.19       4582.89       527.74 o                         
   0  13   8       3865.99       2953.10       495.29 o                         
   1  13   8       3890.90       4108.16       512.47 o                         
   2  13   8      48248.10      48649.60      1740.96 o                         
   3  13   8       2905.88       1082.50       695.60 o                         
   4  13   8       8880.88       8987.11       901.53 o                         
   5  13   8       2025.13       1656.18       907.76 o                         
   6  13   8      26097.62      22510.63      2842.49 o                         
  -5  14   8      10663.80       9923.49      1023.23 o                         
  -4  14   8       4933.46       5583.28       775.49 o                         
  -3  14   8       2362.13       2883.08       691.16 o                         
  -2  14   8      19498.69      19687.00      1091.90 o                         
  -1  14   8       7363.94       8383.68       661.42 o                         
   0  14   8       1484.85       1394.04       555.63 o                         
   1  14   8      10143.16       9766.20       742.54 o                         
   2  14   8      19141.05      18948.65      1115.49 o                         
   3  14   8       1701.15        819.85       816.20 o                         
   4  14   8       3599.54       2477.20       842.07 o                         
   5  14   8      13220.59      16836.12      2643.73 o                         
  -3  15   8       8286.26       6500.39       820.66 o                         
  -2  15   8      20375.01      21316.57      1259.67 o                         
  -1  15   8      10732.59      11642.56       997.44 o                         
   0  15   8       6586.13       5034.91       628.91 o                         
   1  15   8      10620.85      10477.81       857.06 o                         
   2  15   8      22089.25      20700.73      1285.53 o                         
   3  15   8       6571.99       5492.41      1144.16 o                         
  -1  16   8       7137.19       6972.59      1015.72 o                         
   0  16   8      11549.57      11431.12       989.14 o                         
   1  16   8      10818.17      12054.76      1094.67 o                         
  -9   0   9       2187.39       1067.65      1083.27 o                         
  -7   0   9      23595.62      20066.68      1396.02 o                         
  -5   0   9       5132.58       5374.75       568.59 o                         
  -3   0   9      41568.61      42077.62      1609.97 o                         
  -1   0   9      34275.79      33767.21      1015.48 o                         
   1   0   9      32561.21      32583.77       948.12 o                         
   3   0   9      42037.31      41377.78      1044.78 o                         
   5   0   9       5640.05       5914.31       452.41 o                         
   7   0   9      21133.71      20094.66      1368.07 o                         
   9   0   9       1378.09       5031.14      2207.40 o                         
  -9   1   9       2515.56        901.55       690.89 o                         
  -8   1   9       2216.46       2929.17       595.93 o                         
  -7   1   9      53814.26      54711.68      1676.68 o                         
  -6   1   9       4269.08       5009.17       478.19 o                         
  -5   1   9       6901.53       7148.36       443.92 o                         
  -4   1   9       3603.84       3445.86       388.27 o                         
  -3   1   9      64567.72      65338.45      1397.53 o                         
  -2   1   9       7135.67       6783.96       381.79 o                         
  -1   1   9      33295.48      32143.17       842.53 o                         
   0   1   9       2258.45       2751.37       227.15 o                         
   1   1   9      29921.35      30132.02       691.09 o                         
   2   1   9       6027.43       5618.12       327.49 o                         
   3   1   9      60051.66      61151.84       988.45 o                         
   4   1   9       2468.15       2263.37       241.96 o                         
   5   1   9       4362.39       4322.91       396.59 o                         
   6   1   9       2747.98       2623.83       373.94 o                         
   7   1   9      45524.89      47814.51      1476.39 o                         
   8   1   9       1402.65       1518.13       444.08 o                         
   9   1   9       2755.46       4362.00      1472.88 o                         
  -9   2   9       6861.70       8157.08       869.89 o                         
  -8   2   9       1918.57       2448.30       650.02 o                         
  -7   2   9       9634.35       9079.34       845.58 o                         
  -6   2   9       1473.46       1570.38       402.42 o                         
  -5   2   9       1545.32       1836.35       373.88 o                         
  -4   2   9       7888.54       7329.24       441.95 o                         
  -3   2   9       8918.45       9150.91       553.58 o                         
  -2   2   9       9249.38       9653.07       489.43 o                         
  -1   2   9      14841.26      15165.14       524.65 o                         
   0   2   9      10602.26      10805.54       454.25 o                         
   1   2   9      13780.32      13581.74       526.66 o                         
   2   2   9       9356.45       9674.10       414.83 o                         
   3   2   9       9755.85       9715.35       369.34 o                         
   4   2   9       8416.73       8323.63       316.67 o                         
   5   2   9       2085.41       1829.54       282.56 o                         
   6   2   9       1509.59       2424.88       609.36 o                         
   7   2   9       8576.75       8893.53       570.03 o                         
   8   2   9       2321.60       2060.60       725.54 o                         
   9   2   9       4689.05       4841.73      1464.94 o                         
  -9   3   9       2587.53       1737.05       761.89 o                         
  -8   3   9       5291.86       6016.69      1099.26 o                         
  -7   3   9      42285.72      41827.27      1426.83 o                         
  -6   3   9       5987.61       5444.25       448.36 o                         
  -5   3   9       8055.27       7674.67       623.82 o                         
  -4   3   9       5589.44       4707.99       368.11 o                         
  -3   3   9      56449.29      56673.39      1244.32 o                         
  -2   3   9       1254.89       1382.88       297.86 o                         
  -1   3   9      29808.11      30871.41       767.70 o                         
   0   3   9       4155.41       4332.16       412.28 o                         
   1   3   9      35602.07      34767.59       893.56 o                         
   2   3   9       1645.94       1578.81       300.63 o                         
   3   3   9      46361.21      48641.88      1020.05 o                         
   4   3   9       8879.61       8237.49       391.72 o                         
   5   3   9       7372.70       7161.44       455.28 o                         
   6   3   9       6418.29       6000.50       498.76 o                         
   7   3   9      31887.08      33371.02      1279.97 o                         
   8   3   9       8060.22       6740.97       556.50 o                         
   9   3   9       1768.61       1310.63      1480.63 o                         
  -9   4   9       3562.80       3621.69       917.63 o                         
  -8   4   9       3409.51       3501.55       744.57 o                         
  -7   4   9      11808.90      10974.36       751.81 o                         
  -6   4   9      12440.91      12585.62       747.43 o                         
  -5   4   9       1731.97       2387.51       389.50 o                         
  -4   4   9      29121.64      28367.60       837.83 o                         
  -3   4   9       8094.82       8175.15       494.24 o                         
  -2   4   9      18084.12      17644.04       774.50 o                         
  -1   4   9      11813.50      12490.57       534.45 o                         
   0   4   9      75330.16      76845.14      1564.14 o                         
   1   4   9      10521.61      11894.78       601.61 o                         
   2   4   9      17987.59      17633.12       636.05 o                         
   3   4   9       8868.34       8799.05       425.05 o                         
   4   4   9      30885.38      30157.49       744.20 o                         
   5   4   9       2066.04       1868.37       360.03 o                         
   6   4   9      12226.95      13342.74       747.16 o                         
   7   4   9      10534.60      10499.26      1105.19 o                         
   8   4   9       4175.82       4075.39       487.94 o                         
   9   4   9       2318.41       3437.16      1505.22 o                         
  -9   5   9       9013.60       7660.27       912.59 o                         
  -8   5   9       7067.62       8423.55       935.81 o                         
  -7   5   9      17955.41      19049.53      1500.63 o                         
  -6   5   9      17826.10      17388.44       947.57 o                         
  -5   5   9      22597.75      22044.91       807.38 o                         
  -4   5   9       5000.05       4800.51       425.68 o                         
  -3   5   9      30213.44      30060.97       847.92 o                         
  -2   5   9      12125.66      11538.51       533.16 o                         
  -1   5   9      34832.70      35215.72       883.47 o                         
   0   5   9        153.59        261.40       277.59 o                         
   1   5   9      28784.07      29382.93       857.78 o                         
   2   5   9       8373.84       8596.14       440.61 o                         
   3   5   9      28730.32      28280.04       792.41 o                         
   4   5   9       4886.06       4946.79       420.55 o                         
   5   5   9      15850.64      19437.64      1151.28 o                         
   6   5   9      11337.83      11765.67      1445.98 o                         
   7   5   9      14134.61      13524.79      1079.74 o                         
   8   5   9       7376.07       7728.41       857.09 o                         
   9   5   9       5792.59       3616.52      1557.46 o                         
  -9   6   9       9113.74       9624.92       993.33 o                         
  -8   6   9       3069.96       2951.07       793.25 o                         
  -7   6   9        784.91        995.09       706.50 o                         
  -6   6   9       6960.18       7147.92       558.16 o                         
  -5   6   9      13632.04      14245.67       766.41 o                         
  -4   6   9      24241.56      24013.81       801.75 o                         
  -3   6   9        827.54       1427.62       355.22 o                         
  -2   6   9      11321.29      12001.15       557.31 o                         
  -1   6   9       8916.87       8957.46       574.62 o                         
   0   6   9      57949.18      57956.39      1256.64 o                         
   1   6   9      10634.51      11297.59       459.35 o                         
   2   6   9      10988.78      11451.46       636.89 o                         
   3   6   9        663.82        738.89       380.30 o                         
   4   6   9      25798.85      25243.10       809.22 o                         
   5   6   9      14104.70      15333.88       997.65 o                         
   6   6   9       6382.23       6849.80       585.97 o                         
   7   6   9        493.39       -240.06       530.21 o                         
   8   6   9       3893.17       3839.33       597.17 o                         
   9   6   9       7613.48       6954.35      2232.81 o                         
  -8   7   9       5861.92       5980.81       855.50 o                         
  -7   7   9       5867.11       6397.65      1224.14 o                         
  -6   7   9       8932.96       9295.82       845.59 o                         
  -5   7   9      30693.96      29533.82       929.43 o                         
  -4   7   9       7233.80       7283.45       498.01 o                         
  -3   7   9      15283.39      15484.58       668.97 o                         
  -2   7   9       3456.71       3732.23       381.88 o                         
  -1   7   9      29580.19      30186.42       824.62 o                         
   0   7   9       9277.49       9152.53       453.03 o                         
   1   7   9      27739.32      29313.02       716.04 o                         
   2   7   9       2185.93       2338.96       240.63 o                         
   3   7   9      13384.21      14403.18       723.24 o                         
   4   7   9      11309.79      10443.08       604.14 o                         
   5   7   9      25070.74      25925.86       988.33 o                         
   6   7   9       7555.00       8967.60       916.23 o                         
   7   7   9       3794.02       2542.49       586.09 o                         
   8   7   9       9134.64       9834.79       804.13 o                         
  -8   8   9       4271.11       3745.92       870.31 o                         
  -7   8   9       2722.72       2640.55      1009.08 o                         
  -6   8   9       1900.31       2266.84       512.39 o                         
  -5   8   9       4094.06       4213.20       507.79 o                         
  -4   8   9      17894.98      16740.79       798.94 o                         
  -3   8   9        256.67        114.58       408.47 o                         
  -2   8   9       6952.14       6950.06       600.85 o                         
  -1   8   9       2626.93       2820.44       359.22 o                         
   0   8   9      29688.85      31013.21       942.51 o                         
   1   8   9       3673.48       4110.17       356.81 o                         
   2   8   9       6740.25       6802.98       438.61 o                         
   3   8   9        249.94        337.44       331.95 o                         
   4   8   9      20007.80      19380.30       801.28 o                         
   5   8   9       4307.95       4474.63       663.05 o                         
   6   8   9       1642.98       2273.37       725.46 o                         
   7   8   9       2305.31       2014.52       757.79 o                         
   8   8   9       5628.04       5395.09       869.96 o                         
  -8   9   9        976.40        981.34      1237.72 o                         
  -7   9   9       3028.75       2716.94       826.99 o                         
  -6   9   9      13470.75      13783.58      1908.40 o                         
  -5   9   9      33137.39      34646.79      1231.66 o                         
  -4   9   9        675.75       1007.82       468.58 o                         
  -3   9   9       8770.28       8529.62       545.80 o                         
  -2   9   9      13914.22      13805.37       750.91 o                         
  -1   9   9      23826.73      24527.44       881.04 o                         
   0   9   9         26.54        -45.36       322.35 o                         
   1   9   9      25621.27      25989.80       779.48 o                         
   2   9   9      11660.91      12296.22       655.59 o                         
   3   9   9       6610.60       6615.76       553.23 o                         
   4   9   9       1005.55        911.88       492.54 o                         
   5   9   9      30734.60      31397.21      1172.43 o                         
   6   9   9       9151.95       8059.25      1814.56 o                         
   7   9   9       2379.98       4248.21       767.29 o                         
   8   9   9       1505.37       3005.48      1275.19 o                         
  -7  10   9       1253.61        754.19       951.13 o                         
  -6  10   9        337.88      -1067.87      1067.87 o                         
  -5  10   9      23973.87      25249.00      1295.69 o                         
  -4  10   9       3526.55       3597.66       524.49 o                         
  -3  10   9      18847.15      18974.02       878.70 o                         
  -2  10   9        800.22        124.01       447.13 o                         
  -1  10   9      30747.20      31537.86      1024.81 o                         
   0  10   9       7981.06       9097.93       573.90 o                         
   1  10   9      35150.35      34658.77       946.51 o                         
   2  10   9       1009.33       1261.42       342.73 o                         
   3  10   9      16957.94      16318.63       886.12 o                         
   4  10   9       4221.79       4954.59       658.20 o                         
   5  10   9      25971.65      27522.66      1508.68 o                         
   6  10   9        514.81       -609.13      1164.34 o                         
   7  10   9       1541.04       2228.35      1386.81 o                         
  -7  11   9        603.12       1319.02      1020.68 o                         
  -6  11   9        481.14       -147.22       812.29 o                         
  -5  11   9      34049.32      37486.86      2121.32 o                         
  -4  11   9      13637.91      13659.35       827.55 o                         
  -3  11   9       4086.29       3273.14       531.13 o                         
  -2  11   9         91.13        -53.25       480.95 o                         
  -1  11   9      22415.70      22485.34       919.73 o                         
   0  11   9      14836.67      16135.66       820.80 o                         
   1  11   9      17494.92      17847.97       776.94 o                         
   2  11   9         76.47       -503.12       503.12 o                         
   3  11   9       3972.02       4052.35       582.39 o                         
   4  11   9      12579.14      12474.87       965.88 o                         
   5  11   9      25428.59      22400.75      1518.44 o                         
   6  11   9        397.96        911.67       889.23 o                         
   7  11   9        577.91       3742.02      1493.08 o                         
  -6  12   9       3717.71       3519.80      1379.48 o                         
  -5  12   9       7619.44       7399.35       802.26 o                         
  -4  12   9        155.33       -302.91       565.88 o                         
  -3  12   9       1608.31        916.04       823.85 o                         
  -2  12   9      10542.62      10226.48       816.07 o                         
  -1  12   9       7312.95       8022.20       568.21 o                         
   0  12   9         24.46        141.96       445.36 o                         
   1  12   9       9646.17       9654.29       564.63 o                         
   2  12   9      11395.32      11605.03       762.56 o                         
   3  12   9       1050.66       -419.83       930.90 o                         
   4  12   9        121.37       -202.26       788.45 o                         
   5  12   9       8988.15       8881.09      1339.01 o                         
   6  12   9       4847.16       5128.74       980.39 o                         
  -5  13   9      19196.74      18789.54      1357.32 o                         
  -4  13   9       2586.13       2339.45       741.08 o                         
  -3  13   9       4300.29       4840.04       702.93 o                         
  -2  13   9      12576.52      12281.13       803.71 o                         
  -1  13   9      12327.15      12887.64      1226.04 o                         
   0  13   9       1102.82       1452.20       554.18 o                         
   1  13   9      12302.91      11491.64       718.40 o                         
   2  13   9      13928.13      13808.59      1085.35 o                         
   3  13   9       3023.93       1774.21       827.08 o                         
   4  13   9       1675.94          1.79       819.63 o                         
   5  13   9      16385.22      15647.73      1250.56 o                         
  -4  14   9        552.10        720.96       749.11 o                         
  -3  14   9       3889.86       4954.39       688.42 o                         
  -2  14   9      12096.79      12603.44       856.82 o                         
  -1  14   9       8843.65       8994.71       757.38 o                         
   0  14   9       1048.77        531.20       609.43 o                         
   1  14   9      11572.45      11854.49       925.15 o                         
   2  14   9      12931.17      11389.44      1191.55 o                         
   3  14   9       2712.21       2294.99       963.57 o                         
   4  14   9        355.40       -566.25       865.16 o                         
  -2  15   9       1043.98       -266.87       980.23 o                         
  -1  15   9       7588.33       6904.19      1087.79 o                         
   0  15   9       9100.24       8249.10       852.62 o                         
   1  15   9       7000.18       5911.27       886.03 o                         
   2  15   9       1598.80       -244.73       924.23 o                         
  -8   0  10      32412.76      35617.42      2439.69 o                         
  -6   0  10      56793.66      56557.71      1865.23 o                         
  -4   0  10      19589.51      19839.82      1073.97 o                         
  -2   0  10      84558.92      89131.86      2563.59 o                         
   0   0  10       3152.40       3627.08       378.37 o                         
   2   0  10      85343.45      88907.69      2881.80 o                         
   4   0  10      21378.85      20113.63       739.62 o                         
   6   0  10      60229.12      58775.97      1833.91 o                         
   8   0  10      42775.02      39708.09      2050.91 o                         
  -9   1  10        846.04        833.48       798.14 o                         
  -8   1  10      17527.11      15778.49      1304.08 o                         
  -7   1  10        375.78         63.43       541.75 o                         
  -6   1  10      63153.59      65979.16      1566.09 o                         
  -5   1  10        389.22        648.46       397.60 o                         
  -4   1  10      13757.45      14564.31       656.91 o                         
  -3   1  10        371.25        673.29       360.74 o                         
  -2   1  10     124021.34     127544.26      2657.14 o                         
  -1   1  10        247.96        430.21       271.89 o                         
   0   1  10       2773.45       3138.35       258.28 o                         
   1   1  10        375.22        301.08       263.21 o                         
   2   1  10     128358.59     131377.16      2374.43 o                         
   3   1  10        384.15        449.59       202.66 o                         
   4   1  10       8786.39      10149.17       503.02 o                         
   5   1  10        480.66        228.25       290.48 o                         
   6   1  10      69144.30      69176.31      1563.71 o                         
   7   1  10        256.51       -537.71       537.71 o                         
   8   1  10      10996.62      13047.13      2089.73 o                         
   9   1  10        530.00        322.46      1489.17 o                         
  -9   2  10       2362.29       -825.37       825.37 o                         
  -8   2  10      32163.80      37964.64      3018.53 o                         
  -7   2  10       1930.08       2254.23       598.47 o                         
  -6   2  10      19230.23      18661.06       779.61 o                         
  -5   2  10       4699.30       5294.88       527.42 o                         
  -4   2  10      23555.76      25130.36      1611.78 o                         
  -3   2  10        739.31        525.00       350.19 o                         
  -2   2  10      30810.75      30587.63       820.95 o                         
  -1   2  10       2521.26       2236.58       340.94 o                         
   0   2  10      10941.22      11107.68       490.98 o                         
   1   2  10       1823.80       1620.85       321.02 o                         
   2   2  10      32572.89      31937.46       761.80 o                         
   3   2  10        708.02        904.62       217.60 o                         
   4   2  10      37231.95      35604.79       957.38 o                         
   5   2  10       2963.31       3009.75       311.15 o                         
   6   2  10      22641.80      21669.20       851.65 o                         
   7   2  10       1716.10        738.40       491.43 o                         
   8   2  10      48930.96      45334.13      1610.78 o                         
   9   2  10       2288.92       3896.56      1607.91 o                         
  -9   3  10       4426.60       2714.31      1268.08 o                         
  -8   3  10      14502.27      14837.61      1233.00 o                         
  -7   3  10       5796.49       5679.54       640.84 o                         
  -6   3  10      40277.98      42224.49      1270.60 o                         
  -5   3  10      15565.72      16101.76       822.36 o                         
  -4   3  10      21634.67      20865.43       726.75 o                         
  -3   3  10      18593.82      18907.40       694.27 o                         
  -2   3  10      91308.67      93820.55      1898.54 o                         
  -1   3  10      26811.67      26815.85       730.27 o                         
   0   3  10      20722.67      21081.45       723.69 o                         
   1   3  10      32741.40      31983.36      1193.53 o                         
   2   3  10      91826.58      93138.23      1863.99 o                         
   3   3  10      18758.25      18149.20       626.89 o                         
   4   3  10      15838.83      16317.74       722.65 o                         
   5   3  10      22502.55      22060.04      1053.97 o                         
   6   3  10      41398.65      40317.92      1281.82 o                         
   7   3  10       7413.21       7099.22       589.46 o                         
   8   3  10       9410.28       7501.18      1132.14 o                         
   9   3  10       7017.01       7136.77      1740.73 o                         
  -9   4  10       7149.41       8067.45      1017.66 o                         
  -8   4  10      18425.86      17597.58      1416.70 o                         
  -7   4  10       5149.67       5582.50       673.07 o                         
  -6   4  10      18569.57      19707.79      1183.83 o                         
  -5   4  10      13708.99      12760.43       689.33 o                         
  -4   4  10      14891.18      15905.29      1166.40 o                         
  -3   4  10       7698.19       7388.03       449.11 o                         
  -2   4  10      32088.63      32758.03       939.41 o                         
  -1   4  10      12032.60      12253.76       664.19 o                         
   0   4  10      12402.74      11671.33       673.33 o                         
   1   4  10       9763.67       9883.75       563.77 o                         
   2   4  10      36419.69      35004.51       889.72 o                         
   3   4  10       5322.92       5688.36       458.84 o                         
   4   4  10      23664.13      23859.99       907.62 o                         
   5   4  10       8597.23       8064.42       771.64 o                         
   6   4  10      25927.26      27160.98      1051.06 o                         
   7   4  10       3657.49       3450.72       543.06 o                         
   8   4  10      28048.10      26588.73      1135.69 o                         
   9   4  10       5363.39       5148.65      3613.76 o                         
  -9   5  10       5820.25       6314.44      1084.86 o                         
  -8   5  10      15007.32      14448.94      1189.13 o                         
  -7   5  10        541.72       1528.64       650.46 o                         
  -6   5  10      31845.48      30363.82      1107.88 o                         
  -5   5  10       7920.84       7857.61       562.71 o                         
  -4   5  10      28198.27      27908.05       858.11 o                         
  -3   5  10       3311.09       3066.10       413.70 o                         
  -2   5  10      50706.44      51297.95      1193.02 o                         
  -1   5  10       6611.22       6762.11       524.36 o                         
   0   5  10      27660.85      26903.89       753.36 o                         
   1   5  10      10297.35       9269.92       515.84 o                         
   2   5  10      49181.80      49333.10      1120.52 o                         
   3   5  10       3030.84       3366.59       425.17 o                         
   4   5  10      24577.37      24674.72       795.45 o                         
   5   5  10      11445.52      11942.53       791.50 o                         
   6   5  10      29194.59      28983.99      1130.93 o                         
   7   5  10        817.06        394.58       537.90 o                         
   8   5  10      11612.56      11951.09      1695.52 o                         
   9   5  10       5917.33       6318.88      1611.99 o                         
  -8   6  10      13171.35      11728.66       975.84 o                         
  -7   6  10       6005.02       7782.00       997.33 o                         
  -6   6  10      15500.36      16707.40       958.50 o                         
  -5   6  10      17165.62      17517.01      1371.87 o                         
  -4   6  10      16867.44      16393.02       811.87 o                         
  -3   6  10       9105.36       8508.58       661.56 o                         
  -2   6  10      11604.06      11348.35       563.46 o                         
  -1   6  10      14494.66      14310.53       613.47 o                         
   0   6  10      17652.15      18021.77       640.95 o                         
   1   6  10      11407.81      12007.72       603.72 o                         
   2   6  10      15617.99      14809.76       787.88 o                         
   3   6  10       6505.62       7262.27       500.15 o                         
   4   6  10      23265.33      22584.72       883.81 o                         
   5   6  10      10767.88       9900.37      1012.10 o                         
   6   6  10      24602.45      23501.49      1140.75 o                         
   7   6  10       4052.95       3624.41      1022.68 o                         
   8   6  10      20613.46      21042.44      1383.66 o                         
  -8   7  10      15844.91      15496.58      1126.19 o                         
  -7   7  10       6991.66       8188.19      1557.13 o                         
  -6   7  10      15505.72      15859.00       872.36 o                         
  -5   7  10      24393.46      24502.69      1751.09 o                         
  -4   7  10      45661.80      47792.90      1214.87 o                         
  -3   7  10      22534.71      23271.35       942.53 o                         
  -2   7  10      17545.05      18092.11       712.63 o                         
  -1   7  10      37205.68      38282.96       974.04 o                         
   0   7  10      62647.77      63642.56      1397.70 o                         
   1   7  10      48968.28      48609.82      1128.21 o                         
   2   7  10      15557.63      14941.68       845.21 o                         
   3   7  10      19024.18      17880.15       822.87 o                         
   4   7  10      45781.31      45280.61      1187.38 o                         
   5   7  10      36060.43      36655.07      1359.19 o                         
   6   7  10      11358.58      11785.71       856.76 o                         
   7   7  10       7061.69       7431.39      1120.64 o                         
   8   7  10      15270.16      15967.40      1019.31 o                         
  -8   8  10       9401.02       7318.99       973.66 o                         
  -7   8  10       1385.89        459.97       783.18 o                         
  -6   8  10      15820.10      14220.15       915.65 o                         
  -5   8  10       7217.17       7755.40       520.86 o                         
  -4   8  10      20748.10      20142.72       839.17 o                         
  -3   8  10        295.60        975.40       421.85 o                         
  -2   8  10       4688.00       4498.27       427.71 o                         
  -1   8  10       3573.67       3630.66       387.72 o                         
   0   8  10      29056.91      29118.43       842.30 o                         
   1   8  10       2312.87       2482.34       323.19 o                         
   2   8  10       7452.80       7610.50       559.37 o                         
   3   8  10        276.40       -237.77       455.42 o                         
   4   8  10      23413.02      22784.73       864.71 o                         
   5   8  10       4605.10       5172.83       654.04 o                         
   6   8  10      22751.56      22707.58      1582.25 o                         
   7   8  10       1612.66       1470.33       748.03 o                         
   8   8  10      12620.55      13619.50      2224.17 o                         
  -7   9  10       1167.17       1320.24       819.59 o                         
  -6   9  10       8870.51       8708.83       948.91 o                         
  -5   9  10       6095.21       6684.76       609.83 o                         
  -4   9  10      49567.50      49923.59      1289.01 o                         
  -3   9  10       2318.45       2048.59       452.35 o                         
  -2   9  10       8474.23       8369.74       515.52 o                         
  -1   9  10       5527.96       6421.36       474.04 o                         
   0   9  10      80921.52      82182.98      1740.01 o                         
   1   9  10       4509.01       4490.18       409.43 o                         
   2   9  10       6504.08       5338.19       550.60 o                         
   3   9  10       3523.87       3714.23       529.78 o                         
   4   9  10      52861.68      52447.27      1564.68 o                         
   5   9  10       5193.14       5841.11       698.73 o                         
   6   9  10       5571.10       5322.32      1053.26 o                         
   7   9  10       1811.59       1208.51       863.33 o                         
  -7  10  10          2.39      -1052.95      1052.95 o                         
  -6  10  10      15913.74      16629.04      1075.88 o                         
  -5  10  10       3801.55       4614.31       674.68 o                         
  -4  10  10      24378.82      25226.48      1059.64 o                         
  -3  10  10        314.87        191.74       497.65 o                         
  -2  10  10       3085.27       3065.58       461.58 o                         
  -1  10  10       2805.25       3067.90       437.28 o                         
   0  10  10      41662.34      40590.58      1183.46 o                         
   1  10  10       1925.07       2052.07       531.94 o                         
   2  10  10       4080.09       3466.17       504.11 o                         
   3  10  10        459.48        305.70       528.70 o                         
   4  10  10      25234.76      24622.33      1223.56 o                         
   5  10  10       2461.37       1815.00       996.56 o                         
   6  10  10      17845.41      15899.32      3650.60 o                         
   7  10  10          2.26        604.10       913.22 o                         
  -6  11  10       7420.30       9090.97       892.99 o                         
  -5  11  10       3814.39       4131.60       797.69 o                         
  -4  11  10      42912.83      41888.29      1365.41 o                         
  -3  11  10       6448.69       6830.31       643.79 o                         
  -2  11  10       3480.34       3654.29       541.26 o                         
  -1  11  10       4946.97       5150.77       484.33 o                         
   0  11  10      62252.86      63199.72      1474.27 o                         
   1  11  10       7628.39       7104.73       576.59 o                         
   2  11  10       2399.49       2107.06       563.77 o                         
   3  11  10       4363.43       4113.30       619.48 o                         
   4  11  10      46819.87      47982.95      1744.61 o                         
   5  11  10       5893.88       5392.50      1001.51 o                         
   6  11  10       4655.53       4431.49      2224.49 o                         
  -5  12  10         13.53       -725.83       725.83 o                         
  -4  12  10      10664.60       9007.58       950.50 o                         
  -3  12  10       1464.71        888.22       592.41 o                         
  -2  12  10       3109.70       2663.30       676.77 o                         
  -1  12  10        420.38        764.50       469.48 o                         
   0  12  10      15802.94      15746.46       843.65 o                         
   1  12  10        666.51        909.92       556.50 o                         
   2  12  10       4907.28       4522.71       780.36 o                         
   3  12  10       1003.60       2289.47       762.35 o                         
   4  12  10      10701.62      12317.45      1549.85 o                         
   5  12  10         20.49       -871.02       871.02 o                         
  -4  13  10      34155.75      35848.77      1555.70 o                         
  -3  13  10      13448.78      12672.24       774.93 o                         
  -2  13  10       2185.52       1976.16       633.15 o                         
  -1  13  10      14947.14      13961.25       837.45 o                         
   0  13  10      51397.20      52976.14      1641.95 o                         
   1  13  10       9731.23       9316.02       795.59 o                         
   2  13  10       1584.07        550.15       749.23 o                         
   3  13  10      21060.14      21063.65      1429.47 o                         
   4  13  10      36421.14      34937.48      1638.44 o                         
  -3  14  10       6363.55       6356.38       777.64 o                         
  -2  14  10       1279.45       1184.97       759.58 o                         
  -1  14  10       2437.90       2827.35       690.38 o                         
   0  14  10       8681.24       7997.32       851.17 o                         
   1  14  10       3052.33       2893.65       767.89 o                         
   2  14  10       1928.70        916.62       707.01 o                         
   3  14  10       4046.69       3761.49      1123.80 o                         
  -1  15  10       6766.43       4748.20       758.84 o                         
   0  15  10      16932.34      17696.16      2013.06 o                         
   1  15  10       4288.16       1301.35       832.80 o                         
  -9   0  11      22518.82      23331.55      2336.21 o                         
  -7   0  11       3665.17       3215.57       971.31 o                         
  -5   0  11      46354.35      54244.17      2597.29 o                         
  -3   0  11      28068.14      28280.64      1427.63 o                         
  -1   0  11      45848.67      48858.65      4616.48 o                         
   1   0  11      68292.95      63573.86      3067.45 o                         
   3   0  11      17807.14      19613.87      1316.37 o                         
   5   0  11      62850.05      62533.71      2744.48 o                         
   7   0  11       2433.61        956.44       823.17 o                         
   9   0  11      27399.38      24162.50      3394.32 o                         
  -9   1  11      31080.08      26433.33      2160.11 o                         
  -8   1  11       2135.69       2163.90       857.67 o                         
  -7   1  11       2528.08       2109.70       618.21 o                         
  -6   1  11        909.36        860.61       446.20 o                         
  -5   1  11      61909.26      60828.23      2365.89 o                         
  -4   1  11       2033.59       1798.55       418.13 o                         
  -3   1  11       5722.32       6346.48       527.06 o                         
  -2   1  11       3375.89       2979.94       390.45 o                         
  -1   1  11      52047.18      51888.02      2153.56 o                         
   0   1  11       1047.44        696.65       267.26 o                         
   1   1  11      34850.34      38825.72      1801.67 o                         
   2   1  11       3674.79       3787.82       297.38 o                         
   3   1  11       9079.94       8354.99       487.08 o                         
   4   1  11       2566.51       2269.14       305.52 o                         
   5   1  11      40738.29      40833.62      2418.15 o                         
   6   1  11       1183.32        515.72       479.11 o                         
   7   1  11       1603.59       1705.76       600.43 o                         
   8   1  11       2861.93       2108.99       597.54 o                         
   9   1  11      19526.96      22308.53      2408.20 o                         
  -9   2  11      19529.36      20153.70      1447.13 o                         
  -8   2  11       2763.53       2633.72      1076.38 o                         
  -7   2  11       1621.70        804.77       631.23 o                         
  -6   2  11       2247.68       1770.94       570.39 o                         
  -5   2  11      41290.05      41832.73      1205.04 o                         
  -4   2  11       1812.45       1789.69       400.56 o                         
  -3   2  11      17604.48      18153.34       703.46 o                         
  -2   2  11       1836.26       2162.17       377.59 o                         
  -1   2  11      39677.84      41742.70      1106.65 o                         
   0   2  11         35.35        310.33       277.04 o                         
   1   2  11      47923.11      47161.19      1141.52 o                         
   2   2  11       2645.08       2579.41       310.95 o                         
   3   2  11      14450.29      16000.60       503.37 o                         
   4   2  11       1849.90       1689.47       293.93 o                         
   5   2  11      47324.52      48835.06      1129.71 o                         
   6   2  11       3359.35       4140.66       548.04 o                         
   7   2  11       1203.98       1931.76       534.85 o                         
   8   2  11       2423.92        949.60       597.52 o                         
   9   2  11      20463.82      18892.01      2211.15 o                         
  -9   3  11      27449.85      27312.21      2931.36 o                         
  -8   3  11       6549.28       7577.06       874.33 o                         
  -7   3  11       3819.10       4197.08       794.98 o                         
  -6   3  11      15603.67      16584.92       876.32 o                         
  -5   3  11      44432.77      45126.62      1988.97 o                         
  -4   3  11      22888.15      22646.63       796.90 o                         
  -3   3  11       8179.91       8143.07       565.41 o                         
  -2   3  11      30332.18      31189.08       854.54 o                         
  -1   3  11      39345.45      37988.48      1850.60 o                         
   0   3  11      36760.80      36916.85      1011.32 o                         
   1   3  11      26040.63      29077.12      1668.73 o                         
   2   3  11      28709.09      28892.50       858.38 o                         
   3   3  11      12987.78      12349.14       506.04 o                         
   4   3  11      18916.94      19534.04       718.80 o                         
   5   3  11      29400.62      33009.58      2275.13 o                         
   6   3  11      13260.20      14095.78       722.52 o                         
   7   3  11       2748.81       2157.54       591.54 o                         
   8   3  11       4309.60       2536.29       881.56 o                         
  -8   4  11       5707.22       5382.68       864.86 o                         
  -7   4  11       5613.88       6938.49       837.01 o                         
  -6   4  11       8153.66       9343.75       701.79 o                         
  -5   4  11      26140.74      26279.05       932.27 o                         
  -4   4  11       3751.42       3629.51       426.58 o                         
  -3   4  11      22747.86      23624.18       817.03 o                         
  -2   4  11      11452.30      11955.16       570.88 o                         
  -1   4  11      33376.95      34294.01       968.19 o                         
   0   4  11       1154.87       1539.56       412.92 o                         
   1   4  11      38914.73      36899.36      1014.01 o                         
   2   4  11      14748.08      13480.88       609.45 o                         
   3   4  11      19231.62      19477.32       693.15 o                         
   4   4  11       4986.82       5179.57       456.25 o                         
   5   4  11      29580.02      30439.59      1028.41 o                         
   6   4  11      12950.71      12314.32       804.44 o                         
   7   4  11       4713.20       4048.76       734.33 o                         
   8   4  11       5709.33       4601.84       793.76 o                         
  -8   5  11       2807.32       2013.14       864.38 o                         
  -7   5  11      15747.73      14816.34      1683.51 o                         
  -6   5  11       1953.10       2166.02       526.96 o                         
  -5   5  11      12714.59      12639.72       662.48 o                         
  -4   5  11       3822.21       3759.50       437.33 o                         
  -3   5  11      13402.97      13056.85       672.92 o                         
  -2   5  11       4770.51       5188.44       465.77 o                         
  -1   5  11       7113.08       7037.32       466.77 o                         
   0   5  11       3290.01       3222.35       428.51 o                         
   1   5  11       6965.98       6517.14       467.22 o                         
   2   5  11       3990.92       3960.87       363.18 o                         
   3   5  11       8422.86       9137.15       674.70 o                         
   4   5  11       2431.67       2551.94       404.61 o                         
   5   5  11       8105.76       7764.87       635.47 o                         
   6   5  11       1231.44       1905.29       538.12 o                         
   7   5  11      10472.58       8441.09      1709.87 o                         
   8   5  11       3076.92       4185.67       717.64 o                         
  -8   6  11       6650.42       5434.92       940.94 o                         
  -7   6  11      12009.65      12111.06      1146.11 o                         
  -6   6  11       7968.66       7050.43       677.17 o                         
  -5   6  11      12775.64      12992.98       671.11 o                         
  -4   6  11       4153.20       4243.54       487.25 o                         
  -3   6  11      24674.93      24480.92       891.96 o                         
  -2   6  11      14486.59      14165.73       738.51 o                         
  -1   6  11      26341.95      25906.31       798.23 o                         
   0   6  11          9.38        439.45       299.26 o                         
   1   6  11      26035.57      25565.37       871.81 o                         
   2   6  11      18180.97      16843.91       846.10 o                         
   3   6  11      26665.71      25982.62      1039.23 o                         
   4   6  11       4246.78       3848.07       447.14 o                         
   5   6  11      12896.03      14670.38       927.25 o                         
   6   6  11      12652.92      12375.82      1182.29 o                         
   7   6  11      12798.05      14672.75      1270.70 o                         
   8   6  11       6020.04       5791.23       939.62 o                         
  -8   7  11       5358.21       5339.34      1476.23 o                         
  -7   7  11      17454.58      17963.32      1238.35 o                         
  -6   7  11      13978.94      13761.66      1500.43 o                         
  -5   7  11       5054.57       5520.73       521.47 o                         
  -4   7  11      18302.92      17095.58       840.65 o                         
  -3   7  11      16336.63      16925.51       932.90 o                         
  -2   7  11      22925.78      24349.56       839.76 o                         
  -1   7  11       4324.84       3868.65       401.28 o                         
   0   7  11      30374.06      30588.88       869.09 o                         
   1   7  11       5795.54       5164.54       461.82 o                         
   2   7  11      21800.18      21537.34       936.13 o                         
   3   7  11      10267.86       9665.33       881.23 o                         
   4   7  11      13962.85      15452.05       818.30 o                         
   5   7  11       3191.14       2272.65       583.87 o                         
   6   7  11      12173.42      13378.70      1318.93 o                         
   7   7  11      11078.75      14018.15      1512.81 o                         
   8   7  11       3387.19       2315.99       951.91 o                         
  -7   8  11      18320.46      20668.86      1337.07 o                         
  -6   8  11       5905.73       5705.03       827.59 o                         
  -5   8  11       5718.07       4965.73       649.53 o                         
  -4   8  11       4352.42       4201.57       503.30 o                         
  -3   8  11      28191.13      26949.78      1211.69 o                         
  -2   8  11       7994.72       8009.90       515.85 o                         
  -1   8  11      23812.66      23793.86       819.64 o                         
   0   8  11        889.83       1261.78       347.73 o                         
   1   8  11      18659.96      17917.81      1246.23 o                         
   2   8  11       9860.98      10093.35       654.65 o                         
   3   8  11      37941.60      37693.61      1257.93 o                         
   4   8  11       2808.60       3147.72       562.66 o                         
   5   8  11       4582.86       5939.04       877.39 o                         
   6   8  11       9143.39       9367.89       904.40 o                         
   7   8  11      21318.82      24532.69      1678.95 o                         
  -7   9  11      25294.54      24465.58      1633.51 o                         
  -6   9  11        176.95        528.02       762.84 o                         
  -5   9  11       1402.89       1494.79       594.10 o                         
  -4   9  11        700.04        718.06       498.07 o                         
  -3   9  11      27589.86      29614.95      1833.97 o                         
  -2   9  11        460.89        496.18       425.65 o                         
  -1   9  11      11822.61      12590.57       629.06 o                         
   0   9  11        241.31        -38.69       490.80 o                         
   1   9  11      16979.35      16927.95       922.24 o                         
   2   9  11        474.15       -503.90       503.90 o                         
   3   9  11      18478.36      19581.82      1131.89 o                         
   4   9  11        703.16       1400.66       607.27 o                         
   5   9  11       2194.08       2280.07       989.90 o                         
   6   9  11        199.89        586.12       743.91 o                         
   7   9  11      16550.35      11827.05      1895.03 o                         
  -6  10  11       6712.19       6359.20       849.21 o                         
  -5  10  11       5314.25       4714.59       693.13 o                         
  -4  10  11       2657.39       2483.71       562.34 o                         
  -3  10  11      25892.58      25202.24      1018.43 o                         
  -2  10  11       7366.28       7742.27       562.80 o                         
  -1  10  11      22659.15      22352.51      1068.45 o                         
   0  10  11        992.91       1253.30       539.61 o                         
   1  10  11      15367.31      15739.12       938.95 o                         
   2  10  11       7812.76       8513.99       681.63 o                         
   3  10  11      35072.18      35005.05      1528.68 o                         
   4  10  11       2060.00       1924.82      1151.73 o                         
   5  10  11       3333.89       1050.01       832.88 o                         
   6  10  11       7727.46       7444.43      1220.60 o                         
  -6  11  11        553.63       -727.75      1114.82 o                         
  -5  11  11        911.18        885.37       734.91 o                         
  -4  11  11        260.23        306.22       535.04 o                         
  -3  11  11      26158.71      27767.22      1515.88 o                         
  -2  11  11        821.78       1093.92       514.90 o                         
  -1  11  11      10702.72      11194.00       740.40 o                         
   0  11  11          6.00       -540.93       540.93 o                         
   1  11  11      14509.34      14332.77      1069.60 o                         
   2  11  11        995.51        846.80       921.07 o                         
   3  11  11      18478.29      20625.48      1991.61 o                         
   4  11  11        196.98        929.44       782.18 o                         
   5  11  11       1347.35        904.65       913.53 o                         
   6  11  11        866.58        412.32      1422.38 o                         
  -5  12  11       2380.40       2666.91       813.86 o                         
  -4  12  11       6291.50       6004.37       774.82 o                         
  -3  12  11      19192.08      19148.60      1021.05 o                         
  -2  12  11       4088.08       4716.36      1097.88 o                         
  -1  12  11      13006.45      11537.99       919.37 o                         
   0  12  11       8737.93       9559.17       752.51 o                         
   1  12  11      10035.77      10398.39       893.78 o                         
   2  12  11       3532.09       3224.78       683.63 o                         
   3  12  11      22500.92      21665.35      1580.26 o                         
   4  12  11       7376.20       6939.14       905.31 o                         
   5  12  11       1601.68        557.00      1069.80 o                         
  -4  13  11       5659.76       6666.08       812.70 o                         
  -3  13  11      14774.19      13735.79       924.62 o                         
  -2  13  11       5239.17       5139.98       773.50 o                         
  -1  13  11       4845.89       3198.05       666.23 o                         
   0  13  11       7618.01       6976.93       693.41 o                         
   1  13  11       6593.22       4835.50       769.59 o                         
   2  13  11       4308.57       3217.92       689.44 o                         
   3  13  11      10448.47       8842.40       989.08 o                         
   4  13  11       5630.94       3369.90      1618.80 o                         
  -2  14  11       1708.91        589.11       815.40 o                         
  -1  14  11      11078.68       9970.32       914.19 o                         
   0  14  11      11782.77      13898.76      1024.69 o                         
   1  14  11       8212.90       6710.09       873.97 o                         
   2  14  11       1116.17        730.14       909.66 o                         
  -8   0  12      47488.68      51863.05      2979.77 o                         
  -6   0  12       2792.93       5298.21      1019.40 o                         
  -4   0  12     136201.59     141872.27      4575.11 o                         
  -2   0  12        133.66        650.76       606.15 o                         
   0   0  12     184550.41     192900.25      4629.69 o                         
   2   0  12        133.49        134.61       424.01 o                         
   4   0  12     146064.56     147940.30      3610.81 o                         
   6   0  12       3694.57       3828.29       645.11 o                         
   8   0  12      54453.71      48546.23      2513.19 o                         
  -8   1  12       1855.54        413.51       847.88 o                         
  -7   1  12       1902.69       -530.16      1373.70 o                         
  -6   1  12      25038.60      28392.49      1446.59 o                         
  -5   1  12       2840.32       2780.04       514.15 o                         
  -4   1  12       2232.58       2537.62       495.56 o                         
  -3   1  12       3103.35       3433.82       492.13 o                         
  -2   1  12       5115.56       5513.78       471.21 o                         
  -1   1  12       4943.22       5273.98       446.49 o                         
   0   1  12       1232.11       1690.98       353.76 o                         
   1   1  12       4831.38       4855.23       388.70 o                         
   2   1  12       4680.95       4648.36       314.59 o                         
   3   1  12       4301.77       4295.46       294.03 o                         
   4   1  12       1697.77       1923.60       343.38 o                         
   5   1  12       3908.57       3620.50       477.34 o                         
   6   1  12      27740.34      26140.00      1093.37 o                         
   7   1  12       2970.56       3372.96       948.17 o                         
   8   1  12       1807.18        850.58       654.58 o                         
  -8   2  12      16669.44      16981.11      1226.72 o                         
  -7   2  12       2366.75       1611.43       955.89 o                         
  -6   2  12      15508.06      15318.01      1082.79 o                         
  -5   2  12       2728.70       2664.65       477.35 o                         
  -4   2  12      60323.62      63802.04      1544.97 o                         
  -3   2  12      11206.73      11323.32       752.28 o                         
  -2   2  12      24174.77      24424.93       855.78 o                         
  -1   2  12       8689.71       8964.45       521.97 o                         
   0   2  12     100057.78     102219.52      2053.77 o                         
   1   2  12       7497.74       7637.97       467.20 o                         
   2   2  12      25562.46      25328.32       685.87 o                         
   3   2  12      12580.15      13064.49       511.08 o                         
   4   2  12      66249.27      65905.88      1288.20 o                         
   5   2  12       2284.94       2362.46       472.56 o                         
   6   2  12      17807.41      17051.65       952.60 o                         
   7   2  12       2864.77       3215.54       690.71 o                         
   8   2  12      20410.34      22751.14      2348.38 o                         
  -8   3  12        791.16        368.94       857.15 o                         
  -7   3  12       8914.86       8451.03       931.45 o                         
  -6   3  12      16369.21      15369.42      1027.75 o                         
  -5   3  12       5136.36       4985.01       520.79 o                         
  -4   3  12        148.42        845.70       405.08 o                         
  -3   3  12       7780.50       7409.33       513.49 o                         
  -2   3  12       3654.65       3407.63       436.81 o                         
  -1   3  12       3420.68       3142.80       428.53 o                         
   0   3  12         34.18        -46.38       367.64 o                         
   1   3  12       3602.64       3222.76       394.19 o                         
   2   3  12       5355.88       5085.65       372.74 o                         
   3   3  12       4899.22       5880.31       432.19 o                         
   4   3  12        227.04        320.58       356.67 o                         
   5   3  12       3225.89       3649.53       792.79 o                         
   6   3  12      20304.75      22274.21      1361.18 o                         
   7   3  12       6149.25       4046.94      1021.56 o                         
   8   3  12       1254.03        249.63       711.22 o                         
  -8   4  12      21696.49      26035.21      2098.44 o                         
  -7   4  12       3093.33       2796.51      1041.70 o                         
  -6   4  12       8156.45       9761.19      1008.37 o                         
  -5   4  12       8546.22       8228.24       801.57 o                         
  -4   4  12      66624.12      70664.66      1585.60 o                         
  -3   4  12      10021.45      10108.31       676.45 o                         
  -2   4  12      16745.71      17007.99       745.00 o                         
  -1   4  12      19251.85      18528.38       793.78 o                         
   0   4  12     107844.03     110982.70      2409.26 o                         
   1   4  12      16374.56      17479.53       782.21 o                         
   2   4  12      18027.40      17041.54       714.05 o                         
   3   4  12      12865.44      11789.45       574.61 o                         
   4   4  12      71630.16      73102.74      1712.68 o                         
   5   4  12       7465.76       6490.35       737.59 o                         
   6   4  12      10181.11      10517.19       767.71 o                         
   7   4  12       4460.47       2743.77       752.19 o                         
   8   4  12      25445.98      24412.17      1419.98 o                         
  -8   5  12       5198.80       5412.04       937.78 o                         
  -7   5  12      10629.83      11295.54       953.69 o                         
  -6   5  12       6236.62       5543.23       992.04 o                         
  -5   5  12       2762.90       2807.20       510.30 o                         
  -4   5  12       2319.22       2562.33       468.01 o                         
  -3   5  12       6203.25       5958.88       482.45 o                         
  -2   5  12       1202.11        962.78       404.45 o                         
  -1   5  12        155.74        264.14       359.05 o                         
   0   5  12        187.88        121.54       478.09 o                         
   1   5  12        101.71        277.23       388.65 o                         
   2   5  12       1102.36       1133.32       361.06 o                         
   3   5  12       7846.35       7693.55       489.56 o                         
   4   5  12       3505.86       3197.35       441.14 o                         
   5   5  12       3282.40       4663.36       581.63 o                         
   6   5  12       7759.45       7595.02       878.88 o                         
   7   5  12      11418.92      11455.94      1394.01 o                         
   8   5  12       7705.18       8640.04       910.26 o                         
  -7   6  12       7215.89       7281.23       917.59 o                         
  -6   6  12      34068.86      37262.95      1619.50 o                         
  -5   6  12      15265.85      15815.36       786.62 o                         
  -4   6  12      16142.35      15757.49       832.28 o                         
  -3   6  12      22978.73      24023.90       861.61 o                         
  -2   6  12      55147.00      56138.47      1440.22 o                         
  -1   6  12      33946.93      34032.23      1027.46 o                         
   0   6  12      17860.10      19500.71      1023.65 o                         
   1   6  12      28462.00      29438.45      1039.90 o                         
   2   6  12      57643.33      58023.48      1604.80 o                         
   3   6  12      28404.49      27654.43      1108.38 o                         
   4   6  12      18484.11      18607.05       822.68 o                         
   5   6  12      12509.65      13523.45       958.84 o                         
   6   6  12      38524.38      39483.02      2423.60 o                         
   7   6  12       9835.35       6958.39      1107.84 o                         
  -7   7  12      11131.64       9982.87       983.46 o                         
  -6   7  12       1106.44        985.34       740.31 o                         
  -5   7  12       2254.35       2370.91       668.51 o                         
  -4   7  12       5899.96       6532.65       545.22 o                         
  -3   7  12       8683.37       8543.53       680.68 o                         
  -2   7  12        492.19        174.25       417.88 o                         
  -1   7  12       1145.04        975.44       382.35 o                         
   0   7  12          1.00        330.73       554.56 o                         
   1   7  12       1736.01       1632.67       410.72 o                         
   2   7  12        341.84        178.25       532.35 o                         
   3   7  12       6123.72       6250.77       652.67 o                         
   4   7  12       7719.05       7685.08       594.48 o                         
   5   7  12       1498.07       1388.39       672.58 o                         
   6   7  12       1697.33        862.50       944.84 o                         
   7   7  12       8530.23       7466.40       934.04 o                         
  -7   8  12       2493.33        867.71       949.05 o                         
  -6   8  12      24554.31      25907.46      1639.36 o                         
  -5   8  12       3319.10       3506.69       648.48 o                         
  -4   8  12      10628.14       9992.56       651.47 o                         
  -3   8  12       8138.36       8102.82       707.32 o                         
  -2   8  12      57753.82      59581.14      1438.29 o                         
  -1   8  12       9041.24       9782.32       681.79 o                         
   0   8  12      14277.90      13702.01       733.42 o                         
   1   8  12       6059.33       5252.14       592.12 o                         
   2   8  12      60739.17      59768.87      1679.49 o                         
   3   8  12      11685.55      10375.11       746.58 o                         
   4   8  12      12095.24      11693.43       781.56 o                         
   5   8  12       2087.37       1716.34       804.26 o                         
   6   8  12      28874.84      30551.01      1822.60 o                         
   7   8  12       3926.77       4335.07      1151.34 o                         
  -6   9  12       1149.30       2071.16       794.72 o                         
  -5   9  12       2307.72       2914.67       811.38 o                         
  -4   9  12      10281.66       9854.96       668.24 o                         
  -3   9  12       3713.86       4711.10       563.38 o                         
  -2   9  12        365.43        -27.88       439.23 o                         
  -1   9  12       3809.11       3959.73       526.83 o                         
   0   9  12       1203.12        545.65       429.98 o                         
   1   9  12       2461.31       2711.03       599.17 o                         
   2   9  12        334.73        606.79       545.06 o                         
   3   9  12       5165.20       4646.78       644.83 o                         
   4   9  12       9140.90       9122.91       880.89 o                         
   5   9  12       2453.59       2218.19       853.00 o                         
   6   9  12       1096.88        576.63       858.69 o                         
  -6  10  12      33838.59      37272.62      1657.50 o                         
  -5  10  12       2290.34       2945.18       866.92 o                         
  -4  10  12        819.13        140.29       746.68 o                         
  -3  10  12       2547.45       2402.03       605.02 o                         
  -2  10  12      82892.10      84119.79      1927.00 o                         
  -1  10  12       4077.14       4221.12       561.49 o                         
   0  10  12       1172.89        757.60       576.61 o                         
   1  10  12       2626.72       2874.25       612.92 o                         
   2  10  12      86522.25      87747.13      2359.20 o                         
   3  10  12       3778.50       3119.05       703.47 o                         
   4  10  12       1159.35       1460.33       713.09 o                         
   5  10  12       1555.51        673.28      1058.78 o                         
   6  10  12      39178.09      40257.30      1985.05 o                         
  -5  11  12       1575.14       2733.61       814.44 o                         
  -4  11  12       8962.02       8231.67       856.56 o                         
  -3  11  12       4135.61       3432.46       758.56 o                         
  -2  11  12         85.11        193.06       633.80 o                         
  -1  11  12       2303.94       1632.29       767.47 o                         
   0  11  12        171.04       1065.94       681.58 o                         
   1  11  12       3641.62       2724.13       750.58 o                         
   2  11  12        134.17       -194.63       662.02 o                         
   3  11  12       2615.59       1239.53       751.12 o                         
   4  11  12       9205.04       8385.24       967.30 o                         
   5  11  12       2245.86       2344.01      1402.82 o                         
  -4  12  12       2581.00       3841.79       927.91 o                         
  -3  12  12       3704.65       4047.31       678.75 o                         
  -2  12  12      43727.38      44581.10      1529.70 o                         
  -1  12  12       2932.10       2880.78       813.42 o                         
   0  12  12       1975.81        842.60       675.55 o                         
   1  12  12       4451.43       4162.87       783.15 o                         
   2  12  12      46037.77      45610.58      1716.20 o                         
   3  12  12       2445.39        695.38       742.47 o                         
   4  12  12       3335.57        669.68      1009.80 o                         
  -3  13  12       1027.80       1605.23       811.21 o                         
  -2  13  12         61.59        481.77       791.60 o                         
  -1  13  12       6667.36       6392.16       757.86 o                         
   0  13  12        879.55        902.97       756.69 o                         
   1  13  12       4194.96       4601.56       876.93 o                         
   2  13  12         83.94       -825.45       825.45 o                         
   3  13  12       1526.09       1022.57       919.78 o                         
  -7   0  13      65068.79      56240.52      4635.39 o                         
  -5   0  13       6017.83       6532.36       862.10 o                         
  -3   0  13      81714.02      80815.83      6086.65 o                         
  -1   0  13      27087.44      31023.84      3142.61 o                         
   1   0  13      38583.26      36884.54      2200.07 o                         
   3   0  13      53417.65      61171.43      4504.84 o                         
   5   0  13       5751.52       4394.88       727.19 o                         
   7   0  13      42813.07      52543.24      2835.24 o                         
  -8   1  13        782.82        159.68       935.92 o                         
  -7   1  13      17897.99      25437.41      1532.20 o                         
  -6   1  13        472.53        -54.15       925.38 o                         
  -5   1  13       3195.50       2911.58       561.99 o                         
  -4   1  13       1809.89       1273.97       494.24 o                         
  -3   1  13      31698.62      40243.45      1562.40 o                         
  -2   1  13       1299.75       1383.95       433.39 o                         
  -1   1  13      28287.80      26388.02       936.47 o                         
   0   1  13       2529.44       2797.12       404.73 o                         
   1   1  13      17795.29      19215.93      1141.11 o                         
   2   1  13       1552.77       1527.97       335.18 o                         
   3   1  13      50357.19      47949.72      2086.52 o                         
   4   1  13       2248.20       2534.53       387.40 o                         
   5   1  13       2193.05       2429.35       465.73 o                         
   6   1  13        737.25        676.31       544.34 o                         
   7   1  13      28405.73      23995.88      1950.74 o                         
   8   1  13       1167.92        549.36       793.49 o                         
  -8   2  13       1563.03        768.17       957.20 o                         
  -7   2  13      43751.27      40351.84      1839.18 o                         
  -6   2  13       3028.87       -836.60      3075.54 o                         
  -5   2  13      12575.55      11720.56       909.87 o                         
  -4   2  13       2181.67       2215.07       523.28 o                         
  -3   2  13      55639.65      55032.71      2258.94 o                         
  -2   2  13       3461.55       3246.23       467.81 o                         
  -1   2  13      26609.28      26243.00       913.36 o                         
   0   2  13       1640.68       1625.73       427.26 o                         
   1   2  13      29590.68      29830.32       941.96 o                         
   2   2  13       2563.72       2683.19       320.41 o                         
   3   2  13      40536.24      44802.07      1432.65 o                         
   4   2  13       1379.40       1607.80       409.64 o                         
   5   2  13       8563.83       8403.09      1075.44 o                         
   6   2  13       1961.71       1128.44       648.41 o                         
   7   2  13      31140.18      38563.78      2112.00 o                         
   8   2  13       1107.84        992.65       807.12 o                         
  -8   3  13       3156.37       3862.57       958.77 o                         
  -7   3  13      11972.84      11218.30       954.39 o                         
  -6   3  13       1205.57       -122.53      1133.41 o                         
  -5   3  13       2803.38       2732.53       544.51 o                         
  -4   3  13       7035.30       7503.74       661.72 o                         
  -3   3  13      20701.18      21798.33      1485.32 o                         
  -2   3  13       3326.28       3406.87       474.38 o                         
  -1   3  13      18684.03      17682.15      1136.12 o                         
   0   3  13       8636.58       8417.85       546.31 o                         
   1   3  13      13087.93      14112.82       812.79 o                         
   2   3  13       4226.79       4759.89       398.36 o                         
   3   3  13      32130.64      28884.04       981.53 o                         
   4   3  13       9542.22       9765.35       570.75 o                         
   5   3  13       2965.47       2832.90       579.54 o                         
   6   3  13       1626.16       1226.50       595.68 o                         
   7   3  13      18862.30      17993.72      2709.33 o                         
   8   3  13       4974.31       4222.69       881.18 o                         
  -7   4  13      38913.14      33718.18      1851.26 o                         
  -6   4  13       9398.76       5708.91       918.84 o                         
  -5   4  13      13350.82      14370.14       855.87 o                         
  -4   4  13       7426.41       7476.25       534.01 o                         
  -3   4  13      54014.90      56252.15      1985.41 o                         
  -2   4  13      11022.35      10775.59       642.90 o                         
  -1   4  13      25745.15      29054.70      1604.33 o                         
   0   4  13       6991.11       7464.36       521.49 o                         
   1   4  13      33603.46      34457.12      1050.99 o                         
   2   4  13       8455.17       9745.16       546.31 o                         
   3   4  13      35142.98      40354.46      1954.41 o                         
   4   4  13       4809.02       5807.71       606.68 o                         
   5   4  13      11823.16      11687.53       801.50 o                         
   6   4  13       5920.36       5738.54      1503.41 o                         
   7   4  13      24716.06      30796.89      2348.81 o                         
  -7   5  13       5328.03       4695.79       886.10 o                         
  -6   5  13       3723.73       3334.60       794.77 o                         
  -5   5  13       6103.07       4406.11       592.31 o                         
  -4   5  13      25943.66      26825.59      1026.75 o                         
  -3   5  13      10490.63      10863.50       744.84 o                         
  -2   5  13      13163.78      13233.20       757.57 o                         
  -1   5  13      13241.51      13524.99       687.37 o                         
   0   5  13      37283.78      36331.16      1108.83 o                         
   1   5  13      12473.69      12082.26       668.80 o                         
   2   5  13      15030.83      14522.00       759.10 o                         
   3   5  13      13922.67      12224.82       763.91 o                         
   4   5  13      32016.20      32332.70      1012.33 o                         
   5   5  13       8124.29       8031.24       762.12 o                         
   6   5  13       5762.43       6094.35      1210.10 o                         
   7   5  13       8397.41       9233.12      1126.66 o                         
  -7   6  13      10521.12      10449.20      1018.38 o                         
  -6   6  13       8590.20       7903.16       884.49 o                         
  -5   6  13      40523.20      42913.10      3152.64 o                         
  -4   6  13       5185.48       5353.74       552.30 o                         
  -3   6  13      18095.98      18627.57       950.53 o                         
  -2   6  13      10361.35      11134.76       693.38 o                         
  -1   6  13      39981.32      39509.28      2252.87 o                         
   0   6  13       2580.44       2263.13       461.40 o                         
   1   6  13      26510.41      28340.31      2095.03 o                         
   2   6  13       7721.87       7931.06       617.00 o                         
   3   6  13      20665.04      19204.88       876.97 o                         
   4   6  13       3256.29       2968.74       552.45 o                         
   5   6  13      25448.19      25034.91      2631.08 o                         
   6   6  13       5667.71       6300.28       836.31 o                         
   7   6  13       8420.52       7138.86      1145.66 o                         
  -7   7  13       1850.63       1591.26      1193.54 o                         
  -6   7  13       1622.64        464.29      1317.08 o                         
  -5   7  13      10277.70      10389.22      1133.00 o                         
  -4   7  13       8671.62       8791.18       659.04 o                         
  -3   7  13       7214.00       7699.52       689.39 o                         
  -2   7  13        329.30        791.49       467.44 o                         
  -1   7  13      11741.90      12451.01       758.65 o                         
   0   7  13      13165.27      11768.67      1075.92 o                         
   1   7  13      16182.47      15188.14       969.03 o                         
   2   7  13        511.35        710.13       553.04 o                         
   3   7  13       6799.50       7288.51       584.10 o                         
   4   7  13      11482.55      11928.55       758.40 o                         
   5   7  13      15526.77      15145.43      1178.66 o                         
   6   7  13       1208.68       -532.31       813.02 o                         
   7   7  13       2896.05       3225.18      1285.32 o                         
  -6   8  13       6288.70       4413.03       899.53 o                         
  -5   8  13      26694.39      28233.52      1255.44 o                         
  -4   8  13       2742.36       1609.63       570.32 o                         
  -3   8  13      14417.73      13769.04       800.31 o                         
  -2   8  13       8695.47       9514.26       663.48 o                         
  -1   8  13      21703.56      22784.40       968.71 o                         
   0   8  13       2263.61       1587.17       573.14 o                         
   1   8  13      21840.63      22343.06      1229.49 o                         
   2   8  13       6837.65       6520.01       700.71 o                         
   3   8  13       9984.90      10897.13       942.73 o                         
   4   8  13       1824.77        786.66       625.68 o                         
   5   8  13      21782.11      23872.15      1991.79 o                         
   6   8  13       3968.03       2351.33       981.58 o                         
  -6   9  13        498.81        222.14      1001.16 o                         
  -5   9  13      14737.79      16625.72      1569.97 o                         
  -4   9  13      13433.97      12438.47       778.76 o                         
  -3   9  13      10401.39       9817.67       729.82 o                         
  -2   9  13        507.67        278.71       583.39 o                         
  -1   9  13      16215.69      17260.21      1486.05 o                         
   0   9  13      15942.95      17263.20       966.91 o                         
   1   9  13      25748.55      25495.11      1194.15 o                         
   2   9  13        707.06       -347.98       694.26 o                         
   3   9  13       6534.27       6092.04       963.90 o                         
   4   9  13      15545.39      15345.76      1534.47 o                         
   5   9  13      23298.88      24847.37      2350.32 o                         
   6   9  13        338.57       -773.05       964.22 o                         
  -5  10  13      47360.02      46461.04      1951.42 o                         
  -4  10  13         13.13         72.70       692.30 o                         
  -3  10  13       7150.19       6783.57       706.92 o                         
  -2  10  13       1049.10        469.72       755.65 o                         
  -1  10  13      39514.80      40612.25      2045.32 o                         
   0  10  13          2.32        799.41       685.46 o                         
   1  10  13      24835.03      25947.24      1848.51 o                         
   2  10  13        789.79        479.10       666.12 o                         
   3  10  13      11214.17      13092.59      1379.40 o                         
   4  10  13         20.80       -288.72       990.10 o                         
   5  10  13      29758.51      24426.10      1723.72 o                         
  -4  11  13       1274.53        533.77       914.74 o                         
  -3  11  13      10362.21       8787.98       758.09 o                         
  -2  11  13       8304.97       8777.62       757.29 o                         
  -1  11  13      13031.96      10117.30      1624.46 o                         
   0  11  13       1511.11       2314.41       709.70 o                         
   1  11  13      20654.12      19796.18      1253.16 o                         
   2  11  13       8673.33       8770.09       805.14 o                         
   3  11  13       6600.44       5693.18      1059.69 o                         
   4  11  13       1242.27        200.73      1416.02 o                         
  -3  12  13       4549.22       5488.79      1033.06 o                         
  -2  12  13         46.47        530.06       808.08 o                         
  -1  12  13      13932.42      14107.91       945.29 o                         
   0  12  13       3946.41       3319.01       792.11 o                         
   1  12  13      10687.67      10035.80      1071.06 o                         
   2  12  13         33.79       -195.89      1179.27 o                         
   3  12  13       3424.12       2308.73       845.19 o                         
  -1  13  13       8735.85       9216.76       912.60 o                         
   0  13  13       1548.09       1749.66       817.74 o                         
   1  13  13      13617.63      11959.12      1335.85 o                         
  -6   0  14       1267.59       2120.68      1916.77 o                         
  -4   0  14      14749.86      14140.90      1545.85 o                         
  -2   0  14       4859.41       5835.11       807.68 o                         
   0   0  14       7183.47       6870.16       682.79 o                         
   2   0  14       6048.50       6209.29       819.12 o                         
   4   0  14       9443.46      10806.18      1402.27 o                         
   6   0  14       2000.10       1397.17      1570.54 o                         
  -7   1  14        682.83        600.46       896.39 o                         
  -6   1  14      39126.27      42687.26      1909.03 o                         
  -5   1  14       1854.91       2424.97       623.86 o                         
  -4   1  14       4797.45       5456.23       614.24 o                         
  -3   1  14       1085.48        771.04       553.20 o                         
  -2   1  14      92359.69      95325.35      2167.64 o                         
  -1   1  14       2512.47       2384.74       495.07 o                         
   0   1  14       1158.12        713.77       433.70 o                         
   1   1  14       2538.84       2533.77       412.52 o                         
   2   1  14      95004.52      98862.97      2053.57 o                         
   3   1  14        786.25       1635.21       370.21 o                         
   4   1  14       6938.16       7150.50       461.58 o                         
   5   1  14       1623.39       1737.96       511.47 o                         
   6   1  14      43443.05      43594.78      2410.50 o                         
   7   1  14        431.41       1303.92       797.70 o                         
  -7   2  14       1299.96        -44.53      1002.47 o                         
  -6   2  14      11651.61      11424.66      1011.02 o                         
  -5   2  14       2604.22       1442.96       690.21 o                         
  -4   2  14       6354.25       6648.45       619.48 o                         
  -3   2  14       1979.65       1455.64       524.39 o                         
  -2   2  14      32920.26      33680.18      1089.34 o                         
  -1   2  14       2446.83       2402.12       482.60 o                         
   0   2  14        843.71       1264.49       454.73 o                         
   1   2  14       3551.84       3272.75       474.89 o                         
   2   2  14      34852.67      34947.92       986.53 o                         
   3   2  14       2542.47       1895.23       402.89 o                         
   4   2  14       8710.20       8945.41       560.84 o                         
   5   2  14       3994.73       4360.94       645.62 o                         
   6   2  14      13765.98      12691.55       872.48 o                         
   7   2  14       2018.02       3319.82       853.01 o                         
  -7   3  14       2522.07       1061.34       933.37 o                         
  -6   3  14      18150.73      19315.10      1402.49 o                         
  -5   3  14       2568.95       3167.57       887.36 o                         
  -4   3  14       9012.99       9252.45      1328.64 o                         
  -3   3  14       6896.99       7133.22       594.82 o                         
  -2   3  14      59090.11      61006.69      1559.43 o                         
  -1   3  14       5370.71       5064.82       528.19 o                         
   0   3  14      16623.44      16745.97       842.40 o                         
   1   3  14       5697.74       5084.47       493.46 o                         
   2   3  14      62337.77      61153.21      1404.96 o                         
   3   3  14       5073.50       5983.87       508.80 o                         
   4   3  14      13915.80      16108.42      1199.28 o                         
   5   3  14       1984.60       2448.88       927.78 o                         
   6   3  14      22053.43      22314.59      2206.29 o                         
   7   3  14       1609.61        947.49       842.39 o                         
  -7   4  14       2491.01        474.29       877.61 o                         
  -6   4  14        666.91       -776.18       776.18 o                         
  -5   4  14       6825.52       5663.78       629.79 o                         
  -4   4  14      10121.56       9603.42       612.09 o                         
  -3   4  14       1503.72       2414.90       531.42 o                         
  -2   4  14       3676.39       3853.22       535.61 o                         
  -1   4  14       2280.91       1751.81       491.60 o                         
   0   4  14       9284.31       9540.02       598.65 o                         
   1   4  14       3587.67       3373.34       466.32 o                         
   2   4  14       3475.22       3272.99       531.11 o                         
   3   4  14       2148.08       2296.57       490.28 o                         
   4   4  14       6518.79       8895.10       835.30 o                         
   5   4  14       8141.54       7790.72       827.26 o                         
   6   4  14        469.79       -510.00       639.68 o                         
   7   4  14       3560.57       5616.60       966.04 o                         
  -7   5  14       6285.69       4986.74       992.88 o                         
  -6   5  14      15805.80      14015.15      1042.45 o                         
  -5   5  14       5237.84       5180.02       831.39 o                         
  -4   5  14      12485.37      11851.96       708.89 o                         
  -3   5  14      22189.46      21838.90       928.57 o                         
  -2   5  14      28910.69      28803.75      1062.98 o                         
  -1   5  14      13161.33      13704.09       778.55 o                         
   0   5  14      17187.99      16575.74       884.44 o                         
   1   5  14      14345.51      13448.31       728.23 o                         
   2   5  14      32350.87      31724.16      1180.51 o                         
   3   5  14      17698.80      18065.05       822.02 o                         
   4   5  14      17102.72      19323.71       985.62 o                         
   5   5  14       4444.19       3818.98       697.13 o                         
   6   5  14      21528.00      21241.74      1949.60 o                         
   7   5  14       3992.02       3496.57       891.04 o                         
  -6   6  14       7473.28       6665.75      1037.44 o                         
  -5   6  14       8417.56       8501.91       788.10 o                         
  -4   6  14       1386.70        767.46       610.16 o                         
  -3   6  14       2801.81       2162.57       524.46 o                         
  -2   6  14      10197.81       9284.39       647.74 o                         
  -1   6  14       3919.13       3738.76       536.76 o                         
   0   6  14       2078.96       1447.69       486.56 o                         
   1   6  14       6224.55       6763.94       625.44 o                         
   2   6  14       8539.07       7495.86       639.61 o                         
   3   6  14       3208.25       3221.07       537.67 o                         
   4   6  14        938.99        741.10       642.95 o                         
   5   6  14      10514.08      11543.47      1553.29 o                         
   6   6  14       4753.64       5523.16       995.85 o                         
  -6   7  14       7602.92       7887.95       987.04 o                         
  -5   7  14       4803.91       4527.17       729.36 o                         
  -4   7  14      26839.71      28532.47      1194.02 o                         
  -3   7  14      10719.35      11634.19       816.05 o                         
  -2   7  14       5044.90       5674.32       586.33 o                         
  -1   7  14       8922.41       9253.89       637.11 o                         
   0   7  14      34932.61      36135.00      1164.73 o                         
   1   7  14      10387.51      10367.45       709.10 o                         
   2   7  14       6942.19       6605.17       643.28 o                         
   3   7  14       7410.28       8053.63       742.13 o                         
   4   7  14      31193.34      29499.37      1238.29 o                         
   5   7  14       4360.48       2893.06       932.40 o                         
   6   7  14      12023.65      12466.26      1065.85 o                         
  -5   8  14       6182.21       6758.18       734.65 o                         
  -4   8  14      13176.19      13184.54       768.10 o                         
  -3   8  14       2855.10       2326.52       624.32 o                         
  -2   8  14        957.17        715.41       633.89 o                         
  -1   8  14       4152.64       5004.54       660.93 o                         
   0   8  14      19909.22      21667.46      1222.44 o                         
   1   8  14       6536.01       6180.12       669.39 o                         
   2   8  14       1174.29       1813.47       786.69 o                         
   3   8  14       2282.70       2611.11       689.69 o                         
   4   8  14      14280.56      15763.77      1120.60 o                         
   5   8  14       8077.53       9039.14       995.32 o                         
  -5   9  14        701.73        329.27       782.82 o                         
  -4   9  14      31219.29      30756.13      1327.99 o                         
  -3   9  14       2962.85       2893.14       722.00 o                         
  -2   9  14       1515.49       1694.88       667.92 o                         
  -1   9  14       1672.12        943.07       788.62 o                         
   0   9  14      49881.55      51013.55      1823.34 o                         
   1   9  14       2555.01       2135.00       733.67 o                         
   2   9  14       2410.20       1648.42       767.07 o                         
   3   9  14       1860.14        829.11       675.47 o                         
   4   9  14      34484.98      36932.99      1678.71 o                         
   5   9  14        960.73         37.55      1008.94 o                         
  -4  10  14       2363.77       4207.61       841.65 o                         
  -3  10  14       1444.45       1054.32      1081.66 o                         
  -2  10  14       6351.13       7669.64       909.67 o                         
  -1  10  14       3327.55       4087.63       890.76 o                         
   0  10  14       4166.23       4257.88       788.87 o                         
   1  10  14       2776.67       3122.09       787.17 o                         
   2  10  14       4221.26       3515.31       836.33 o                         
   3  10  14       1625.03        437.90       926.26 o                         
   4  10  14       3437.89       2572.74       949.23 o                         
  -3  11  14       1103.20       -844.12       844.12 o                         
  -2  11  14        992.56        503.06      1005.95 o                         
  -1  11  14       1025.28        667.10       786.53 o                         
   0  11  14      40818.82      38738.48      1606.90 o                         
   1  11  14        988.68        309.55       774.24 o                         
   2  11  14        898.30       -348.41       744.22 o                         
   3  11  14        815.93       -204.78      1675.78 o                         
  -1  12  14       2714.71       2217.74       823.72 o                         
   0  12  14      22342.66      23071.34      1370.10 o                         
   1  12  14       2276.29       1934.01       853.58 o                         
  -7   0  15       2050.88       1587.72      1399.42 o                         
  -5   0  15      10160.15      10131.79      1120.27 o                         
  -3   0  15       3237.13       4916.40      1121.65 o                         
  -1   0  15       8638.94       8641.42       908.10 o                         
   1   0  15      10231.65      10418.66      1041.94 o                         
   3   0  15       2678.21       3042.07       566.71 o                         
   5   0  15      11136.27      10784.69      1196.26 o                         
   7   0  15       1886.87       1329.01      1242.52 o                         
  -7   1  15       4953.81       3211.28      1339.64 o                         
  -6   1  15        611.97        -18.50       915.04 o                         
  -5   1  15      58996.81      61163.92      1822.91 o                         
  -4   1  15        388.71       1020.32       612.09 o                         
  -3   1  15      22523.97      22220.94      1322.57 o                         
  -2   1  15        385.45        548.63       537.70 o                         
  -1   1  15      53769.85      55772.17      1478.81 o                         
   0   1  15        277.32        -63.63       458.73 o                         
   1   1  15      51928.77      52396.59      1392.99 o                         
   2   1  15        535.93        482.75       425.16 o                         
   3   1  15      21778.83      23849.21       783.10 o                         
   4   1  15        567.29       1145.10       485.77 o                         
   5   1  15      53853.31      56969.94      1795.04 o                         
   6   1  15        970.14       1115.33       787.70 o                         
   7   1  15       3501.29       2362.40       905.87 o                         
  -7   2  15        290.37      -2028.17      2410.36 o                         
  -6   2  15        803.60       -242.80      1100.61 o                         
  -5   2  15      30672.96      31801.17      1742.48 o                         
  -4   2  15        747.41        461.30       700.51 o                         
  -3   2  15      14999.93      16439.24       944.93 o                         
  -2   2  15       4592.09       4877.75       561.69 o                         
  -1   2  15      31588.41      31795.21      1095.64 o                         
   0   2  15        753.42        978.72       475.22 o                         
   1   2  15      35272.46      33120.10      1172.70 o                         
   2   2  15       4692.14       3629.58       500.06 o                         
   3   2  15      14076.64      14661.02       909.62 o                         
   4   2  15        837.16        404.33       586.77 o                         
   5   2  15      33241.13      33440.98      1377.56 o                         
   6   2  15        938.19       1130.27       818.67 o                         
  -6   3  15       3266.33       1705.68       944.28 o                         
  -5   3  15      49094.73      46220.57      1738.61 o                         
  -4   3  15       4983.54       4309.97      1259.93 o                         
  -3   3  15      25188.35      24938.06      1176.25 o                         
  -2   3  15       1541.73       1406.27       533.84 o                         
  -1   3  15      53571.22      53877.99      1928.56 o                         
   0   3  15       1409.53        880.35       486.23 o                         
   1   3  15      45824.31      47920.44      1452.49 o                         
   2   3  15        970.90        225.40       541.81 o                         
   3   3  15      27017.95      26531.04       966.29 o                         
   4   3  15       3156.29       4648.94       879.59 o                         
   5   3  15      40286.62      41972.63      1553.93 o                         
   6   3  15       3041.03       2566.54       727.38 o                         
  -6   4  15       9264.12       7775.71      1128.36 o                         
  -5   4  15       2139.95       2751.19       785.25 o                         
  -4   4  15       7450.78       5986.94       721.15 o                         
  -3   4  15       1396.72       1318.34       558.98 o                         
  -2   4  15      25837.60      24390.56      1049.68 o                         
  -1   4  15        504.11       -140.26       498.89 o                         
   0   4  15      12425.23      12239.24       669.32 o                         
   1   4  15        702.64        146.05       474.17 o                         
   2   4  15      26637.20      26804.21      1119.37 o                         
   3   4  15       1885.67       1253.44       507.46 o                         
   4   4  15       7633.48       7939.73       684.17 o                         
   5   4  15       2560.90       2244.91       695.86 o                         
   6   4  15      10252.33       9179.30       858.65 o                         
  -6   5  15       4739.95       3224.96       896.68 o                         
  -5   5  15      28397.42      27507.56      1298.15 o                         
  -4   5  15       3777.92       4423.67       690.13 o                         
  -3   5  15      34007.59      34460.25      1646.17 o                         
  -2   5  15       1779.50       1558.09       543.64 o                         
  -1   5  15      37448.08      38708.29      1247.01 o                         
   0   5  15         28.06        142.04       508.92 o                         
   1   5  15      38812.85      39169.05      1543.83 o                         
   2   5  15       2828.74       1909.35       697.18 o                         
   3   5  15      28279.21      30944.16      1335.01 o                         
   4   5  15       3457.79       3117.41       626.36 o                         
   5   5  15      25736.52      26005.38      1631.32 o                         
   6   5  15       6748.52       6966.23      1051.53 o                         
  -6   6  15       5318.51       3732.05      1031.83 o                         
  -5   6  15       4495.67       4454.97       744.62 o                         
  -4   6  15       2121.98       1739.99       590.42 o                         
  -3   6  15        395.51       1199.82       693.47 o                         
  -2   6  15      18869.85      18883.24      1041.34 o                         
  -1   6  15        956.70        574.47       553.39 o                         
   0   6  15       2937.31       3423.37       524.55 o                         
   1   6  15       1475.85       1810.89       609.93 o                         
   2   6  15      19494.84      17883.58      1332.05 o                         
   3   6  15        570.44        711.34       583.53 o                         
   4   6  15       2071.90       1829.81       713.31 o                         
   5   6  15       4882.36       4218.38       787.03 o                         
   6   6  15       5962.46       5066.93      1095.49 o                         
  -5   7  15      15290.84      16151.02      1716.64 o                         
  -4   7  15       6648.55       6382.66       844.88 o                         
  -3   7  15      34681.36      35117.43      1313.84 o                         
  -2   7  15        594.35        472.23       616.61 o                         
  -1   7  15      28762.28      30365.54      1235.24 o                         
   0   7  15       2941.91       4267.63       721.51 o                         
   1   7  15      27474.19      28446.79      1588.72 o                         
   2   7  15        679.23        947.18       666.79 o                         
   3   7  15      32773.79      32430.41      1505.21 o                         
   4   7  15       4195.92       2475.13       918.41 o                         
   5   7  15      12535.41      11923.35      1967.61 o                         
  -5   8  15       1023.60       1030.19       938.16 o                         
  -4   8  15       1008.13        777.12       794.28 o                         
  -3   8  15      18783.58      19491.08      1197.82 o                         
  -2   8  15      18202.39      18841.64      1333.54 o                         
  -1   8  15      11666.01      12276.34       874.17 o                         
   0   8  15       1101.75        135.01       763.37 o                         
   1   8  15       9638.00       9529.98       763.72 o                         
   2   8  15      18872.61      19747.96      1340.54 o                         
   3   8  15      21550.16      20550.30      1572.88 o                         
   4   8  15       1045.93       1180.69       878.30 o                         
  -4   9  15       1980.28       1241.75       823.11 o                         
  -3   9  15      35581.93      34993.17      1526.59 o                         
  -2   9  15       1097.51        960.20       819.66 o                         
  -1   9  15      21477.01      21629.06      1247.60 o                         
   0   9  15        271.11       -179.74       706.62 o                         
   1   9  15      21036.70      21349.56      1396.05 o                         
   2   9  15       1427.74       1442.38      1154.27 o                         
   3   9  15      31879.13      33933.66      1506.07 o                         
   4   9  15       1285.79       -747.61       896.66 o                         
  -3  10  15      11071.69      11647.67       971.75 o                         
  -2  10  15       5052.10       3276.26       841.28 o                         
  -1  10  15       6784.21       5377.47       886.40 o                         
   0  10  15        843.38        939.04       815.69 o                         
   1  10  15       5198.24       3701.08      1549.15 o                         
   2  10  15       5309.03       3974.61       853.80 o                         
   3  10  15      13513.06      13792.89      1395.22 o                         
  -1  11  15      14764.14      13292.40      1091.74 o                         
   0  11  15       1003.48        781.91       899.15 o                         
   1  11  15      15498.60      14395.79      1118.97 o                         
  -6   0  16      13865.63      14177.07      1755.80 o                         
  -4   0  16      14286.07      12131.85      1170.79 o                         
  -2   0  16       2443.48       3154.45       842.85 o                         
   0   0  16      14332.53      15248.79      1271.93 o                         
   2   0  16       3083.37       2761.67       703.32 o                         
   4   0  16      13867.59      16142.50      1397.92 o                         
   6   0  16      19803.88      21007.19      2054.12 o                         
  -6   1  16       3017.88       3836.54      1299.30 o                         
  -5   1  16       3195.79       4161.28       738.48 o                         
  -4   1  16      25039.09      25263.01      1475.64 o                         
  -3   1  16       5767.61       5190.88       818.91 o                         
  -2   1  16        637.85        871.79       555.81 o                         
  -1   1  16       6566.42       7057.60       600.33 o                         
   0   1  16      37728.48      38072.44      1216.08 o                         
   1   1  16       6253.87       5997.83       554.73 o                         
   2   1  16        425.94       -125.75       484.99 o                         
   3   1  16       6742.54       6452.76       687.10 o                         
   4   1  16      29731.83      30211.07      1314.26 o                         
   5   1  16       3416.12       4808.35       783.22 o                         
   6   1  16       2009.47       2935.56       894.81 o                         
  -6   2  16      10736.38      10163.27      1126.76 o                         
  -5   2  16       1505.42        625.98       865.21 o                         
  -4   2  16      18167.55      19013.57      1225.21 o                         
  -3   2  16       3065.55       3238.77       771.12 o                         
  -2   2  16       2185.59       1987.56       559.57 o                         
  -1   2  16       1326.59       1071.50       545.21 o                         
   0   2  16      24489.86      24629.57      1032.57 o                         
   1   2  16       1015.48        825.89       498.87 o                         
   2   2  16       2346.03       1480.46       586.93 o                         
   3   2  16       2261.00       2354.86       607.86 o                         
   4   2  16      18539.69      20371.96      1109.21 o                         
   5   2  16       1082.80        799.38       691.58 o                         
   6   2  16      13102.39      12550.49      1077.58 o                         
  -6   3  16       2490.88        372.19      1233.61 o                         
  -5   3  16        680.09       -732.00       732.00 o                         
  -4   3  16      19006.01      17971.36      1097.46 o                         
  -3   3  16       2444.76       2333.72       747.20 o                         
  -2   3  16       2142.69        989.99       576.74 o                         
  -1   3  16       2334.45       1456.79       559.10 o                         
   0   3  16      30632.72      28589.90      1082.92 o                         
   1   3  16       1830.83       1861.08       507.42 o                         
   2   3  16       1628.93       2385.03       742.82 o                         
   3   3  16       3882.37       2937.13       629.63 o                         
   4   3  16      21812.21      21594.39      1112.58 o                         
   5   3  16        957.61       2150.32       734.72 o                         
   6   3  16       1578.33       2738.05       912.73 o                         
  -5   4  16       5565.06       6301.31      1353.51 o                         
  -4   4  16       3556.44       1808.13       713.23 o                         
  -3   4  16       6035.63       6526.06       680.30 o                         
  -2   4  16       6653.09       5688.44       691.51 o                         
  -1   4  16       6242.29       6078.91       617.03 o                         
   0   4  16       4966.10       5449.97       816.80 o                         
   1   4  16       5048.60       5915.47       661.20 o                         
   2   4  16       9260.71       8765.98       750.07 o                         
   3   4  16       4331.08       3439.18       630.37 o                         
   4   4  16       4774.07       5159.31      1076.81 o                         
   5   4  16       3492.41       3145.98       850.93 o                         
  -5   5  16       9365.75       9473.43       980.21 o                         
  -4   5  16       8793.63       8435.76       829.64 o                         
  -3   5  16      11849.68      11738.94       879.82 o                         
  -2   5  16       6985.61       6825.19       742.98 o                         
  -1   5  16      18471.71      18396.16      1238.52 o                         
   0   5  16      11984.83      11883.54       819.33 o                         
   1   5  16      15796.93      16958.22      1199.72 o                         
   2   5  16       6846.06       5543.93       709.37 o                         
   3   5  16      17493.63      16682.51      1395.58 o                         
   4   5  16       9068.07       9217.22       762.33 o                         
   5   5  16      10110.72       9099.07       946.55 o                         
  -5   6  16       5793.29       4138.72      1052.01 o                         
  -4   6  16       7672.34       7603.09       838.41 o                         
  -3   6  16       8583.11       8448.66       813.01 o                         
  -2   6  16       1398.39        973.93       702.65 o                         
  -1   6  16       7042.51       6202.44       803.52 o                         
   0   6  16       6929.24       8796.05       926.55 o                         
   1   6  16       5598.82       5307.96       715.56 o                         
   2   6  16       1939.17       1900.36       684.65 o                         
   3   6  16       6514.54       5790.90       875.04 o                         
   4   6  16      11353.22      12705.18       943.11 o                         
   5   6  16       3658.91       2265.32       838.55 o                         
  -4   7  16       1900.58       1084.13       723.22 o                         
  -3   7  16       5823.91       6079.24       759.29 o                         
  -2   7  16      17285.15      15730.71      1005.46 o                         
  -1   7  16       7325.16       6566.74       865.98 o                         
   0   7  16        897.17       -352.27       669.07 o                         
   1   7  16       5090.54       4779.35       762.31 o                         
   2   7  16      18332.91      19289.78      1160.16 o                         
   3   7  16       9255.30       9722.05      1733.81 o                         
   4   7  16       1442.68       1885.18      1254.56 o                         
  -3   8  16       3123.51       3852.39       866.14 o                         
  -2   8  16      16259.94      14809.00       966.46 o                         
  -1   8  16       1667.37       1265.13       764.04 o                         
   0   8  16         11.02        455.38       793.39 o                         
   1   8  16       1130.91        550.31       754.52 o                         
   2   8  16      16699.52      17087.39      1137.22 o                         
   3   8  16       2370.33        971.16       842.63 o                         
  -2   9  16      17530.26      16348.87      1035.10 o                         
  -1   9  16       7225.31       9137.73      1079.31 o                         
   0   9  16        669.32        512.25       744.30 o                         
   1   9  16       4644.60       3581.50       838.67 o                         
   2   9  16      19407.87      18197.19      1740.21 o                         
   0  10  16        484.34         -0.38       814.13 o                         
  -5   0  17      11459.14       3049.71      1448.84 o                         
  -3   0  17      42567.80      44241.72      4635.33 o                         
  -1   0  17      37495.75      37791.64      2435.73 o                         
   1   0  17      26708.74      27677.63      2971.67 o                         
   3   0  17      56666.84      68749.05      3379.58 o                         
   5   0  17       8042.55       3683.55      1808.82 o                         
  -5   1  17       1937.27       1777.44      1037.33 o                         
  -4   1  17       2115.62        954.87       744.54 o                         
  -3   1  17      30121.52      32236.43      2842.98 o                         
  -2   1  17       1630.84        827.18       676.15 o                         
  -1   1  17      10851.25      12228.14      1450.42 o                         
   0   1  17       4121.22       4995.72       810.92 o                         
   1   1  17      17125.12      16908.86      1396.77 o                         
   2   1  17       1483.25       1533.14       617.90 o                         
   3   1  17      19178.65      18967.70      1297.97 o                         
   4   1  17       1894.71       2243.86       819.51 o                         
   5   1  17       2392.49       2849.87       883.70 o                         
  -5   2  17       9210.00       8867.72      1161.16 o                         
  -4   2  17        997.03        119.19       762.94 o                         
  -3   2  17      39069.17      40755.89      2376.72 o                         
  -2   2  17        330.87         71.90       694.14 o                         
  -1   2  17      30041.23      27198.65      1265.91 o                         
   0   2  17       1299.43       1032.25       687.79 o                         
   1   2  17      27052.29      28211.18      1143.03 o                         
   2   2  17        407.13         21.27       600.40 o                         
   3   2  17      44502.70      47619.29      1692.33 o                         
   4   2  17       1573.46       1491.24       735.48 o                         
   5   2  17       9237.66       9128.04       991.13 o                         
  -5   3  17       3764.07       2252.42      1055.25 o                         
  -4   3  17       3020.52       2558.36       823.01 o                         
  -3   3  17      24354.08      22564.91      2408.71 o                         
  -2   3  17       1915.59       1441.03       720.87 o                         
  -1   3  17       6924.58       7104.04       961.39 o                         
   0   3  17       5144.15       4476.34       728.27 o                         
   1   3  17      10806.46      11360.30      1176.44 o                         
   2   3  17       1540.66       1488.72       653.24 o                         
   3   3  17      15583.06      11936.38      1256.99 o                         
   4   3  17       2451.69       3394.72       917.57 o                         
   5   3  17       2880.15       3160.50       949.43 o                         
  -4   4  17       4464.29       5006.44       869.70 o                         
  -3   4  17      30080.62      30401.05      1506.87 o                         
  -2   4  17       1004.97       -237.99       725.55 o                         
  -1   4  17      31185.97      30857.69      2242.26 o                         
   0   4  17       6177.95       5243.49       735.53 o                         
   1   4  17      27231.42      25452.97      1255.29 o                         
   2   4  17       1591.41       2337.83       703.20 o                         
   3   4  17      35915.25      35338.21      1525.24 o                         
   4   4  17       6915.67       7637.93       915.56 o                         
  -4   5  17      19761.39      19217.02      1242.08 o                         
  -3   5  17       7943.52       8870.40      1126.69 o                         
  -2   5  17      17645.54      17367.92       996.18 o                         
  -1   5  17       5690.18       5015.70       736.49 o                         
   0   5  17      25405.67      26553.70      1358.93 o                         
   1   5  17       4900.44       5690.97       812.59 o                         
   2   5  17      15865.01      16256.75      1121.27 o                         
   3   5  17       5532.01       5107.68       905.31 o                         
   4   5  17      17839.06      16209.35      1094.37 o                         
  -3   6  17      20468.77      20314.60      1298.79 o                         
  -2   6  17        706.24       -119.33       691.28 o                         
  -1   6  17      26024.98      26495.54      1424.51 o                         
   0   6  17       7481.75       6540.28       898.10 o                         
   1   6  17      27469.26      25320.69      1404.52 o                         
   2   6  17        822.81       -263.69       748.90 o                         
   3   6  17      21596.63      22672.98      1487.68 o                         
  -3   7  17       3153.76       3580.88       810.69 o                         
  -2   7  17        588.58       -665.33       870.20 o                         
  -1   7  17       8111.98       8393.47      1140.35 o                         
   0   7  17       5608.70       4825.66       803.82 o                         
   1   7  17       5317.19       5777.59       941.83 o                         
   2   7  17        375.25       -347.25       821.97 o                         
   3   7  17       3148.06       2294.70      1013.02 o                         
  -2   8  17       1287.03        251.94      1653.16 o                         
  -1   8  17      23794.61      25196.77      1612.31 o                         
   0   8  17       3662.94       2774.87       810.90 o                         
   1   8  17      28202.75      27674.65      1531.08 o                         
   2   8  17        808.98        168.52      1339.64 o                         
  -4   0  18        356.76        574.80      1255.01 o                         
  -2   0  18      34925.54      35015.28      2157.05 o                         
   0   0  18       1815.41       2251.66      1679.78 o                         
   2   0  18      37484.40      39620.24      2547.81 o                         
   4   0  18        227.00       2364.45      1819.20 o                         
  -4   1  18       5180.06       3236.88       878.52 o                         
  -3   1  18       1178.13        346.93       837.51 o                         
  -2   1  18       1351.30        245.40       875.90 o                         
  -1   1  18       1535.00       1248.66       739.07 o                         
   0   1  18        293.58       -262.75       719.96 o                         
   1   1  18       1334.60       1574.52       684.15 o                         
   2   1  18        936.24        337.26       864.72 o                         
   3   1  18        876.18       2129.44      1597.64 o                         
   4   1  18       5129.36       5846.32      1430.95 o                         
  -4   2  18        254.63       -854.56       854.56 o                         
  -3   2  18       2725.34       3172.28       826.91 o                         
  -2   2  18      32202.66      32284.51      1606.96 o                         
  -1   2  18       4595.19       4103.56      1060.95 o                         
   0   2  18        540.20         52.76       624.53 o                         
   1   2  18       5421.27       5653.42       803.50 o                         
   2   2  18      34614.10      34196.00      1437.27 o                         
   3   2  18       2279.94       2418.12      1057.07 o                         
   4   2  18        244.04       3255.62      1329.93 o                         
  -3   3  18       1393.22       2994.31       852.96 o                         
  -2   3  18        113.67       -850.67       850.67 o                         
  -1   3  18       1116.06       -212.69       677.95 o                         
   0   3  18        139.23        267.89       792.29 o                         
   1   3  18       1622.75       2120.26      1106.81 o                         
   2   3  18         73.71       -708.32       708.32 o                         
   3   3  18       2198.18        993.25       968.73 o                         
  -3   4  18       5286.40       4217.23       889.82 o                         
  -2   4  18      15401.47      15730.64       978.89 o                         
  -1   4  18       7083.53       7098.31       872.92 o                         
   0   4  18       1647.96       2226.00       800.45 o                         
   1   4  18       9211.87       9172.91       944.57 o                         
   2   4  18      16879.92      19359.46      1336.42 o                         
   3   4  18       4170.46       4222.11       975.13 o                         
  -2   5  18        142.28       -313.19       748.39 o                         
  -1   5  18       4018.70       3395.58       887.27 o                         
   0   5  18        162.91        840.48       753.36 o                         
   1   5  18       2889.56       2466.99       804.29 o                         
   2   5  18        225.12       -372.27       783.15 o                         
  -1   6  18      10955.27      10769.88       946.94 o                         
   0   6  18       9703.01       9895.58       923.52 o                         
   1   6  18      14498.98      16976.23      1280.73 o                         
  -1   0  19      32119.85      32927.24      3600.89 o                         
   1   0  19      25200.01      22662.11      3533.51 o                         
  -2   1  19        128.38       -822.64       827.16 o                         
  -1   1  19      18166.34      19476.31      1478.04 o                         
   0   1  19        724.92       1714.59       889.94 o                         
   1   1  19      28625.36      25399.81      3003.85 o                         
   2   1  19        104.56       -623.67      1141.00 o                         
  -2   2  19        982.75      -1166.03      1166.03 o                         
  -1   2  19      42237.58      40318.03      3852.47 o                         
   0   2  19        414.68       -485.79       813.59 o                         
   1   2  19      27935.41      29916.03      2938.15 o                         
   2   2  19        744.24       -195.99       886.25 o                         
  -1   3  19      14191.83      15162.76      1820.70 o                         
   0   3  19       7038.68       6307.76       895.24 o                         
   1   3  19      20976.88      22970.19      1797.34 o                         
                                                                                
